# Supplementary material for: Dietary serine-microbiota interaction enhances chemotherapeutic toxicity without altering drug conversion
Source: Nat Commun. 2020 May 22;11:2587. doi: 10.1038/s41467-020-16220-w (PMC7244588; doi:10.1038/s41467-020-16220-w)
Supplement: Supplementary file 3 — Supplementary Data 1 [file 41467_2020_16220_MOESM3_ESM.xlsx]

## Sheet: Data 1
RNAi gene list
Gene name	Sequence ID	Gene name	Sequence ID	Gene name	Sequence ID	Gene name	Sequence ID	Gene name	Sequence ID
B0001.4	B0001.4	gbh-1	D2089.5	sms-2	F53H8.4	cbp-1	R10E11.1	tyms-1	Y110A7A.4
gna-1	B0024.12	glna-2	DH11.1	cbs-2	F54A3.4	R12C12.1	R12C12.1	Y17G7B.3	Y17G7B.3
vps-34	B0025.1	E01A2.1	E01A2.1	F54C8.1	F54C8.1	R12E2.11	R12E2.11	sms-3	Y22D7AL.8
B0205.6	B0205.6	maoc-1	E04F6.3	pcs-1	F54D5.1	daf-16	R13H8.1	cars-1	Y23H5A.7
let-363	B0261.2	acdh-12	E04F6.5	alh-1	F54D8.3	R151.2	R151.2	unc-25	Y37D8A.23
B0272.3	B0272.3	ndx-6	EEED8.8	gpx-8	F55A3.5	mboa-6	R155.1	prdx-6	Y38C1AA.11
B0272.4	B0272.4	alh-9	F01F1.6	F55G1.5	F55G1.5	dtmk-1	R53.2	Y38F2AR.12	Y38F2AR.12
rpia-1	B0280.3	tkt-1	F01G10.1	alh-6	F56D12.1	T01B11.2	T01B11.2	Y39B6A.3	Y39B6A.3
ckb-3	B0285.10	ech-8	F01G10.2	cdo-1	F56F10.3	aak-2	T01C1.8	Y39E4A.3	Y39E4A.3
ckb-1	B0285.8	ech-9	F01G10.3	pept-3	F56F4.5	got-1.2	T01C8.5	thk-1	Y43C5A.5
ckb-2	B0285.9	gfat-1	F07A11.2	elo-1	F56H11.4	T02G5.4	T02G5.4	Y43F4B.5	Y43F4B.5
B0303.3	B0303.3	F07A11.5	F07A11.5	F58A6.1	F58A6.1	T02G5.7	T02G5.7	Y44A6D.5	Y44A6D.5
psd-1	B0361.5	aat-2	F07C3.7	acox-6	F58F9.7	kat-1	T02G5.8	ace-2	Y44E3A.2
acly-2	B0365.1	acox-1	F08A8.1	F59A7.7	F59A7.7	kars-1	T02G5.9	Y45F10D.4	Y45F10D.4
B0395.3	B0395.3	acox-2	F08A8.2	cysl-4	F59A7.9	T03D8.6	T03D8.6	gst-10	Y45G12C.2
cat-2	B0432.5	acox-3	F08A8.3	F59F4.1	F59F4.1	ppat-1	T04A8.5	msh-6	Y47G6A.11
B0478.3	B0478.3	acox-4	F08A8.4	frh-1	F59G1.7	decr-1.3	T05C12.3	Y47G6A.22	Y47G6A.22
mtrr-1	C01G6.6	apy-1	F08C6.6	tat-2	H06H21.10	T05E7.1	T05E7.1	pcaf-1	Y47G6A.6
rnr-2	C03C10.3	F08F3.4	F08F3.4	pms-2	H12C20.2	ech-6	T05G5.6	men-1	Y48B6A.12
C03H5.4	C03H5.4	F09E5.3	F09E5.3	H14N18.4	H14N18.4	apn-1	T05H10.2	ace-4	Y48B6A.7
pdhb-1	C04C3.3	F09G2.8	F09G2.8	mboa-2	H19N07.4	pdha-1	T05H10.6	ace-3	Y48B6A.8
pld-1	C04G6.3	F10F2.2	F10F2.2	sms-1	H21P03.3	alh-4	T05H4.13	Y48G10A.1	Y48G10A.1
C05C10.3	C05C10.3	acs-14	F11A3.1	H24K24.3	H24K24.3	atl-1	T06E4.3	cept-2	Y49A3A.1
mel-32	C05D11.11	gst-8	F11G11.1	msh-2	H26D21.2	umps-1	T07C4.1	tat-1	Y49E10.11
basl-1	C05D2.3	gst-7	F11G11.2	K01C8.1	K01C8.1	T07F10.1	T07F10.1	pstk-1	Y49E10.22
bas-1	C05D2.4	gst-6	F11G11.3	tdc-1	K01C8.3	alh-5	T08B1.3	Y51H7C.9	Y51H7C.j
icl-1	C05E4.9	gst-44	F13A7.10	bcat-1	K02A4.1	acs-3	T08B1.6	hsf-1	Y53C10A.12
sucl-1	C05G5.4	ldh-1	F13D12.2	K02D7.1	K02D7.1	ech-1.2	T08B2.7	ctl-2	Y54G11A.5
mthf-1	C06A8.1	alh-8	F13D12.4	ahcy-1	K02F2.2	fars-1	T08B2.9	ctl-1	Y54G11A.6
trxr-1	C06G3.7	F13H8.9	F13H8.9	K02F3.2	K02F3.2	T08D2.2	T08D2.2	nprt-1	Y54G2A.17
folt-1	C06H2.4	F19B6.1	F19B6.1	mys-2	K03D10.3	acdh-10	T08G2.3	ung-1	Y56A3A.29
C07E3.9	C07E3.9	F19G12.2	F19G12.2	gln-2	K03H1.1	T09B4.8	T09B4.8	daf-22	Y57A10C.6
glna-1	C09F9.3	F20D1.9	F20D1.9	gta-1	K04D7.3	T09B9.3	T09B9.3	unc-51	Y60A3A.1
gpx-5	C11E4.1	gfat-2	F22B3.4	alh-2	K04F1.15	gars-1	T10F2.1	algn-7	Y60A3A.14
gpx-3	C11E4.2	fars-3	F22B5.9	K05B2.4	K05B2.4	T10F2.2	T10F2.2	Y62E10A.13	Y62E10A.13
cbl-1	C12C8.2	cth-1	F22B8.6	acdh-8	K05F1.3	T12B3.3	T12B3.3	acs-13	Y65B4BL.5
glt-1	C12D12.2	ckb-4	F22F7.5	dao-3	K07E3.3	agxt-1	T14D7.1	daao-1	Y69A2AR.5
got-2.2	C14F11.1	dlat-1	F23B12.5	K07E3.4	K07E3.4	T19B4.3	T19B4.3	alh-12	Y69F12A.2
C15B12.1	C15B12.1	gcst-1	F25B4.1	fmo-2	K08C7.5	skn-1	T19E7.2	fard-1	Y71H10A.2
kynu-1	C15H9.7	hmgs-1	F25B4.6	dnj-15	K08D10.2	bec-1	T19E7.3	Y71H10B.1	Y71H10B.1
cysl-1	C17G1.7	F25B5.3	F25B5.3	gst-3	K08F4.11	T19H12.6	T19H12.6	Y73B6BL.29	Y73B6BL.29
sptl-1	C23H3.4	F25B5.6	F25B5.6	gst-2	K08F4.6	oga-1	T20B5.3	plc-2	Y75B12B.6
qns-1	C24F3.4	F25E2.3	F25E2.3	gst-4	K08F4.7	cts-1	T20G5.2	acs-5	Y76A2B.3
dpyd-1	C25F6.3	asns-1	F25G6.6	pah-1	K08F8.4	T21C9.6	T21C9.6	Y7A9A.1	Y7A9A.1
C27A7.1	C27A7.1	pyk-1	F25H5.3	uda-1	K08H10.4	T21D12.7	T21D12.7	gpx-4	Y94H6A.4
C27A7.3	C27A7.3	gln-5	F26D10.10	ent-2	K09A9.3	T22G5.1	T22G5.1	ZC155.4	ZC155.4
cka-1	C28D4.2	gpx-1	F26E4.12	K09H11.1	K09H11.1	sptl-3	T22G5.5	cbs-1	ZC373.1
gln-6	C28D4.3	F26H9.5	F26H9.5	nhr-49	K10C3.6	alh-13	T22H6.2	hap-1	ZC395.7
gsto-1	C29E4.7	aat-1	F27C8.1	K10D2.7	K10D2.7	gna-2	T23G11.2	cha-1	ZC416.8
C29F7.3	C29F7.3	acs-20	F28D1.9	cysl-2	K10H10.2	rnr-1	T23G5.1	ears-1	ZC434.5
C30H6.7	C30H6.7	acs-2	F28F8.2	sodh-1	K12G11.3	T24C12.3	T24C12.3	pssy-1	ZC506.3
C31H1.5	C31H1.5	aars-2	F28H1.3	sodh-2	K12G11.4	T25B9.1	T25B9.1	nit-1	ZK1058.6
C31H5.6	C31H5.6	nkat-1	F28H6.3	dld-1	LLC1.3	acdh-7	T25G12.5	cth-2	ZK1127.10
lgg-1/2	C32D5.9/ZK593.6	glna-3	F30F8.2	snf-6	M01G5.5	jhdm-1	T26A5.5	tph-1	ZK1290.2
C32F10.8	C32F10.8	fasn-1	F32H2.5	asns-2	M02D8.4	ckc-1	T27A10.3	gstk-1	ZK1320.1
mys-4	C34B7.4	nhr-8	F33D4.1	dhs-28	M03A8.1	T27A3.6	T27A3.6	lap-1	ZK353.6
acs-19	C36A4.9	gst-38	F35E8.8	hat-1	M03C11.4	gst-23	T28A11.11	eat-4	ZK512.6
dhfr-1	C36B1.7	mlcd-1	F35G12.1	M05B5.4	M05B5.4	mlh-1	T28A8.7	ZK563.7	ZK563.7
hsp-6	C37H5.8	alh-3	F36H1.6	gbh-2	M05D6.7	T28F3.5	T28F3.5	pyk-2	ZK593.1
C44B7.7	C44B7.7	F37B12.2	F37B12.2	gmps-1	M106.4	mys-1	VC5.4	ZK643.2	ZK643.2
got-2.1	C44E4.3	acs-4	F37C12.7	gss-1	M176.2	cpt-6	W01A11.5	upp-1	ZK783.2
gln-1	C45B2.5	gst-25	F37F2.3	atg-7	M7.5	decr-1.2	W01C9.4	ent-1	ZK809.4
gsr-1	C46F11.2	pha-4	F38A6.1	R02D3.1	R02D3.1	aars-1	W02B12.6	ZK822.5	ZK822.5
acs-17	C46F4.2	F38B6.4	F38B6.4	metr-1	R03D7.1	ndx-2	W02G9.1	hdl-1	ZK829.2
C47B2.2	C47B2.2	F40F8.1	F40F8.1	gst-5	R03D7.6	sars-2	W03B1.4	gdh-1	ZK829.4
tars-1	C47D12.6	F41E6.5	F41E6.5	gpx-7	R03G5.5	W03D8.8	W03D8.8	elpc-3	ZK863.3
sars-1	C47E12.1	tatn-1	F42D1.2	R05F9.6	R05F9.6	glt-7	W03G1.1	nlt-1	ZK892.2
acox-5	C48B4.1	moc-3	F42G8.6	plc-4	R05G6.8	fat-5	W06D12.3
cho-1	C48D1.3	ech-3	F43H9.1	gpx-2	R05H10.5	pus-1	W06H3.2
C49F5.5	C49F5.5	sptl-2	F43H9.2	ech-4	R06F6.9	ctps-1	W06H3.3
cka-2	C52B9.1	ppt-1	F44C4.5	gst-36	R07B1.4	ipla-3	W07A8.2
C53D5.5	C53D5.5	exo-1	F45G2.3	acs-15	R07C3.4	W07E11.1	W07E11.1
atic-1	C55F2.1	ipla-2	F47A4.5	mig-23	R07E4.4	W07E6.3	W07E6.3
acly-1	D1005.1	acs-16	F47G6.2	cpt-2	R07H5.2	lap-2	W07G4.4
acs-22	D1009.1	F52A8.5	F52A8.5	cysl-3	R08E5.2	ace-1	W09B12.1
gcsh-1	D1025.2	cep-1	F52B5.5	exo-3	R09B3.1	pod-2	W09B6.1
pyc-1	D2023.2	aat-3	F52H2.2	hacd-1	R09B5.6	gln-3	Y105C5B.28
mpst-1	D2023.5	F52H2.4	F52H2.4	acs-18	R09E10.3	ech-7	Y105E8A.4
gstk-2	D2024.7	acaa-2	F53A2.7	R102.4	R102.4	hprt-1	Y105E8B.5
pyr-1	D2085.1	F53C11.3	F53C11.3	gst-1	R107.7	hpo-20	Y110A2AL.12
