# Supplementary material for: Dietary serine-microbiota interaction enhances chemotherapeutic toxicity without altering drug conversion
Source: Nat Commun. 2020 May 22;11:2587. doi: 10.1038/s41467-020-16220-w (PMC7244588; doi:10.1038/s41467-020-16220-w)
Supplement: Supplementary file 5 — Source Data [file 41467_2020_16220_MOESM5_ESM.zip]

Archive with 3 entries (3 files):
- 139272_3_related_ms_4526501_q85150.xlsx
- 139272_3_related_ms_4526502_q85j51.xlsx
- 139272_3_related_ms_4526503_q85t51.xlsx
