# Supplementary material for: Dietary serine-microbiota interaction enhances chemotherapeutic toxicity without altering drug conversion
Source: Nat Commun. 2020 May 22;11:2587. doi: 10.1038/s41467-020-16220-w (PMC7244588; doi:10.1038/s41467-020-16220-w)
Supplement: Supplementary file 5 — Source Data [file 41467_2020_16220_MOESM5_ESM.zip › 139272_3_related_ms_4526501_q85150.xlsx]

## Sheet: Fig 1c, Suppl. Fig. 1c
Fig. 1c, Suppl. Fig. 1c
Percentage used to calculate averages displayed in figure 1C							Percentage used to calculate averages displayed in figure S1C
1C							Suppl Fig 1c
Summary							Summary
BW	deoA	2KO					A	B	C	D	E	F
5.08475	99.2175	94.8515					BW	upp	udk	udp	2KO	3KO
0.45045	99.1919	99.0329					0	1.55211	0.854701	0	94.8515	91.9517
1.04167	98.2893	99.5749					0	0.610998	2.1327	1.0101	99.0329	99.1304
							0	0.121065	1.30024	0	99.5749	96.7181
1c Stats
							S1c Stats
Table Analyzed	Data 1		Table Analyzed	Data 1
								Mean Diff.	95.00% CI of diff.	Significant?	Summary	Individual P Value	A-?
Column B	Data Set-B		Column C	Data Set-C			Column A vs. Column B	2.458	-0.9265 to 5.843	No	ns	0.1416	B	Column B
vs.	vs.		vs.	vs.			Column A vs. Column C	1.79	-1.594 to 5.175	No	ns	0.2756	C	Column C
Column A	Data Set-A		Column A	Data Set-A			Column A vs. Column D	2.124	-1.261 to 5.508	No	ns	0.1998	D	Column D
							Column A vs. Column E	-94.6	-97.98 to -91.22	Yes	****	<0.0001	E	Column E
Unpaired t test			Unpaired t test				Column A vs. Column F	-92.71	-96.10 to -89.33	Yes	****	<0.0001	F	Column F
P value	<0.0001		P value	<0.0001
P value summary	****		P value summary	****
Significantly different (P < 0.05)?	Yes		Significantly different (P < 0.05)?	Yes
One- or two-tailed P value?	Two-tailed		One- or two-tailed P value?	Two-tailed
t, df	t=69.41, df=6		t, df	t=54.27, df=6
How big is the difference?			How big is the difference?
Difference between means (B - A) ± SEM	95.68 ± 1.378		Difference between means (C - A) ± SEM	94.60 ± 1.743
95% confidence interval	92.31 to 99.05		95% confidence interval	90.34 to 98.87
R squared (eta squared)	0.9988		R squared (eta squared)	0.998
F test to compare variances			F test to compare variances
F, DFn, Dfd	18.62, 4, 2		F, DFn, Dfd	1.284, 2, 4
P value	0.1032		P value	0.7419
P value summary	ns		P value summary	ns
Significantly different (P < 0.05)?	No		Significantly different (P < 0.05)?	No
Data analyzed			Data analyzed
Sample size, column A	5		Sample size, column A	5
Sample size, column B	3		Sample size, column C	3
Source data
WK20190513 deoA test						WK20180711 E. coli mutant FUdR					WK20190519 deoA test
BW 1FU 1	113	1	4.46281			BW 1FU 1	98	0	5.05837		BW 1FU 1	130	1	0.45045
BW 1FU 2	107	3				BW 1FU 2	99	5			BW 1FU 2	133	0
BW 1FU 3	113	2				BW 1FU 3	88	9			BW 1FU 3	119	2
BW 1FU 4	135	11				BW 1FU 4	103	9			BW 1FU 4	141	0
BW 1FU 5	110	10				BW 1FU 5	100	0			BW 1FU 5	140	0
deoA 1FU 1	3	134	99.2175			deoA 1FU 1	0	101	99.1919		deoA 1FU 1	5	125	98.2893
deoA 1FU 2	0	156				deoA 1FU 2	0	98			deoA 1FU 2	0	119
deoA 1FU 3	1	112				deoA 1FU 3	0	88			deoA 1FU 3	2	141
deoA 1FU 4	1	121				deoA 1FU 4	3	99			deoA 1FU 4	1	146
deoA 1FU 5	0	111				deoA 1FU 5	1	105			deoA 1FU 5	3	101
						upp 1FU 1	87	2	0.610998
						upp 1FU 2	88	1
						upp 1FU 3	100	0
WK20180218 FUDR dose responsive on Ecoli mutant FUDR only						upp 1FU 4	113	0			WK20180127 FUDR dose responsive on Ecoli mutant FUDR only
BW 1FU 1	77	1	5.08475			upp 1FU 5	100	0			BW 1FU 1	191	2	1.04167
BW 1FU 2	89	0				udk 1FU 1	78	2	2.1327		BW 1FU 2	173	5
BW 1FU 3	88	11				udk 1FU 2	77	7			BW 1FU 3	134	1
BW 1FU 4	93	10				udk 1FU 3	87	0			BW 1FU 4	168	0
BW 1FU 5	101	2				udk 1FU 4	95	0			BW 1FU 5	189	1
upp 1FU 1	89	1	1.55211			udk 1FU 5	76	0			upp 1FU 1	166	0	0.121065
upp 1FU 2	99	2				udp 1FU 1	99	5	1.0101		upp 1FU 2	175	0
upp 1FU 3	85	1				udp 1FU 2	110	0			upp 1FU 3	176	1
upp 1FU 4	74	3				udp 1FU 3	103	0			upp 1FU 4	160	0
upp 1FU 5	97	0				udp 1FU 4	98	0			upp 1FU 5	148	0
udk 1FU 1	110	0	0.854701			udp 1FU 5	80	0			udk 1FU 1	166	0	1.30024
udk 1FU 2	103	0				upp;udk 1FU 1	0	110	99.0329		udk 1FU 2	150	0
udk 1FU 3	88	1				upp;udk 1FU 2	2	131			udk 1FU 3	149	7
udk 1FU 4	84	3				upp;udk 1FU 3	0	98			udk 1FU 4	187	0
udk 1FU 5	79	0				upp;udk 1FU 4	0	84			udk 1FU 5	183	4
udp 1FU 1	77	0	2.2779			upp;udk 1FU 5	3	89			udp 1FU 1	179	0	0
udp 1FU 2	70	6				upp;udk;udk 1FU 1	0	111	99.1304		udp 1FU 2	199	0
udp 1FU 3	93	0				upp;udk;udk 1FU 2	0	89			udp 1FU 3	160	0
udp 1FU 4	90	0				upp;udk;udk 1FU 3	0	83			udp 1FU 4	157	0
udp 1FU 5	99	4				upp;udk;udk 1FU 4	4	83			udp 1FU 5	175	0
upp;udk 1FU 1	7	87	94.8515			upp;udk;udk 1FU 5	0	90			upp;udk 1FU 1	3	169	99.5749
upp;udk 1FU 2	0	99									upp;udk 1FU 2	1	201
upp;udk 1FU 3	1	104									upp;udk 1FU 3	0	189
upp;udk 1FU 4	9	108									upp;udk 1FU 4	0	185
upp;udk 1FU 5	9	81									upp;udk 1FU 5	0	193
upp;udk;udk 1FU 1	5	100	91.9517								upp;udk;udk 1FU 1	11	199	96.7181
upp;udk;udk 1FU 2	8	99									upp;udk;udk 1FU 2	10	187
upp;udk;udk 1FU 3	11	87									upp;udk;udk 1FU 3	0	221
upp;udk;udk 1FU 4	10	82									upp;udk;udk 1FU 4	7	198
upp;udk;udk 1FU 5	6	89									upp;udk;udk 1FU 5	6	197

## Sheet: Fig 1e, Suppl. Fig. 5e
Fig. 1e, Suppl. Fig. 5e
Percentage used to calculate averages displayed in figure 1E						Percentage used to calculate averages displayed in figure S5e
Fig.1e						Suppl. Fig. 5e
Summary						Summary
	WT	ndk	yjjG				WT	ndk
	17.4528	5.79345	0				22.4117	8.66983
	15.5192	5.44919	0				28.0318	11.1455
	15.0785	3.33988	0				15.331	10.5085
	21.5177
	23.7789
	20.5078
1e stats						S5e stats
Table Analyzed	Data 1		Table Analyzed	Data 1		Table Analyzed	Data 1
Column B	ndk		Column C	yjjG		Column B	Data Set-B
vs.	vs.		vs.	vs.		vs.	vs.
Column A	WT		Column A	WT		Column A	Data Set-A
Unpaired t test			Unpaired t test			Unpaired t test
P value	0.0003		P value	<0.0001		P value	0.0206
P value summary	***		P value summary	****		P value summary	*
Significantly different (P < 0.05)?	Yes		Significantly different (P < 0.05)?	Yes		Significantly different (P < 0.05)?	Yes
One- or two-tailed P value?	Two-tailed		One- or two-tailed P value?	Two-tailed		One- or two-tailed P value?	One-tailed
t, df	t=6.558, df=7		t, df	t=9.066, df=7		t, df	t=2.971, df=4
How big is the difference?			How big is the difference?			How big is the difference?
Difference between means (B - A) ± SEM	-14.11 ± 2.152		Difference between means (C - A) ± SEM	-18.98 ± 2.093		Difference between means (B - A) ± SEM	-11.33 ± 3.815
95% confidence interval	-19.20 to -9.025		95% confidence interval	-23.93 to -14.03		95% confidence interval	-21.93 to -0.7407
R squared (eta squared)	0.86		R squared (eta squared)	0.9215		R squared (eta squared)	0.6881
F test to compare variances			F test to compare variances			F test to compare variances
F, DFn, Dfd	6.952, 5, 2		F, DFn, Dfd	Infinity, 5, 2		F, DFn, Dfd	31.75, 2, 2
P value	0.2611		P value	<0.0001		P value	0.0611
P value summary	ns		P value summary	****		P value summary	ns
Significantly different (P < 0.05)?	No		Significantly different (P < 0.05)?	Yes		Significantly different (P < 0.05)?	No
Data analyzed			Data analyzed			Data analyzed
Sample size, column A	6		Sample size, column A	6		Sample size, column A	3
Sample size, column B	3		Sample size, column C	3		Sample size, column B	3
Source data
																	Yjjg developmental delay count
WK20190301 ndk					WK20190311NDK test					WK20190315ndk test 3								NC	FUdR
		dead	live				dead	live				dead	live			BW	L2	0	0
no SER	BW 0.75FU 1	113	34	17.4528	no SER	BW 0.75FU 1	134	25	15.5192	no SER	BW 0.75FU 1	138	34	15.0785			L3	2	1
	BW 0.75FU 2	153	22			BW 0.75FU 2	146	39			BW 0.75FU 2	185	42				Early L4	0	0
	BW 0.75FU 3	155	21			BW 0.75FU 3	161	22			BW 0.75FU 3	192	22				Mid L4	0	1
	BW 0.75FU 4	141	18			BW 0.75FU 4	151	28			BW 0.75FU 4	183	17				Late L4	2	15
	BW 0.75FU 5	138	53			BW 0.75FU 5	132	19			BW 0.75FU 5	113	29				Early YA	27	28
	ndk 0.75FU 1	117	5	5.79345		ndk 0.75FU 1	124	17	5.44919		ndk 0.75FU 1	107	10	3.33988			YA with eggs (0-5)	4
	ndk 0.75FU 2	163	2			ndk 0.75FU 2	133	10			ndk 0.75FU 2	98	4			YjjG	L2	0	0
	ndk 0.75FU 3	132	13			ndk 0.75FU 3	131	2			ndk 0.75FU 3	93	2				L3	1	9
	ndk 0.75FU 4	199	16			ndk 0.75FU 4	147	3			ndk 0.75FU 4	93	1				Early L4	0	5
	ndk 0.75FU 5	137	10			ndk 0.75FU 5	107	5			ndk 0.75FU 5	101	0				Mid L4	0	13
SER	BW 0.1FU 1	148	55	22.4117	SER	BW 0.1FU 1	133	66	28.0318	SER	BW 0.1FU 1	107	35	15.331			Late L4	4	13
	BW 0.1FU 2	138	22			BW 0.1FU 2	158	43			BW 0.1FU 2	153	21				Early YA	26	4
	BW 0.1FU 3	133	35			BW 0.1FU 3	143	39			BW 0.1FU 3	177	22				YA with eggs (0-5)	3	0
	BW 0.1FU 4	121	29			BW 0.1FU 4	169	77			BW 0.1FU 4	147	37
	BW 0.1FU 5	97	43			BW 0.1FU 5	121	57			BW 0.1FU 5	145	17
	ndk 0.1FU 1	157	11	8.66983		ndk 0.1FU 1	100	15	11.1455		ndk 0.1FU 1	103	11	10.5085
	ndk 0.1FU 2	194	19			ndk 0.1FU 2	97	7			ndk 0.1FU 2	109	7
	ndk 0.1FU 3	146	4			ndk 0.1FU 3	110	11			ndk 0.1FU 3	87	4
	ndk 0.1FU 4	142	18			ndk 0.1FU 4	131	18			ndk 0.1FU 4	110	19
	ndk 0.1FU 5	130	21			ndk 0.1FU 5	136	21			ndk 0.1FU 5	119	21
WK20180218 FUDR dose responsive on Ecoli mutant FUDR only					WK20180127 FUDR dose responsive on Ecoli mutant FUDR only					WK20180711 E. coli mutant FUdR
	dead	live				dead	live				dead	live
BW 0.75FU 1	155	48	21.5177		BW 0.75FU 1	119	29	23.7789		BW 0.75FU 1	117	55	20.5078
BW 0.75FU 2	138	47			BW 0.75FU 2	138	37			BW 0.75FU 2	183	51
BW 0.75FU 3	169	51			BW 0.75FU 3	109	48			BW 0.75FU 3	175	47
BW 0.75FU 4	182	33			BW 0.75FU 4	106	49			BW 0.75FU 4	177	29
BW 0.75FU 5	111	28			BW 0.75FU 5	121	22			BW 0.75FU 5	162	28
yjjG 0.75FU 1	delay				yjjG 0.75FU 1	delay				yjjG 0.75FU 1	delay

## Sheet: Fig 1f, 4f
Fig. 1f, Suppl. Fig. 4f
Percentage used to calculate averages displayed in figure 1F & 4F
	1f		4f
	NO SER		SER
	BW	tdk	BW	tdk
rep1	14.7808	5.11153	6.05204	22.564
rep2	23.3591	7.06265	4.77112	20.8256
rep3	21.1648	4.74975	4.77112	20.0998
1f stats			4f stats
Table Analyzed	Data 1		Table Analyzed	Data 1
Column B	Data Set-B		Column B	Data Set-B
vs.	vs.		vs.	vs.
Column A	Data Set-A		Column A	Data Set-A
Unpaired t test			Unpaired t test
P value	0.0058		P value	0.003
P value summary	***		P value summary	***
Significantly different (P < 0.05)?	Yes		Significantly different (P < 0.05)?	Yes
One- or two-tailed P value?	Two-tailed		One- or two-tailed P value?	Two-tailed
t, df	t=5.376, df=4		t, df	t=6.416, df=4
How big is the difference?			How big is the difference?
Difference between means (B - A) ± SEM	-26.54 ± 4.937		Difference between means (B - A) ± SEM	16.93 ± 2.639
95% confidence interval	-40.25 to -12.84		95% confidence interval	9.606 to 24.26
R squared (eta squared)	0.8784		R squared (eta squared)	0.9114
F test to compare variances			F test to compare variances
F, DFn, Dfd	1.537, 2, 2		F, DFn, Dfd	3.083, 2, 2
P value	0.7884		P value	0.4898
P value summary	ns		P value summary	ns
Significantly different (P < 0.05)?	No		Significantly different (P < 0.05)?	No
Data analyzed			Data analyzed
Sample size, column A	3		Sample size, column A	3
Sample size, column B	3		Sample size, column B	3
Source data
WK20181223 tdk test						WK20190110 tdk test							WK20190112 tdk test
Folder (plain toxicity)	Image	Alive	Dead					dead egg	life hatchlings	Total	% hatchling				dead	life	Total	% hatchling
FUdR	FUdR 1	39	256	13.2203		BW25113	FUdR 1	107	23	130	17.6923		BW25113	FUdR 1	98	13	111	11.7117
	FUdR 2	36	240	13.0435			FUdR 2	80	27	107	25.2336			FUdR 2	110	37	147	25.1701
	FUdR 3	35	214	14.0562			FUdR 3	95	13	108	12.037			FUdR 3	85	26	111	23.4234
	FUdR 4	56	224	20			FUdR 4	92	51	143	35.6643			FUdR 4	83	29	112	25.8929
	FUdR 5	47	299	13.5838			FUdR 5	79	28	107	26.1682			FUdR 5	86	21	107	19.6262
	FUdR tdk 1	5	294	1.67224			FUdR ser 1	117	5	122	4.09836			FUdR ser 1	117	5	122	4.09836
	FUdR tdk 2	10	299	3.23625			FUdR ser 2	193	0	193	0			FUdR ser 2	193	0	193	0
	FUdR tdk 3	13	239	5.15873			FUdR ser 3	255	14	269	5.20446			FUdR ser 3	255	14	269	5.20446
	FUdR tdk 4	8	283	2.74914			FUdR ser 4	178	13	191	6.80628			FUdR ser 4	178	13	191	6.80628
	FUdR tdk 5	33	226	12.7413			FUdR ser 5	131	11	142	7.74648			FUdR ser 5	131	11	142	7.74648
SE+FUdR	FUdR 1	22	274	7.43243		tdk	FUdR 1	179	13	192	6.77083		tdk	FUdR 1	148	3	151	1.98675
	FUdR 2	11	308	3.44828			FUdR 2	103	7	110	6.36364			FUdR 2	80	1	81	1.23457
	FUdR 3	42	456	8.43373			FUdR 3	95	9	104	8.65385			FUdR 3	66	4	70	5.71429
	FUdR 4	12	388	3			FUdR 4	94	8	102	7.84314			FUdR 4	72	7	79	8.86076
	FUdR 5	41	475	7.94574			FUdR 5	83	5	88	5.68182			FUdR 5	79	5	84	5.95238
	FUdR tdk 1	83	333	19.9519			FUdR ser 1	113	49	162	30.2469			FUdR ser 1	70	27	97	27.8351
	FUdR tdk 2	89	292	23.3596			FUdR ser 2	152	33	185	17.8378			FUdR ser 2	115	22	137	16.0584
	FUdR tdk 3	104	441	19.0826			FUdR ser 3	172	31	203	15.2709			FUdR ser 3	198	21	219	9.58904
	FUdR tdk 4	103	279	26.9634			FUdR ser 4	103	17	120	14.1667			FUdR ser 4	123	19	142	13.3803
	FUdR tdk 5	103	336	23.4624			FUdR ser 5	80	29	109	26.6055			FUdR ser 5	73	37	110	33.6364

## Sheet: Fig 1h, 1j
Fig. 1h, Fig. 1j
Percentage used to calculate averages displayed in figure 1H									Percentage used to calculate averages displayed in Fig. 1J
1h									1j
	NC	Thy	Fudr	Thy+FUdR						WT	deoA	upp;udk
rep1	100	98.961	99.2357	0					rep1	0	100	99.0685
rep2	100	99.2857	96.7645	0					rep2	0	100	99.619
rep3	100	97.5207	99.2793	0					rep3	0	98.7539	97.7619
1h stats									1j stats
	Mean Diff.	95.00% CI of diff.	Significant?	Summary	Individual P Value	A-?				Mean Diff.	95.00% CI of diff.	Significant?	Summary	Individual P Value	A-?
Column A vs. Column B	1.411	-0.2074 to 3.029	No	ns	0.0792	B	Column B		Column A vs. Column B	-99.58	-101.0 to -98.21	Yes	****	<0.0001	B	Column B
Column A vs. Column C	1.574	-0.04470 to 3.192	No	ns	0.0552	C	Column C		Column A vs. Column C	-98.82	-100.2 to -97.44	Yes	****	<0.0001	C	Column C
Column A vs. Column D	100	98.38 to 101.6	Yes	****	<0.0001	D	Column D
Source data
05/24/16
pallson retest 0428
This figure will show thymidine enhancement as well as full rescue by both deoA and upp;udk double mutant
	Hatchlings	Eggs	% Hatchlings				Hatchlings	Eggs	% Hatchlings				Hatchlings	Eggs	% Hatchlings
WT NC1	164	0	100	100		WT NC1	193	0	100	100		WT NC1	167	0	100	100
WT NC2	173	0	100			WT NC2	199	0	100			WT NC2	220	0	100
WT NC3	183	0	100			WT NC3	201	0	100			WT NC3	166	0	100
WT NC4	123	0	100			WT NC4	211	0	100			WT NC4	199	0	100
WT NC5	142	0	100			WT NC5	129	0	100			WT NC5	184	0	100
WT FUdR 1	144	0	100	99.2357		WT FUdR 1	173	8	95.5801	96.7645		WT FUdR 1	188	0	100	99.2793
WT FUdR 2	158	0	100			WT FUdR 2	174	0	100			WT FUdR 2	133	0	100
WT FUdR 3	136	0	100			WT FUdR 3	183	14	92.8934			WT FUdR 3	123	0	100
WT FUdR 4	151	6	96.1783			WT FUdR 4	164	8	95.3488			WT FUdR 4	122	0	100
WT FUdR 5	163	0	100			WT FUdR 5	194	0	100			WT FUdR 5	107	4	96.3964
WT Thy 1	133	0	100	98.961		WT Thy 1	139	0	100	99.2857		WT Thy 1	103	11	90.3509	97.5207
WT Thy 2	165	0	100			WT Thy 2	138	0	100			WT Thy 2	193	0	100
WT Thy 3	146	8	94.8052			WT Thy 3	147	0	100			WT Thy 3	121	0	100
WT Thy 4	103	0	100			WT Thy 4	199	0	100			WT Thy 4	184	0	100
WT Thy 5	193	0	100			WT Thy 5	189	7	96.4286			WT Thy 5	177	5	97.2527
WT FUdR Thy 1	0	183	0	0		WT FUdR Thy 1	0	183	0	0		WT FUdR Thy 1	0	183	0	0
WT FUdR Thy 2	0	196	0			WT FUdR Thy 2	0	196	0			WT FUdR Thy 2	0	196	0
WT FUdR Thy 3	0	123	0			WT FUdR Thy 3	0	123	0			WT FUdR Thy 3	0	123	0
WT FUdR Thy 4	0	184	0			WT FUdR Thy 4	0	184	0			WT FUdR Thy 4	0	184	0
WT FUdR Thy 5	0	134	0			WT FUdR Thy 5	0	134	0			WT FUdR Thy 5	0	134	0
deoA NC1	184	0	100	98.8652		deoA NC1	185	0	100	100		deoA NC1	185	0	100	96.9489
deoA NC2	173	0	100			deoA NC2	188	0	100			deoA NC2	198	0	100
deoA NC3	129	0	100			deoA NC3	175	0	100			deoA NC3	190	0	100
deoA NC4	133	8	94.3262			deoA NC4	175	0	100			deoA NC4	130	13	90.9091
deoA NC5	111	0	100			deoA NC5	106	0	100			deoA NC5	137	9	93.8356
deoA FUdR 1	120	0	100	99.2701		deoA FUdR 1	154	0	100	99.3782		deoA FUdR 1	128	0	100	99.0769
deoA FUdR 2	187	0	100			deoA FUdR 2	194	0	100			deoA FUdR 2	194	0	100
deoA FUdR 3	184	0	100			deoA FUdR 3	100	0	100			deoA FUdR 3	187	0	100
deoA FUdR 4	184	0	100			deoA FUdR 4	185	0	100			deoA FUdR 4	106	0	100
deoA FUdR 5	132	5	96.3504			deoA FUdR 5	187	6	96.8912			deoA FUdR 5	186	9	95.3846
deoA Thy 1	133	0	100	98.173		deoA Thy 1	175	0	100	99.1813		deoA Thy 1	195	0	100	99.4997
deoA Thy 2	130	0	100			deoA Thy 2	194	0	100			deoA Thy 2	184	0	100
deoA Thy 3	145	0	100			deoA Thy 3	174	0	100			deoA Thy 3	134	0	100
deoA Thy 4	139	4	97.2028			deoA Thy 4	166	0	100			deoA Thy 4	143	1	99.3056
deoA Thy 5	133	9	93.662			deoA Thy 5	164	7	95.9064			deoA Thy 5	163	3	98.1928
deoA FUdR Thy 1	130	0	100	100		deoA FUdR Thy 1	133	0	100	100		deoA FUdR Thy 1	165	5	97.0588	98.7539
deoA FUdR Thy 2	135	0	100			deoA FUdR Thy 2	121	0	100			deoA FUdR Thy 2	184	0	100
deoA FUdR Thy 3	123	0	100			deoA FUdR Thy 3	148	0	100			deoA FUdR Thy 3	170	0	100
deoA FUdR Thy 4	174	0	100			deoA FUdR Thy 4	185	0	100			deoA FUdR Thy 4	195	0	100
deoA FUdR Thy 5	175	0	100			deoA FUdR Thy 5	210	0	100			deoA FUdR Thy 5	147	5	96.7105
upp;udk NC1	149	0	100	99.6954		upp;udk NC1	204	0	100	99.235		upp;udk NC1	185	7	96.3542	98.1665
upp;udk NC2	194	3	98.4772			upp;udk NC2	183	0	100			upp;udk NC2	154	9	94.4785
upp;udk NC3	138	0	100			upp;udk NC3	188	0	100			upp;udk NC3	175	0	100
upp;udk NC4	193	0	100			upp;udk NC4	176	7	96.1749			upp;udk NC4	176	0	100
upp;udk NC5	193	0	100			upp;udk NC5	164	0	100			upp;udk NC5	174	0	100
upp;udk FUdR 1	134	0	100	99.6875		upp;udk FUdR 1	195	0	100	100		upp;udk FUdR 1	154	5	96.8553	96.7702
upp;udk FUdR 2	130	0	100			upp;udk FUdR 2	100	0	100			upp;udk FUdR 2	159	9	94.6429
upp;udk FUdR 3	126	2	98.4375			upp;udk FUdR 3	175	0	100			upp;udk FUdR 3	157	13	92.3529
upp;udk FUdR 4	135	0	100			upp;udk FUdR 4	188	0	100			upp;udk FUdR 4	174	0	100
upp;udk FUdR 5	135	0	100			upp;udk FUdR 5	194	0	100			upp;udk FUdR 5	146	0	100
upp;udk Thy 1	132	0	100	99.4709		upp;udk Thy 1	193	0	100	99.8964		upp;udk Thy 1	124	11	91.8519	96.661
upp;udk Thy 2	146	0	100			upp;udk Thy 2	191	0	100			upp;udk Thy 2	154	0	100
upp;udk Thy 3	184	5	97.3545			upp;udk Thy 3	192	1	99.4819			upp;udk Thy 3	183	0	100
upp;udk Thy 4	184	0	100			upp;udk Thy 4	186	0	100			upp;udk Thy 4	107	10	91.453
upp;udk Thy 5	195	0	100			upp;udk Thy 5	105	0	100			upp;udk Thy 5	130	0	100
upp;udk FUdR Thy 1	137	0	100	99.0685		upp;udk FUdR Thy 1	173	0	100	99.619		upp;udk FUdR Thy 1	175	0	100	97.7619
upp;udk FUdR Thy 2	174	2	98.8636			upp;udk FUdR Thy 2	176	0	100			upp;udk FUdR Thy 2	157	0	100
upp;udk FUdR Thy 3	137	5	96.4789			upp;udk FUdR Thy 3	184	0	100			upp;udk FUdR Thy 3	188	8	95.9184
upp;udk FUdR Thy 4	184	0	100			upp;udk FUdR Thy 4	173	0	100			upp;udk FUdR Thy 4	196	15	92.891
upp;udk FUdR Thy 5	163	0	100			upp;udk FUdR Thy 5	103	2	98.0952			upp;udk FUdR Thy 5	175	0	100

## Sheet: Fig 1i
Fig. 1i
Ratios figure 1i
1i
	dTMP ratio FUdR/no FUdR
rep1	1.01203
rep2	1.12242
rep3	0.848012
rep4	1.17997
Stats
Table Analyzed	Data 1
Column B	Data Set-B
vs.	vs.
Column A	Lth-FUdR
Ratio paired t test
P value	0.692
P value summary	ns
Significantly different (P < 0.05)?	No
One- or two-tailed P value?	Two-tailed
t, df	t=0.4365, df=3
Number of pairs	4
How big is the difference?
Geometric mean of ratios (B / A)	0.9689
SD of log(ratios)	0.06282
SEM of log(ratios)	0.03141
95% confidence interval	0.7697 to 1.220
R squared (partial eta squared)	0.05972
How effective was the pairing?
Correlation coefficient (r)	Vertical line
P value (one tailed)
P value summary
Was the pairing significantly effective?
Source data
	Sample Groups	File Name	IS		raw dTMP	dTMP normalized to IS
	E. coli	033116_T3_NEG_1E_17.d	92184		1737352	18.8466
	E. coli + fudr	033116_T3_NEG_1F_19.d	90479		1725727	19.0732
	E. coli	033116_T3_NEG_2E_47.d	84605		1597424	18.881
	E. coli + fudr	033116_T3_NEG_2F_45.d	77980		1652579	21.1923
	E. coli	033116_T3_NEG_3E_65.d	80526		1711978	21.2599
	E. coli + fudr	033116_T3_NEG_3F_67.d	80930		1459061	18.0287
	E. coli	033116_T3_NEG_4E_95.d	80082		1137439	14.2034
	E. coli + fudr	033116_T3_NEG_4F_93.d	76655		1284704	16.7596
	Blank	033116_T3_NEG_no injection_107.d	0		4471
		AVE dTMP
E	E. coli	18.8638
F	E. coli + fudr	18.551
I	E. coli + ser	17.8097
J	E. coli + ser + fudr	10.3802
				ratio (FUdR/no FUdR)
E. coli	rep1	18.8466
	rep2	18.881
	rep3	21.2599
	rep4	14.2034
E. coli +FUdR	rep1	19.0732		1.01203
	rep2	21.1923		1.12242
	rep3	18.0287		0.848012
	rep4	16.7596		1.17997

## Sheet: Fig 1k, 1l, 1m
Fig. 1k, 1l, 1m
Ratios displayed in figures
1k				1l			1m
	SN FUMP ratio Thy(+)/Thy(-)				FUMP ratio Thy(+)/Thy(-)			dTTP ratio Thy(+)/Thy(-)
rep1	6.56364	ROUT outlier in Prism using 10% cuttoff		rep1	5.85108		rep1	0.603213	ROUT outlier in Prism using 10% cuttoff
rep2	3.05864			rep2	4.12652		rep2	1.25017
rep3	2.15158			rep3	1.62705		rep3	1.75283
rep4	2.18393			rep4	3.0672		rep4	1.57381
	1L stats			1K stats			1m stats
	FUMP Thy			SN FUMP Thy			dTTP
	Table Analyzed	Data 1		Table Analyzed	Data 1		Table Analyzed	Data 1
	Column B	Thy-FUdR		Column B	Thy-FUdR		Column B	Data Set-B
	vs.	vs.		vs.	vs.		vs.	vs.
	Column A	Data Set-A		Column A	Data Set-A		Column A	Thy-FUdR
	Ratio paired t test			Ratio paired t test			Ratio paired t test
	P value	0.0078		P value	0.0106		P value	0.0268
	P value summary	**		P value summary	*		P value summary	*
	Significantly different (P < 0.05)?	Yes		Significantly different (P < 0.05)?	Yes		Significantly different (P < 0.05)?	Yes
	One- or two-tailed P value?	One-tailed		One- or two-tailed P value?	One-tailed		One- or two-tailed P value?	One-tailed
	t, df	t=7.897, df=2		t, df	t=4.436, df=3		t, df	t=4.140, df=2
	Number of pairs	3		Number of pairs	4		Number of pairs	3
	How big is the difference?			How big is the difference?			How big is the difference?
	SD of log(ratios)	0.08599		SD of log(ratios)	0.225		SD of log(ratios)	0.07497
	SEM of log(ratios)	0.04965		SEM of log(ratios)	0.1125		SEM of log(ratios)	0.04329
	95% confidence interval	1.508 to 4.033		95% confidence interval	1.383 to 7.193		95% confidence interval	0.9840 to 2.320
	R squared (partial eta squared)	0.9689		R squared (partial eta squared)	0.8677		R squared (partial eta squared)	0.8955
	How effective was the pairing?			How effective was the pairing?			How effective was the pairing?
	Correlation coefficient (r)	Horizontal line		Correlation coefficient (r)	Horizontal line		Correlation coefficient (r)	Horizontal line
	P value (one tailed)			P value (one tailed)			P value (one tailed)
	P value summary			P value summary			P value summary
	Was the pairing significantly effective?			Was the pairing significantly effective?			Was the pairing significantly effective?
Source data
SampleGroups	File Name			IS	FUMP	Normalized to IS	SN FUMP	Normalized to IS
												FUMP	SN FUMP
F	052716_T3_NEG_1F_29.d			174172706	1642920	9.43271	769133	4.41592			Median E. coli FUDR	9.2043	4.59532
H	052716_T3_NEG_1H_33.d			167300527	9233565	55.1915	4849128	28.9845			Median E. coli FUDR THY	32.1236	11.7914
F	052716_T3_NEG_2F_55.d			136582797	1215266	8.89765	581719	4.25909
H	052716_T3_NEG_2H_51.d			146732652	5387487	36.7163	1911492	13.027
												FUMP	SN FUMP	FUMP ratio	SN FUMP ratio
										E. coli FUdR	rep1	9.43271	4.41592
											rep2	8.89765	4.25909
											rep3	10.858	4.77472
F	052716_T3_NEG_3F_77.d			136671690	1483976	10.858	652569	4.77472			rep4	8.9759	4.8334
H	052716_T3_NEG_3H_81.d			136329482	2408451	17.6664	1400536	10.2732		E. coli FUDR THY	rep1	55.1915	28.9845	5.85108	6.56364	ROUT outlier in Prism using 10% cuttoff
											rep2	36.7163	13.027	4.12652	3.05864
											rep3	17.6664	10.2732	1.62705	2.15158
											rep4	27.5309	10.5558	3.0672	2.18393
F	052716_T3_NEG_4F_103.d			114248450	1025483	8.9759	552209	4.8334
H	052716_T3_NEG_4H_99.d			117208366	3226853	27.5309	1237228	10.5558
Blank	052716_T3_NEG_no injection_117.d
dTTP
SampleGroups	File Name	IS	dTTP_1	dTTP/IS		Pairwise HB101 FUdR+thy vs FUdR
F	013117_T3_NEG_1F_19.d	40479	170436	4.21048			Normalized FUdR	Normalized FUdR+Thy
H	013117_T3_NEG_1H_23.d	67675	171882	2.53982		rep1	4.21048	2.53982
F	013117_T3_NEG_2F_45.d	77980	150613	1.93143		rep2	1.93143	2.41462
H	013117_T3_NEG_2H_41.d	76740	185298	2.41462		rep3	2.86651	5.0245
F	013117_T3_NEG_3F_67.d	80930	231987	2.86651		rep4	2.11437	3.32761
H	013117_T3_NEG_3H_71.d	70161	352524	5.0245
F	013117_T3_NEG_4F_93.d	76655	162077	2.11437
H	013117_T3_NEG_4H_89.d	74788	248865	3.32761		Ratio	0.603213	ROUT outlier in Prism using 10% cuttoff
							1.25017
							1.75283
							1.57381

## Sheet: Fig. 2b
								results
								Scored worms at 12PM on Monday 1.23.17 (66h after seeding them)						NOTE: ALL CONTROLS WITHOUT FUDR WERE GRAVID ADULTS
								Plate 1: Amino Acids 1-11, no FUdR
										1	2	3	4	5	6	7	8	9	10	11	12
									ug/mL	Water Control	Alanine	Cysteine	Aspartic Acid	Glutamic Acid	Phenylalanine	Glycine	Histidine	Isoleucine	Lysine	Leucine	Methionine
								A	6000	Gravid	Gravid	Gravid	Gravid	Gravid	Gravid	Gravid	Gravid	Gravid	Gravid	Gravid	Gravid
								B	3000	Gravid	Gravid	Gravid	Gravid	Gravid	Gravid	Gravid	Gravid	Gravid	Gravid	Gravid	Gravid
								C	1500	Gravid	Gravid	Gravid	Gravid	Gravid	Gravid	Gravid	Gravid	Gravid	Gravid	Gravid	Gravid
								D	750	Gravid	Gravid	Gravid	Gravid	Gravid	Gravid	Gravid	Gravid	Gravid	Gravid	Gravid	Gravid
								E	375	Gravid	Gravid	Gravid	Gravid	Gravid	Gravid	Gravid	Gravid	Gravid	Gravid	Gravid	Gravid
								F	187.5	Gravid	Gravid	Gravid	Gravid	Gravid	Gravid	Gravid	Gravid	Gravid	Gravid	Gravid	Gravid
								G	93.75	Gravid	Gravid	Gravid	Gravid	Gravid	Gravid	Gravid	Gravid	Gravid	Gravid	Gravid	Gravid
								H	46.875	Gravid	Gravid	Gravid	Gravid	Gravid	Gravid	Gravid	Gravid	Gravid	Gravid	Gravid	Gravid
								Plate 2: Amino Acids 12-20, no FUdR
										1	2	3	4	5	6	7	8	9	10	11	12
									ug/mL	Water Control	Asparagine	Proline	Glutamine	Arginine	Serine	Threonine	Valine	Tryptophan	Tyrosine	Thymidine	Iron
								A	6000	Gravid	Gravid	Gravid	Gravid	Gravid	Gravid	Gravid	Gravid	L4-YA primarily (some with eggs)	Gravid	Gravid	Gravid
								B	3000	Gravid	Gravid	Gravid	Gravid	Gravid	Gravid	Gravid	Gravid	L4-YA primarily (some with eggs)	Gravid	Gravid	Gravid
								C	1500	Gravid	Gravid	Gravid	Gravid	Gravid	Gravid	Gravid	Gravid	L4-Adult	Gravid	Gravid	Gravid
								D	750	Gravid	Gravid	Gravid	Gravid	Gravid	Gravid	Gravid	Gravid	Gravid	Gravid	Gravid	Gravid
								E	375	Gravid	Gravid	Gravid	Gravid	Gravid	Gravid	Gravid	Gravid	Gravid	Gravid	Gravid	Gravid
								F	187.5	Gravid	Gravid	Gravid	Gravid	Gravid	Gravid	Gravid	Gravid	Gravid	Gravid	Gravid	Gravid
								G	93.75	Gravid	Gravid	Gravid	Gravid	Gravid	Gravid	Gravid	Gravid	Gravid	Gravid	Gravid	Gravid
								H	46.875	Gravid	Gravid	Gravid	Gravid	Gravid	Gravid	Gravid	Gravid	Gravid	Gravid	Gravid	Gravid
								Plate 3: Amino Acids 1-11, FUdR (12.5ug/mL)
										1	2	3	4	5	6	7	8	9	10	11	12
									ug/mL	Water Control	Alanine	Cysteine	Aspartic Acid	Glutamic Acid	Phenylalanine	Glycine	Histidine	Isoleucine	Lysine	Leucine	Methionine
								A	6000	YA-adult (most worms 0-5 eggs)	Same as control	Same as control	Same as control	Same as control	Same as control	L1-L3s	accelerated? Looks like more with 8-10 egg range but really hard to say	Same as control	Same as control	Same as control	Same as control
								B	3000	YA-adult (most worms 0-5 eggs)	Same as control	Same as control	Same as control	Same as control	Same as control	L4s primarily	Same as control	Same as control	Same as control	Same as control	Same as control
								C	1500	YA-adult (most worms 0-5 eggs)	Same as control	Same as control	Same as control	Same as control	Same as control	L4 to 0-5 eggs	Same as control	Same as control	Same as control	Same as control	Same as control
								D	750	YA-adult (most worms 0-5 eggs)	Same as control	Same as control	Same as control	Same as control	Same as control	Same as control	Same as control	Same as control	Same as control	Same as control	Same as control
								E	375	YA-adult (most worms 0-5 eggs)	Same as control	Same as control	Same as control	Same as control	Same as control	Same as control	Same as control	Same as control	Same as control	Same as control	Same as control
								F	187.5	YA-adult (most worms 0-5 eggs)	Same as control	Same as control	Same as control	Same as control	Same as control	Same as control	Same as control	Same as control	Same as control	Same as control	Same as control
								G	93.75	YA-adult (most worms 0-5 eggs)	Same as control	Same as control	Same as control	Same as control	Same as control	Same as control	Same as control	Same as control	Same as control	Same as control	Same as control
								H	46.875	YA-adult (most worms 0-5 eggs)	Same as control	Same as control	Same as control	Same as control	Same as control	Same as control	Same as control	Same as control	Same as control	Same as control	Same as control
								Plate 4: Amino Acids 12-20, FUdR (12.5ug/mL)
										1	2	3	4	5	6	7	8	9	10	11	12
									ug/mL	Water Control	Asparagine	Proline	Glutamine	Arginine	Serine	Threonine	Valine	Tryptophan	Tyrosine	Thymidine	Iron
								A	6000	YA-adult (most worms 0-5 eggs)	Same as control	Same as control	Same as control	Same as control	L1-L3s	Same as control	Same as control	L4-YA primarily (some with eggs)	Same as control	L1-L3s	Same as control
								B	3000	YA-adult (most worms 0-5 eggs)	Same as control	Same as control	Same as control	Same as control	L1-L3s	Same as control	Same as control	L4-YA primarily (some with eggs)	Same as control	L1-L3s	Same as control
								C	1500	YA-adult (most worms 0-5 eggs)	Same as control	Same as control	Same as control	Same as control	L4	Same as control	Same as control	L4-Adult	Same as control	L4	Same as control
								D	750	YA-adult (most worms 0-5 eggs)	Same as control	Same as control	Same as control	Same as control	L4	Same as control	Same as control	Same as control	Same as control	L4	Same as control
								E	375	YA-adult (most worms 0-5 eggs)	Same as control	Same as control	Same as control	Same as control	L4-adult	Same as control	Same as control	Same as control	Same as control	L4 to 0-5 eggs	Same as control
								F	187.5	YA-adult (most worms 0-5 eggs)	Same as control	Same as control	Same as control	Same as control	Same as control	Same as control	Same as control	Same as control	Same as control	L4 to 0-5 eggs	Same as control
								G	93.75	YA-adult (most worms 0-5 eggs)	Same as control	Same as control	Same as control	Same as control	Same as control	Same as control	Same as control	Same as control	Same as control	L4-adult	Same as control
								H	46.875	YA-adult (most worms 0-5 eggs)	Same as control	Same as control	Same as control	Same as control	Same as control	Same as control	Same as control	Same as control	Same as control	Same as control	Same as control

## Sheet: Fig.2e
Fig. 2e
Percentage used to calculate averages displayed in figure 2E
	NC	1FU	SER	1FUSER
rep1	100	99.5902	98.7147	0
rep2	100	100	100	0
rep3	99.8344	98.4436	99.5833	0
rep4	100	100	100	0
rep5	100	100	100	0
FUdR vs FUdR+Ser stats
Table Analyzed	Data 1
Column D	Data Set-D
vs.	vs.
Column A	Data Set-A
Unpaired t test
P value	<0.0001
P value summary	****
Significantly different (P < 0.05)?	Yes
One- or two-tailed P value?	Two-tailed
t, df	t=299.0, df=4
How big is the difference?
Difference between means (D - A) ± SEM	-99.67 ± 0.3333
95% confidence interval	-100.6 to -98.74
R squared (eta squared)	1
F test to compare variances
F, DFn, Dfd	Infinity, 2, 2
P value	<0.0001
P value summary	****
Significantly different (P < 0.05)?	Yes
Data analyzed
Sample size, column A	3
Sample size, column D	3
Source data
WK20170510 dose responsive					WK20180310					WK20180315						WK20180403 Ser FUdR						WK20180717 Serine FUdR
	dead	life				dead	life				dead	life					dead	life					dead	life
NC 1	0	183	100		NC 1		1			NC 1	0	163	99.8344			NC 1	0	173	100			NC 1	0	142	100
NC 2	0	137			NC 2		1			NC 2	1	132				NC 2	0	123				NC 2	0	145
NC 3	0	183			NC 3		1			NC 3	0	128				NC 3	0	145				NC 3	0	133
NC 4	0	193			NC 4		1			NC 4	0	92				NC 4	0	134				NC 4	0	177
NC 5	0	199			NC 5		1			NC 5	0	88				NC 5	0	122				NC 5	0	131
1FU 1	1	123	99.5902		1FU 1		1			1FU 1	9	193	98.4436			1FU 1	0	120	100			1FU 1	0	167	100
1FU 2	2	134			1FU 2		1			1FU 2	1	110				1FU 2	0	152				1FU 2	0	192
1FU 3	0	161			1FU 3		1			1FU 3	0	121				1FU 3	0	143				1FU 3	0	183
1FU 4	0	128			1FU 4		1			1FU 4	0	199				1FU 4	0	128				1FU 4	0	139
1FU 5	0	183			1FU 5		1			1FU 5	2	136				1FU 5	0	193				1FU 5	0	139
SER 1	0	138	98.7147		SER 1		1			SER 1	0	174	99.5833			SER 1	0	173	100			SER 1	0	130	100
SER 2	0	199			SER 2		1			SER 2	0	173				SER 2	0	123				SER 2	0	150
SER 3	1	173			SER 3		1			SER 3	0	123				SER 3	0	139				SER 3	0	193
SER 4	9	113			SER 4		1			SER 4	2	134				SER 4	0	193				SER 4	0	121
SER 5	0	145			SER 5		1			SER 5	1	113				SER 5	0	103				SER 5	0	120
1FUSER 1	184	0	0		1FUSER 1	1				1FUSER 1	118	0	0			1FUSER 1	172	0	0			1FUSER 1	183	0	0
1FUSER 2	183	0			1FUSER 2	1				1FUSER 2	98	0				1FUSER 2	159	0				1FUSER 2	133	0
1FUSER 3	189	0			1FUSER 3	1				1FUSER 3	93	0				1FUSER 3	132	0				1FUSER 3	121	0
1FUSER 4	183	0			1FUSER 4	1				1FUSER 4	94	0				1FUSER 4	133	0				1FUSER 4	111	0
1FUSER 5	199	0			1FUSER 5	1				1FUSER 5	87	0				1FUSER 5	139	0				1FUSER 5	113	0

## Sheet: Fig 2g, 2h
Fig. 2g, 2h
Ratios displayed in figures
2g			2h
	5-FU ratio			FUMP ratio
	SE-FUdR/SubLth-FUdR			SE-FUdR/SubLth-FUdR
rep1	0.953584		rep1	0.843902
rep2	0.72032		rep2	1.12424
rep3	1.05228		rep3	0.994503
rep4	1.12415		rep4	1.29025
5g stats			5h stats
FUMP (Patti lab data)			5-FU(locasale lab data)
Table Analyzed	Data 1		Table Analyzed	Data 1
Column B	FUMP		Column C	5-FU
vs.	vs.		vs.	vs.
Column A	Data Set-A		Column A	Data Set-A
Ratio paired t test			Ratio paired t test
P value	0.3527		P value	0.7736
P value summary	ns		P value summary	ns
Significantly different (P < 0.05)?	No		Significantly different (P < 0.05)?	No
One- or two-tailed P value?	Two-tailed		One- or two-tailed P value?	Two-tailed
t, df	t=1.097, df=3		t, df	t=0.3146, df=3
Number of pairs	4		Number of pairs	4
How big is the difference?			How big is the difference?
Geometric mean of ratios (B / A)	1.069		Geometric mean of ratios (C / A)	1.044
SD of log(ratios)	0.05296		SD of log(ratios)	0.119
SEM of log(ratios)	0.02648		SEM of log(ratios)	0.05949
95% confidence interval	0.8806 to 1.298		95% confidence interval	0.6751 to 1.615
R squared (partial eta squared)	0.2864		R squared (partial eta squared)	0.03194
How effective was the pairing?			How effective was the pairing?
Correlation coefficient (r)	Horizontal line		Correlation coefficient (r)	Horizontal line
P value (one tailed)			P value (one tailed)
P value summary			P value summary
Was the pairing significantly effective?			Was the pairing significantly effective?
Source data
FUMP data
Patti data FUMP
SampleGroups	File Name			IS	FUMP		SN FUMP					FUMP	SN FUMP
F	052716_T3_NEG_1F_29.d			174172706	1642920	9.43271	769133	4.41592			E.coli FUDR	9.2043	4.59532
											E.coli FUDR SERINE	10.4007	4.96579
J	052716_T3_NEG_1J_37.d			164388395	1308577	7.96028	639401	3.88958
F	052716_T3_NEG_2F_55.d			136582797	1215266	8.89765	581719	4.25909
J	052716_T3_NEG_2J_47.d			148886211	1489319	10.0031	696723	4.67957				FUMP	SN FUMP	FUMP ratio	SN FUMP ratio
										E.coli FUDR	rep1	9.43271	4.41592
											rep2	8.89765	4.25909
											rep3	10.858	4.77472
F	052716_T3_NEG_3F_77.d			136671690	1483976	10.858	652569	4.77472			rep4	8.9759	4.8334
										E.coli FUDR SERINE	rep1	7.96028	3.88958	0.843902	0.880807
J	052716_T3_NEG_3J_85.d			143336555	1547787	10.7983	811656	5.66259			rep2	10.0031	4.67957	1.12424	1.09872
											rep3	10.7983	5.66259	0.994503	1.18595
											rep4	11.5812	5.25202	1.29025	1.08661
F	052716_T3_NEG_4F_103.d			114248450	1025483	8.9759	552209	4.8334
J	052716_T3_NEG_4J_95.d			122010532	1413025	11.5812	640802	5.25202
Blank	052716_T3_NEG_no injection_117.d
5-FU data
Locasale all E. coli data
	E.coli LCMS replicate 1 20181102			E.coli LCMS replicate 3 20181101			E.coli LCMS replicate 4 20180705			E.coli LCMS replicate 5 20180706
	0.2FU	0.2FUSER		0.2FU	0.2FUSER		0.2FU	Fuser		0.2FU	Fuser
[15N2]uracil	261000000	244000000		496000000	550000000		1010000000	986000000		1670000000	1690000000
5-FU	1290000	1150000		1590000	1270000		11000000	11300000		10900000	12400000
All normalized to IS
	E.coli LCMS replicate 1 20181102			E.coli LCMS replicate 3 20181101			E.coli LCMS replicate 4 20180705			E.coli LCMS replicate 5 20180706
	0.2FU	0.2FUSER		0.2FU	0.2FUSER		0.2FU	Fuser		0.2FU	Fuser
5-FU/[15N2]uracil	0.00494253	0.00471311		0.00320565	0.00230909		0.0108911	0.0114604		0.00652695	0.00733728
E. coli 5-FU measurements SE-FUdR
uracil
SubLth-FUdR	SE-FUdR	5FU SE-FUdR/SubLth-FUdR
0.00494253	0.00471311	0.953584
0.00320565	0.00230909	0.72032
0.0108911	0.0114604	1.05228
0.00652695	0.00733728	1.12415

## Sheet: Fig 2j
Fig. 2j
Percentage used to calculate averages displayed in figure 2j
	BW	udp;udk	upp;udk udp
rep1	9.04551	98.2808	93.5935
rep2	9.85555	96.6774	94.1277
rep3	7.0461	95.8846	99.3333
Stats 2J
Table Analyzed	Data 1		Table Analyzed	Data 1
Column B	Data Set-B		Column C	Data Set-C
vs.	vs.		vs.	vs.
Column A	Data Set-A		Column A	Data Set-A
Unpaired t test			Unpaired t test
P value	<0.0001		P value	<0.0001
P value summary	****		P value summary	****
Significantly different (P < 0.05)?	Yes		Significantly different (P < 0.05)?	Yes
One- or two-tailed P value?	Two-tailed		One- or two-tailed P value?	Two-tailed
t, df	t=83.80, df=4		t, df	t=46.14, df=4
How big is the difference?			How big is the difference?
Difference between means (B - A) ± SEM	88.33 ± 1.054		Difference between means (C - A) ± SEM	87.00 ± 1.886
95% confidence interval	85.41 to 91.26		95% confidence interval	81.76 to 92.24
R squared (eta squared)	0.9994		R squared (eta squared)	0.9981
F test to compare variances			F test to compare variances
F, DFn, Dfd	2.333, 2, 2		F, DFn, Dfd	3.571, 2, 2
P value	0.6		P value	0.4375
P value summary	ns		P value summary	ns
Significantly different (P < 0.05)?	No		Significantly different (P < 0.05)?	No
Data analyzed			Data analyzed
Sample size, column A	3		Sample size, column A	3
Sample size, column B	3		Sample size, column C	3
Source data
WK20180521 lpd dose responsive					WK20180122 FUDR dose responsive on Ecoli mutant serine					WK20180108 FUDR dose responsive on Ecoli mutant serine
	dead	hatched				dead	hatched				dead	hatched
			9.04551					9.85555					7.0461
BW_Ser_0.20_FU_1	155	19	10.9195		BW Ser 0.20 FU 1	147	1	0.675676		BW Ser 0.20 FU 1	99	21	17.5
BW_Ser_0.20_FU_2	156	21	11.8644		BW Ser 0.20 FU 2	98	15	13.2743		BW Ser 0.20 FU 2	74	10	11.9048
BW_Ser_0.20_FU_3	152	15	8.98204		BW Ser 0.20 FU 3	84	10	10.6383		BW Ser 0.20 FU 3	80	4	4.7619
BW_Ser_0.20_FU_4	139	17	10.8974		BW Ser 0.20 FU 4	89	3	3.26087		BW Ser 0.20 FU 4	84	0	0
BW_Ser_0.20_FU_5	114	3	2.5641		BW Ser 0.20 FU 5	77	21	21.4286		BW Ser 0.20 FU 5	93	1	1.06383
			98.2808					96.6774					95.8846
upp;udk_Ser_0.20_FU_1	1	153	99.3507		upp;udk Ser 0.20 FU 1	0	93	100		upp;udk Ser 0.20 FU 1	3	87	96.6667
upp;udk_Ser_0.20_FU_2	0	190	100		upp;udk Ser 0.20 FU 2	1	85	98.8372		upp;udk Ser 0.20 FU 2	6	99	94.2857
upp;udk_Ser_0.20_FU_3	1	199	99.5		upp;udk Ser 0.20 FU 3	1	77	98.718		upp;udk Ser 0.20 FU 3	11	93	89.4231
upp;udk_Ser_0.20_FU_4	10	139	93.2886		upp;udk Ser 0.20 FU 4	3	83	96.5116		upp;udk Ser 0.20 FU 4	1	104	99.0476
upp;udk_Ser_0.20_FU_5	1	135	99.2647		upp;udk Ser 0.20 FU 5	11	92	89.3204		upp;udk Ser 0.20 FU 5	0	110	100
			93.5935					94.1277					99.3333
upp;udk;udp_Ser_0.20_FU_1	5	164	97.0414		upp;udk;udp Ser 0.20 FU 1	13	83	86.4583		upp;udk;udp Ser 0.20 FU 1	0	92	100
upp;udk;udp_Ser_0.20_FU_2	19	135	87.6623		upp;udk;udp Ser 0.20 FU 2	13	81	86.1702		upp;udk;udp Ser 0.20 FU 2	1	89	98.8889
upp;udk;udp_Ser_0.20_FU_3	11	148	93.0818		upp;udk;udp Ser 0.20 FU 3	1	99	99		upp;udk;udp Ser 0.20 FU 3	0	84	100
upp;udk;udp_Ser_0.20_FU_4	10	184	94.8454		upp;udk;udp Ser 0.20 FU 4	1	100	99.0099		upp;udk;udp Ser 0.20 FU 4	2	88	97.7778
upp;udk;udp_Ser_0.20_FU_5	9	184	95.3368		upp;udk;udp Ser 0.20 FU 5	0	92	100		upp;udk;udp Ser 0.20 FU 5	0	91	100

[truncated: 33 more sheets: Fig 3c, Fig 4a, Fig 4c 4e, Fig 4g, Suppl. Fig. 5f, 5g, Fig 4j, Fig 5a, 7a, Fig 5c, 7e, Fig 5d, Fig 5g, Fig 5f 7g, Fig.5h, i, Fig 6b, Fig 6c,d, Fig 6e, Suppl. Fig. 9h, Fig 6f, Suppl. Fig. 9i, Fig 6g, Fig 7b, Fig 7c, Fig 7i, Suppl. Fig. 1d …]
