# Supplementary material for: Dietary serine-microbiota interaction enhances chemotherapeutic toxicity without altering drug conversion
Source: Nat Commun. 2020 May 22;11:2587. doi: 10.1038/s41467-020-16220-w (PMC7244588; doi:10.1038/s41467-020-16220-w)
Supplement: Supplementary file 5 — Source Data [file 41467_2020_16220_MOESM5_ESM.zip › 139272_3_related_ms_4526502_q85j51.xlsx]

## Sheet: Summary
Note: Data includes 3 biological replicates, biological replicates of each condition are separated by blank cells
Raw data (copied from other worksheets in this doc)
After outliers removal based on ROUT (GraphPad Prism function)
	G NC	G NC CQ	G SER	G SER CQ	G SUB	G SUB CQ	G LTH	G LTH CQ	G SEFU	G SEFU CQ
average	520.598	854.612	408.072	400.919	594.093	723.801	391.76	1387.48	674.441	639.504
	341.9	1134.97	392.36	690.47	600.56	896.77	264.94	832.01	547	383.28
	852.27	1265.86	378.37	197.47	640.87	570.15	491.52	1181.56	512.04	489.75
	547.72	540.69	592.2	443.22	612.1	740.7	326.79	2132.58	290.96	1086.97
	473.42	432.01	544.14	417	975.33	489.74	338.75	766.07		694.91
	301.07	1121.93	717.99	216.61	311.24	866.78	454.71	2153.5	439.12	726.43
	449.05	618.6	536.06	490.66	708.58	948.05	475.49	801.94	452.11	766.12
	611.63	840.57	317.88	367.38	539.13	544.36	336.85	1986.16	414.09
	653.15	856.55	375.9	271.98	641.33	477.78		703.36		687.06
	327.28	577.31	389.95	571.2	308.34		598.94	645.27	1375.01	942.63
		1091.2		790.31		731.95	486.25	992.35	582.81
	333.9		329.66		566.39	628.32	519.44	1833.54		340.17
	328.98	562.99	383.69	302.9	568.53	931.39		1620.01	1050.26
	686.24	1241.98	278.35	485.73	532.99		442.39		662.63	521.13
	481.32	836.32		180.1	769.58	896.83	231.29	2309.68	367.93	389.66
	387.8	621.38	379.8	367.28		1125.56		1157.62	572.23	389.66
		1432.59	234.14		260.28	556.12	272.57	2072.99		1318.98
			270.59	454.41	876.15	452.51	225.87	1111.54	654.72
	782.79	573.97		331.87			410.6		804.53	423.18
	771.05	779.48		237.03				1676.28	820.15	742.17
								1532.95	1245.46	417.75
								852.68
										551.72
										804.94
Stats
	Table Analyzed	Data 2	Table Analyzed	Data 2	Table Analyzed	Data 2	Table Analyzed	Data 2	Table Analyzed	Data 2
	Column B	G NC CQ	Column F	G SER CQ	Column J	G SUB CQ	Column N	G LTH CQ	Column R	G SEFU CQ
	vs.	vs.	vs.	vs.	vs.	vs.	vs.	vs.	vs.	vs.
	Column A	G NC	Column E	G SER	Column I	G SUB	Column M	G LTH	Column Q	G SEFU
	Unpaired t test		Unpaired t test		Unpaired t test		Unpaired t test		Unpaired t test
	P value	0.003	P value	0.4485	P value	0.0958	P value	<0.0001	P value	0.3992
	P value summary	****	P value summary	ns	P value summary	*	P value summary	****	P value summary	ns
	Significantly different (P < 0.05)?	Yes	Significantly different (P < 0.05)?	No	Significantly different (P < 0.05)?	No	Significantly different (P < 0.05)?	Yes	Significantly different (P < 0.05)?	No
	One- or two-tailed P value?	One-tailed	One- or two-tailed P value?	One-tailed	One- or two-tailed P value?	One-tailed	One- or two-tailed P value?	One-tailed	One- or two-tailed P value?	One-tailed
	t, df	t=2.942, df=33	t, df	t=0.1305, df=30	t, df	t=1.337, df=29	t, df	t=6.639, df=32	t, df	t=0.2574, df=32
	How big is the difference?		How big is the difference?		How big is the difference?		How big is the difference?		How big is the difference?
	Difference between means (B - A) ± SEM	276.8 ± 94.08	Difference between means (F - E) ± SEM	-7.153 ± 54.80	Difference between means (J - I) ± SEM	103.3 ± 77.25	Difference between means (N - M) ± SEM	995.7 ± 150.0	Difference between means (R - Q) ± SEM	-25.75 ± 100.0
	95% confidence interval	85.36 to 468.2	95% confidence interval	-119.1 to 104.8	95% confidence interval	-54.72 to 261.3	95% confidence interval	690.2 to 1301	95% confidence interval	-229.5 to 178.0
	R squared (eta squared)	0.2078	R squared (eta squared)	0.0005677	R squared (eta squared)	0.05805	R squared (eta squared)	0.5794	R squared (eta squared)	0.002067
	F test to compare variances		F test to compare variances		F test to compare variances		F test to compare variances		F test to compare variances
	F, DFn, Dfd	3.303, 18, 15	F, DFn, Dfd	1.648, 16, 14	F, DFn, Dfd	1.321, 15, 14	F, DFn, Dfd	24.51, 18, 14	F, DFn, Dfd	1.346, 15, 17
	P value	0.0236	P value	0.3537	P value	0.6084	P value	<0.0001	P value	0.5518
	P value summary	*	P value summary	ns	P value summary	ns	P value summary	****	P value summary	ns
	Significantly different (P < 0.05)?	Yes	Significantly different (P < 0.05)?	No	Significantly different (P < 0.05)?	No	Significantly different (P < 0.05)?	Yes	Significantly different (P < 0.05)?	No
	Data analyzed		Data analyzed		Data analyzed		Data analyzed		Data analyzed
	Sample size, column A	16	Sample size, column E	15	Sample size, column I	15	Sample size, column M	15	Sample size, column Q	16
	Sample size, column B	19	Sample size, column F	17	Sample size, column J	16	Sample size, column N	19	Sample size, column R	18
	G NC	G NC CQ	G SER	G SER CQ	G SUB	G SUB CQ	G LTH	G LTH CQ	G SEFU	G SEFU CQ
average	565.963	797.352	408.072	400.919	594.093	697.369	439.014	1387.48	896.542	803.222
	341.9	1134.97	392.36	690.47	600.56	896.77	264.94	832.01	547	383.28
	852.27	1265.86	378.37	197.47	640.87	300.89	491.52	1181.56	512.04	489.75
	547.72	540.69	592.2	443.22	612.1	570.15	326.79	2132.58	290.96	1086.97
	473.42	432.01	544.14	417	975.33	740.7	338.75	766.07	1580.96	694.91
	301.07	1121.93	717.99	216.61	311.24	489.74	454.71	2153.5	439.12	726.43
	449.05	618.6	536.06	490.66	708.58	866.78	475.49	801.94	452.11	766.12
	611.63	840.57	317.88	367.38	539.13	948.05	336.85	1986.16	414.09	1946.85
	653.15	856.55	375.9	271.98	641.33	544.36	1147.83	703.36	3765.74	687.06
	327.28	577.31	389.95	571.2	308.34	477.78	598.94	645.27	1375.01	942.63
		1091.2		790.31			486.25	992.35	582.81	1816.45
	333.9		329.66		566.39	731.95	519.44	1833.54		340.17
	328.98	562.99	383.69	302.9	568.53	628.32		1620.01	1050.26
	686.24	1241.98	278.35	485.73	532.99	931.39	442.39		662.63	521.13
	481.32	836.32		180.1	769.58		231.29	2309.68	367.93	389.66
	387.8	621.38	379.8	367.28		896.83		1157.62	572.23	389.66
		1432.59	234.14		260.28	1125.56	272.57	2072.99		1318.98
	1291.8		270.59	454.41	876.15	556.12	225.87	1111.54	654.72
	782.79	347.48		331.87		452.51	410.6		804.53	423.18
	771.05	273.8		237.03				1676.28	820.15	742.17
		573.97						1532.95	1245.46	417.75
		779.48						852.68		1429.57
										551.72

## Sheet: NC
				341.904						852.274						547.716						473.423						301.075						449.053						611.634						653.147
X	Y	X	Y	top 25% GFP		X	Y	X	Y	top 25% GFP		X	Y	X	Y	top 25% GFP		X	Y	X	Y	top 25% GFP		X	Y	X	Y	top 25% GFP		X	Y	X	Y	top 25% GFP		X	Y	X	Y	top 25% GFP		X	Y	X	Y	top 25% GFP		X	Y
0	213.075	0	163.053	0		0	157.747	0	125.287	0		0	317.11	0	150.256	0		0	156.107	0	143.501	0		0	127.393	0	150.183	0		0	138.553	0	267.234	0		0	118.381	0	116.136	0		0	239.259	0	166.008	0		0	117.72
0.135	211.932	0.135	162.518	0		0.135	158.988	0.135	125.324	0		0.135	320.838	0.135	152.304	0		0.135	179.966	0.135	152.216	0		0.135	127.508	0.135	148.979	0		0.135	139.35	0.135	268.261	0		0.135	118.669	0.135	116.15	0		0.135	238.983	0.135	168.303	0		0.135	117.274
0.271	208.837	0.271	163.5	0		0.271	161.287	0.271	126.047	0		0.271	328.302	0.271	155.982	0		0.271	204.422	0.271	161.145	0		0.271	128.073	0.271	148.124	0		0.271	139.418	0.271	268.148	0		0.271	119.535	0.271	116.165	0		0.271	233.566	0.271	168.752	0		0.271	118.045
0.406	205.408	0.406	163.696	0		0.406	165.249	0.406	127.017	0		0.406	330.987	0.406	158.393	0		0.406	230.755	0.406	171.296	0		0.406	128.653	0.406	147.734	0		0.406	139.286	0.406	268.238	0		0.406	120.697	0.406	116.754	0		0.406	228.531	0.406	166.617	0		0.406	119.693
0.542	204.507	0.542	165.821	0		0.542	168.062	0.542	128.231	0		0.542	332.703	0.542	161.501	0		0.542	252.113	0.542	178.36	0		0.542	128.829	0.542	147.419	0		0.542	138.584	0.542	267.149	0		0.542	121.538	0.542	117.039	0		0.542	224.732	0.542	163.972	0		0.542	121.093
0.677	206.222	0.677	164.732	0		0.677	170.472	0.677	129.541	0		0.677	334.306	0.677	161.869	0		0.677	270.674	0.677	183.915	0		0.677	129.537	0.677	147.817	0		0.677	139.474	0.677	271.834	0		0.677	121.847	0.677	117.547	0		0.677	220.663	0.677	161.023	0		0.677	121.359
0.812	209.736	0.812	166.64	0		0.812	171.111	0.812	130.092	0		0.812	334.613	0.812	161.504	0		0.812	279.372	0.812	186.515	0		0.812	129.908	0.812	147.657	0		0.812	138.928	0.812	271.379	0		0.812	122.609	0.812	117.447	0		0.812	215.767	0.812	158.708	0		0.812	120.723
0.948	209.882	0.948	167.542	0		0.948	171.651	0.948	130.312	0		0.948	335.262	0.948	160.927	0		0.948	285.433	0.948	187.341	0		0.948	129.596	0.948	146.547	0		0.948	139.006	0.948	272.441	0		0.948	124.072	0.948	117.511	0		0.948	214.312	0.948	157.266	0		0.948	119.647
1.083	213.751	1.083	168.077	0		1.083	173.592	1.083	130.404	0		1.083	338.844	1.083	161.945	0		1.083	287.841	1.083	188.59	0		1.083	130.58	1.083	147.008	0		1.083	139.252	1.083	275.237	0		1.083	126.102	1.083	118.083	0		1.083	218.056	1.083	157.793	0		1.083	119.677
1.219	218.274	1.219	169.752	0		1.219	177.32	1.219	130.478	0		1.219	347.087	1.219	163.421	0		1.219	290.01	1.219	190.345	0		1.219	130.762	1.219	146.174	0		1.219	140.592	1.219	277.609	0		1.219	128.044	1.219	118.395	0		1.219	221.414	1.219	159.172	0		1.219	120.383
1.354	222.661	1.354	171.041	0		1.354	181.903	1.354	131.672	0		1.354	354.343	1.354	164.74	0		1.354	291.075	1.354	191.719	0		1.354	131.738	1.354	145.514	0		1.354	139.629	1.354	277.694	0		1.354	129.028	1.354	118.685	0		1.354	226.756	1.354	160.551	0		1.354	122.309
1.49	227.516	1.49	171.524	0		1.49	185.073	1.49	133.454	0		1.49	357.727	1.49	165.746	0		1.49	292.862	1.49	191.924	0		1.49	131.592	1.49	145.23	0		1.49	139.481	1.49	275.148	0		1.49	129.024	1.49	119.152	0		1.49	233.4	1.49	163.238	0		1.49	124.001
1.625	230.386	1.625	173.232	0		1.625	187.633	1.625	134.63	0		1.625	353.619	1.625	165.169	0		1.625	295.656	1.625	192.108	0		1.625	132.47	1.625	146.336	0		1.625	139.728	1.625	270.469	0		1.625	129.323	1.625	119.368	0		1.625	240.56	1.625	165.553	0		1.625	123.895
1.76	230.472	1.76	172.046	0		1.76	190.916	1.76	135.488	0		1.76	350.829	1.76	164.671	0		1.76	304.166	1.76	193.019	0		1.76	133.017	1.76	146.718	0		1.76	140.68	1.76	266.831	0		1.76	129.775	1.76	119.592	0		1.76	243.838	1.76	166.92	0		1.76	123.744
1.896	232.083	1.896	173.717	0		1.896	194.379	1.896	136.818	0		1.896	359.043	1.896	166.788	0		1.896	311.687	1.896	194.567	0		1.896	133.344	1.896	146.781	0		1.896	139.531	1.896	263.111	0		1.896	130.595	1.896	119.473	0		1.896	239.786	1.896	166.393	0		1.896	123.724
2.031	236.469	2.031	173.984	0		2.031	197.461	2.031	138.719	0		2.031	370.777	2.031	169.835	0		2.031	319.408	2.031	197.312	0		2.031	133.175	2.031	146.202	0		2.031	139.243	2.031	263.137	0		2.031	130.148	2.031	119.534	0		2.031	235.131	2.031	165.175	0		2.031	123.772
2.167	238.908	2.167	174.272	0		2.167	194.937	2.167	139.433	0		2.167	373.432	2.167	170.956	0		2.167	330.618	2.167	200.267	0		2.167	133.963	2.167	146.562	0		2.167	140.041	2.167	266.239	0		2.167	130.003	2.167	119.727	0		2.167	231.284	2.167	164.443	0		2.167	123.785
2.302	239.046	2.302	175.335	0		2.302	189.247	2.302	138.109	0		2.302	364.11	2.302	168.463	0		2.302	344.587	2.302	203.892	0		2.302	134.674	2.302	147.515	0		2.302	140.012	2.302	267.376	0		2.302	129.893	2.302	119.493	0		2.302	229.519	2.302	163.96	0		2.302	124.582
2.438	239.18	2.438	178.134	0		2.438	184.263	2.438	136.132	0		2.438	351.027	2.438	164.887	0		2.438	358.588	2.438	205.8	0		2.438	135.073	2.438	147.848	0		2.438	139.696	2.438	268.546	0		2.438	130.227	2.438	119.59	0		2.438	227.035	2.438	162.621	0		2.438	125.743
2.573	242.066	2.573	179.717	0		2.573	181.661	2.573	134.432	0		2.573	338.325	2.573	163.52	0		2.573	367.996	2.573	209.13	0		2.573	134.873	2.573	147.523	0		2.573	140.668	2.573	270.124	0		2.573	131.202	2.573	119.889	0		2.573	224.772	2.573	160.862	0		2.573	126.982
2.708	249.282	2.708	177.814	0		2.708	180.736	2.708	133.309	0		2.708	327.522	2.708	162.335	0		2.708	366.23	2.708	209.335	0		2.708	135.544	2.708	147.897	0		2.708	141.249	2.708	268.852	0		2.708	132.022	2.708	120.092	0		2.708	221.606	2.708	159.612	0		2.708	127.072
2.844	252.802	2.844	175.737	0		2.844	178.895	2.844	133.161	0		2.844	317.231	2.844	160.19	0		2.844	357.999	2.844	208.738	0		2.844	136.302	2.844	147.93	0		2.844	141.133	2.844	270.461	0		2.844	133.916	2.844	120.84	0		2.844	218.417	2.844	158.833	0		2.844	126.956
2.979	249.611	2.979	175.117	0		2.979	177.007	2.979	133.015	0		2.979	311.168	2.979	158.777	0		2.979	345.719	2.979	204.03	0		2.979	136.585	2.979	147.638	0		2.979	140.184	2.979	268.198	0		2.979	135.744	2.979	121.416	0		2.979	217.505	2.979	159.541	0		2.979	125.904
3.115	244.325	3.115	174.715	0		3.115	174.925	3.115	132.631	0		3.115	308.094	3.115	157.617	0		3.115	334.853	3.115	200.344	0		3.115	136.826	3.115	147.784	0		3.115	140.195	3.115	264.671	0		3.115	138.249	3.115	122.122	0		3.115	219.896	3.115	160.343	0		3.115	125.848
3.25	241.386	3.25	176.286	0		3.25	173.951	3.25	132.023	0		3.25	303.279	3.25	157.293	0		3.25	329.899	3.25	194.45	0		3.25	137.375	3.25	148.127	0		3.25	140.704	3.25	264.557	0		3.25	141.507	3.25	122.382	0		3.25	220.829	3.25	161.041	0		3.25	126.698
3.385	242.03	3.385	177.031	0		3.385	173.091	3.385	131.905	0		3.385	299.663	3.385	157.396	0		3.385	328.118	3.385	191.959	0		3.385	137.77	3.385	148.237	0		3.385	141.101	3.385	262.734	0		3.385	144.255	3.385	122.798	0		3.385	221.854	3.385	162.331	0		3.385	126.775
3.521	242.985	3.521	174.854	0		3.521	173.32	3.521	132.158	0		3.521	300.652	3.521	159.04	0		3.521	334.998	3.521	190.998	0		3.521	138.218	3.521	148.539	0		3.521	140.896	3.521	262.206	0		3.521	146.527	3.521	123.085	0		3.521	221.247	3.521	163.293	0		3.521	126.239
3.656	248.508	3.656	174.904	0		3.656	172.6	3.656	132.227	0		3.656	300.85	3.656	159.992	0		3.656	345.873	3.656	192.461	0		3.656	138.548	3.656	150.11	0		3.656	140.515	3.656	262.936	0		3.656	147.334	3.656	123.41	0		3.656	220.046	3.656	163.417	0		3.656	127.52
3.792	246.159	3.792	174.618	0		3.792	172.671	3.792	132.121	0		3.792	295.694	3.792	161.186	0		3.792	358.545	3.792	194.368	0		3.792	138.937	3.792	151.05	0		3.792	140.606	3.792	266.015	0		3.792	148.032	3.792	123.553	0		3.792	220.761	3.792	163.569	0		3.792	129.004
3.927	244.318	3.927	176.033	0		3.927	173.998	3.927	132.447	0		3.927	288.675	3.927	159.909	0		3.927	367.244	3.927	195.815	0		3.927	139.577	3.927	151.875	0		3.927	141.604	3.927	270.812	0		3.927	149.21	3.927	123.96	0		3.927	222.84	3.927	163.913	0		3.927	130.703
4.062	247.733	4.062	177.35	0		4.062	174.988	4.062	132.772	0		4.062	281.147	4.062	157.753	0		4.062	370.864	4.062	197.282	0		4.062	140.039	4.062	152.687	0		4.062	141.076	4.062	276.34	0		4.062	149.603	4.062	123.857	0		4.062	225.884	4.062	164.268	0		4.062	131.174
4.198	249.997	4.198	177.741	0		4.198	177.615	4.198	133.599	0		4.198	273.177	4.198	155.336	0		4.198	374.796	4.198	199.381	0		4.198	140.627	4.198	154.293	0		4.198	140.902	4.198	282.711	0		4.198	149.343	4.198	123.867	0		4.198	228.031	4.198	164.153	0		4.198	131.004
4.333	249.267	4.333	174.507	0		4.333	181.861	4.333	134.474	0		4.333	269.609	4.333	153.145	0		4.333	375.201	4.333	200.407	0		4.333	141.121	4.333	155.207	0		4.333	142.051	4.333	295.466	0		4.333	150.049	4.333	124.619	0		4.333	228.268	4.333	164.414	0		4.333	130.15
4.469	243.53	4.469	171.801	0		4.469	184.792	4.469	135.356	0		4.469	268.786	4.469	152.234	0		4.469	375.262	4.469	201.027	0		4.469	140.917	4.469	155.479	0		4.469	141.683	4.469	305.521	0		4.469	150.511	4.469	125.246	0		4.469	228.987	4.469	164.203	0		4.469	130.242
4.604	236.137	4.604	171.065	0		4.604	185.934	4.604	136.193	0		4.604	267.047	4.604	152.258	0		4.604	371.274	4.604	200.244	0		4.604	141.737	4.604	155.744	0		4.604	142.252	4.604	306.293	0		4.604	152.15	4.604	125.818	0		4.604	229.974	4.604	164.626	0		4.604	131.686
4.74	229.194	4.74	169.289	0		4.74	185.704	4.74	136.419	0		4.74	265.364	4.74	152.507	0		4.74	372.87	4.74	200.45	0		4.74	142.207	4.74	156.444	0		4.74	141.663	4.74	301.142	0		4.74	153.735	4.74	126.83	0		4.74	230.067	4.74	165.586	0		4.74	132.028
4.875	221.481	4.875	168.465	0		4.875	188.944	4.875	137.849	0		4.875	264.163	4.875	152.849	0		4.875	378.411	4.875	202.508	0		4.875	142.365	4.875	156.468	0		4.875	141.855	4.875	302.941	0		4.875	155.723	4.875	127.615	0		4.875	227.47	4.875	165.135	0		4.875	131.572
5.01	216.917	5.01	167.817	0		5.01	197.016	5.01	140.278	0		5.01	263.569	5.01	153.956	0		5.01	379.801	5.01	202.71	0		5.01	142.358	5.01	157.017	0		5.01	142.386	5.01	308.681	0		5.01	157.055	5.01	128.667	0		5.01	224.999	5.01	163.946	0		5.01	130.286
5.146	215.313	5.146	168.268	0		5.146	205.078	5.146	143.202	0		5.146	264.782	5.146	155.717	0		5.146	377.225	5.146	200.068	0		5.146	142.767	5.146	157.423	0		5.146	142.516	5.146	312.29	0		5.146	156.996	5.146	129.024	0		5.146	222.826	5.146	163.78	0		5.146	129.986
5.281	218.201	5.281	169.785	0		5.281	207.926	5.281	144.766	0		5.281	265.846	5.281	156.141	0		5.281	376.206	5.281	200.435	0		5.281	142.832	5.281	157.029	0		5.281	142.607	5.281	306.733	0		5.281	159.168	5.281	129.615	0		5.281	223.146	5.281	163.504	0		5.281	129.979
5.417	221.551	5.417	169.237	0		5.417	205.191	5.417	144.235	0		5.417	267.847	5.417	156.455	0		5.417	375.822	5.417	199.078	0		5.417	143.081	5.417	157.174	0		5.417	141.895	5.417	298.297	0		5.417	161.263	5.417	130.511	0		5.417	222.48	5.417	162.661	0		5.417	130.101
5.552	223.196	5.552	170.14	0		5.552	202.339	5.552	142.972	0		5.552	269.434	5.552	155.951	0		5.552	380.042	5.552	198.032	0		5.552	143.24	5.552	157.171	0		5.552	142.373	5.552	293.49	0		5.552	163.968	5.552	130.718	0		5.552	221.799	5.552	162.346	0		5.552	130.633
5.688	222.55	5.688	171.154	0		5.688	204.861	5.688	143.274	0		5.688	268.217	5.688	155.521	0		5.688	380.15	5.688	197.441	0		5.688	143.508	5.688	157.437	0		5.688	141.307	5.688	290.402	0		5.688	165.475	5.688	131.17	0		5.688	221.207	5.688	161.924	0		5.688	131.3
5.823	221.729	5.823	172.759	0		5.823	210.163	5.823	145.328	0		5.823	268.984	5.823	156.901	0		5.823	382.753	5.823	198	0		5.823	142.744	5.823	157.295	0		5.823	141.65	5.823	291.129	0		5.823	167.928	5.823	131.669	0		5.823	219.581	5.823	161.765	0		5.823	132.217
5.958	225.279	5.958	173.091	0		5.958	215.468	5.958	147.237	0		5.958	272.576	5.958	158.449	0		5.958	377.583	5.958	197.132	0		5.958	142.822	5.958	157.654	0		5.958	142.635	5.958	289.409	0		5.958	169.873	5.958	131.759	0		5.958	216.448	5.958	161.221	0		5.958	132.117
6.094	229.825	6.094	171.444	0		6.094	217.058	6.094	148.289	0		6.094	275.31	6.094	159.144	0		6.094	372.765	6.094	197.67	0		6.094	143.355	6.094	156.843	0		6.094	141.526	6.094	284.062	0		6.094	172.679	6.094	132.223	0		6.094	215.492	6.094	161.061	0		6.094	131.288
6.229	229.392	6.229	170.07	0		6.229	214.264	6.229	148.454	0		6.229	276.811	6.229	158.671	0		6.229	367.839	6.229	196.549	0		6.229	143.69	6.229	156.667	0		6.229	142.438	6.229	280.559	0		6.229	174.418	6.229	132.414	0		6.229	213.883	6.229	160.39	0		6.229	131.166
6.365	224.77	6.365	170.091	0		6.365	216.176	6.365	149.919	0		6.365	274.389	6.365	158.141	0		6.365	368.993	6.365	197.71	0		6.365	143.262	6.365	156.635	0		6.365	142.31	6.365	280.328	0		6.365	176.592	6.365	133.448	0		6.365	214.881	6.365	160.523	0		6.365	131.059
6.5	223.257	6.5	169.802	0		6.5	222.796	6.5	151.318	0		6.5	276.169	6.5	158.31	0		6.5	373.045	6.5	198.404	0		6.5	143.42	6.5	156.274	0		6.5	142.207	6.5	281.575	0		6.5	181.177	6.5	134.158	0		6.5	217.08	6.5	160.804	0		6.5	131.003
6.635	221.818	6.635	169.236	0		6.635	230.883	6.635	152.039	0		6.635	279.718	6.635	158.75	0		6.635	384.834	6.635	202.931	0		6.635	143.627	6.635	155.745	0		6.635	141.842	6.635	280.874	0		6.635	185.494	6.635	134.565	0		6.635	219.116	6.635	161.908	0		6.635	130.104
6.771	218.625	6.771	168.733	0		6.771	240.404	6.771	154.574	0		6.771	283.757	6.771	159.991	0		6.771	401.251	6.771	207.091	0		6.771	143.872	6.771	154.781	0		6.771	142.671	6.771	279.838	0		6.771	185.348	6.771	134.36	0		6.771	219.175	6.771	161.72	0		6.771	130.098
6.906	218.473	6.906	166.94	0		6.906	247.098	6.906	155.934	0		6.906	288.813	6.906	162.004	0		6.906	410.154	6.906	209.087	0		6.906	144.245	6.906	153.956	0		6.906	142.4	6.906	278.953	0		6.906	183.949	6.906	133.665	0		6.906	218.421	6.906	161.014	0		6.906	130.143
7.042	219.954	7.042	169.182	0		7.042	248.83	7.042	156.348	0		7.042	290.575	7.042	162.462	0		7.042	401.55	7.042	203.091	0		7.042	144.441	7.042	153.355	0		7.042	142.96	7.042	276.419	0		7.042	183.504	7.042	133.635	0		7.042	216.657	7.042	160.039	0		7.042	130.468
7.177	221.518	7.177	169.138	0		7.177	246.884	7.177	155.871	0		7.177	288.176	7.177	162.862	0		7.177	387.142	7.177	197.219	0		7.177	144.584	7.177	153.059	0		7.177	142.87	7.177	279.008	0		7.177	183.512	7.177	133.429	0		7.177	215.122	7.177	159.289	0		7.177	130.768
7.312	223.965	7.312	168.252	0		7.312	248.686	7.312	156.156	0		7.312	285.654	7.312	162.734	0		7.312	373.819	7.312	194.818	0		7.312	144.405	7.312	153.775	0		7.312	142.037	7.312	281.068	0		7.312	184.038	7.312	133.3	0		7.312	214.915	7.312	158.522	0		7.312	131.633
7.448	227.153	7.448	167.117	0		7.448	254.007	7.448	158.268	0		7.448	286.464	7.448	163.258	0		7.448	372.862	7.448	194.348	0		7.448	144.141	7.448	153.966	0		7.448	142.355	7.448	285.806	0		7.448	184.391	7.448	133.69	0		7.448	215.452	7.448	158.662	0		7.448	132.245
7.583	225.514	7.583	166.108	0		7.583	258.067	7.583	161.019	0		7.583	291.171	7.583	163.809	0		7.583	373.999	7.583	194.651	0		7.583	144.517	7.583	153.944	0		7.583	142.726	7.583	287.589	0		7.583	184.479	7.583	133.982	0		7.583	216.626	7.583	158.186	0		7.583	133.257
7.719	219.415	7.719	165.486	0		7.719	260.786	7.719	163.079	0		7.719	294.843	7.719	164.972	0		7.719	374.75	7.719	194.781	0		7.719	144.773	7.719	154.099	0		7.719	142.062	7.719	286.914	0		7.719	182.647	7.719	134.339	0		7.719	216.771	7.719	158.724	0		7.719	133.495
7.854	216.569	7.854	167.019	0		7.854	265.061	7.854	165.556	0		7.854	298.718	7.854	166.51	0		7.854	372.621	7.854	194.429	0		7.854	144.08	7.854	154.263	0		7.854	142.089	7.854	286.09	0		7.854	181.272	7.854	134.009	0		7.854	215.912	7.854	158.652	0		7.854	132.346
7.99	216.236	7.99	166.751	0		7.99	270.208	7.99	168.639	0		7.99	299.994	7.99	167.433	0		7.99	369.215	7.99	195.922	0		7.99	144.514	7.99	154.972	0		7.99	143.216	7.99	290.678	0		7.99	180.491	7.99	134.147	0		7.99	213.508	7.99	157.633	0		7.99	131.969
8.125	217.745	8.125	166.317	0		8.125	275.15	8.125	171.982	0		8.125	301.926	8.125	168.383	0		8.125	367.966	8.125	196.532	0		8.125	144.652	8.125	155.762	0		8.125	142.483	8.125	292.343	0		8.125	180.832	8.125	134.115	0		8.125	210.72	8.125	156.78	0		8.125	131.401
8.26	217.581	8.26	164.279	0		8.26	277.629	8.26	171.864	0		8.26	305.998	8.26	169.464	0		8.26	366.545	8.26	197.093	0		8.26	144.926	8.26	157.304	0		8.26	142.748	8.26	296.873	0		8.26	184.157	8.26	135.407	0		8.26	209.056	8.26	156.691	0		8.26	131.063
8.396	215.713	8.396	164.816	0		8.396	278.218	8.396	170.615	0		8.396	311.471	8.396	170.992	0		8.396	367.817	8.396	199.291	0		8.396	145.044	8.396	158.552	0		8.396	143.069	8.396	296.271	0		8.396	188.614	8.396	136.481	0		8.396	208.688	8.396	156.529	0		8.396	130.639
8.531	210.633	8.531	164.137	0		8.531	276.352	8.531	170.641	0		8.531	314.649	8.531	171.472	0		8.531	367.772	8.531	198.198	0		8.531	145.077	8.531	159.337	0		8.531	142.82	8.531	294.342	0		8.531	192.586	8.531	137.105	0		8.531	207.786	8.531	155.687	0		8.531	130.551
8.667	208.118	8.667	164.839	0		8.667	271.696	8.667	169.498	0		8.667	311.177	8.667	170.783	0		8.667	360.073	8.667	195.697	0		8.667	145.285	8.667	159.18	0		8.667	142.537	8.667	292.823	0		8.667	193.865	8.667	137.446	0		8.667	206.319	8.667	155.125	0		8.667	130.174
8.802	205.278	8.802	167.066	0		8.802	267.383	8.802	167.763	0		8.802	302.929	8.802	169.426	0		8.802	353.373	8.802	194.424	0		8.802	145.424	8.802	159.076	0		8.802	142.26	8.802	290.107	0		8.802	194.517	8.802	137.806	0		8.802	205.525	8.802	155.344	0		8.802	129.411
8.938	207.401	8.938	167.169	0		8.938	267.183	8.938	166.387	0		8.938	291.796	8.938	167.738	0		8.938	345.365	8.938	191.841	0		8.938	145.245	8.938	158.226	0		8.938	141.86	8.938	289.324	0		8.938	194.37	8.938	137.612	0		8.938	204.868	8.938	155.334	0		8.938	128.692
9.073	210.015	9.073	164.855	0		9.073	270.815	9.073	165.851	0		9.073	283.855	9.073	166.785	0		9.073	341.716	9.073	190.088	0		9.073	145.654	9.073	158.38	0		9.073	142.917	9.073	291.195	0		9.073	193.438	9.073	137.056	0		9.073	203.062	9.073	154.794	0		9.073	129.056
9.208	209.238	9.208	164.64	0		9.208	275.294	9.208	165.405	0		9.208	282.393	9.208	167.431	0		9.208	339.393	9.208	189.572	0		9.208	145.68	9.208	157.596	0		9.208	142.308	9.208	290.746	0		9.208	195.542	9.208	137.335	0		9.208	201.301	9.208	154.696	0		9.208	129.248
9.344	208.446	9.344	165.411	0		9.344	278.477	9.344	166.153	0		9.344	288.247	9.344	170.805	0		9.344	339.655	9.344	190.571	0		9.344	145.866	9.344	158.395	0		9.344	142.437	9.344	294.25	0		9.344	198.209	9.344	138.017	0		9.344	200.144	9.344	154.237	0		9.344	129.505
9.479	210.27	9.479	166.702	0		9.479	278.624	9.479	166.992	0		9.479	292.55	9.479	173.131	0		9.479	339.319	9.479	189.927	0		9.479	145.62	9.479	159.063	0		9.479	142.632	9.479	297.058	0		9.479	202.332	9.479	138.923	0		9.479	200.105	9.479	153.764	0		9.479	130.286
9.615	210.023	9.615	166.989	0		9.615	274.458	9.615	166.893	0		9.615	294.106	9.615	173.092	0		9.615	342.15	9.615	189.996	0		9.615	145.65	9.615	159.88	0		9.615	142.387	9.615	293.913	0		9.615	205.222	9.615	140.104	0		9.615	201.404	9.615	154.206	0		9.615	131.549
9.75	213.665	9.75	167.333	0		9.75	267.926	9.75	166.511	0		9.75	294.979	9.75	171.912	0		9.75	345.418	9.75	190.847	0		9.75	145.751	9.75	161.59	0		9.75	141.928	9.75	293.692	0		9.75	205.755	9.75	140.634	0		9.75	204.014	9.75	154.945	0		9.75	133.11
9.885	220.996	9.885	169.47	0		9.885	262.8	9.885	165.193	0		9.885	295.783	9.885	171.324	0		9.885	347.947	9.885	191.11	0		9.885	145.791	9.885	162.871	0		9.885	142.08	9.885	293.647	0		9.885	207.134	9.885	141.263	0		9.885	205.521	9.885	155.419	0		9.885	133.952
10.021	225.743	10.021	170.096	0		10.021	260.305	10.021	164.571	0		10.021	299.748	10.021	171.513	0		10.021	349.512	10.021	192.805	0		10.021	145.718	10.021	162.939	0		10.021	141.99	10.021	295.342	0		10.021	209.428	10.021	141.613	0		10.021	206.229	10.021	156.014	0		10.021	134.975
10.156	228.44	10.156	173.23	0		10.156	258.226	10.156	164.968	0		10.156	305.915	10.156	173.289	0		10.156	350.29	10.156	193.367	0		10.156	145.877	10.156	162.233	0		10.156	142.638	10.156	298.165	0		10.156	212.08	10.156	142.418	0		10.156	206.098	10.156	155.63	0		10.156	135.605
10.292	232.778	10.292	171.752	0		10.292	256.531	10.292	164.676	0		10.292	309.831	10.292	174.8	0		10.292	350.642	10.292	194.229	0		10.292	146.329	10.292	161.912	0		10.292	143.232	10.292	299	0		10.292	214.019	10.292	142.734	0		10.292	206.846	10.292	155.98	0		10.292	136.549
10.427	237.034	10.427	169.653	0		10.427	258.151	10.427	164.463	0		10.427	310.622	10.427	175.362	0		10.427	349.041	10.427	193.307	0		10.427	146.216	10.427	161.095	0		10.427	142.737	10.427	299.263	0		10.427	216.153	10.427	142.932	0		10.427	209	10.427	156.709	0		10.427	136.204
10.562	236.55	10.562	168.9	0		10.562	260.111	10.562	164.605	0		10.562	309.999	10.562	175.49	0		10.562	350.053	10.562	192.91	0		10.562	145.966	10.562	160.481	0		10.562	142.297	10.562	297.645	0		10.562	217.176	10.562	144.041	0		10.562	212.268	10.562	157.453	0		10.562	134.734
10.698	229.421	10.698	167.112	0		10.698	263.099	10.698	164.609	0		10.698	306.436	10.698	175.747	0		10.698	347.647	10.698	192.619	0		10.698	146.315	10.698	160.386	0		10.698	142.521	10.698	298.988	0		10.698	222.385	10.698	144.652	0		10.698	215.43	10.698	158.619	0		10.698	134.374
10.833	224.37	10.833	170.156	0		10.833	266.6	10.833	165.807	0		10.833	300.908	10.833	175.038	0		10.833	344.867	10.833	192.996	0		10.833	146.41	10.833	160.198	0		10.833	143.003	10.833	299.794	0		10.833	227.79	10.833	147.217	0		10.833	215.945	10.833	158.639	0		10.833	134.136
10.969	219.379	10.969	170.95	0		10.969	271.395	10.969	167.393	0		10.969	300.039	10.969	174.722	0		10.969	351.128	10.969	194.942	0		10.969	146.501	10.969	160.494	0		10.969	142.385	10.969	298.325	0		10.969	231.016	10.969	148.789	0		10.969	214.886	10.969	158.922	0		10.969	134.747
11.104	221.466	11.104	171.343	0		11.104	276.871	11.104	169.363	0		11.104	301.697	11.104	175.119	0		11.104	356.6	11.104	198.018	0		11.104	146.259	11.104	161.5	0		11.104	142.401	11.104	294.816	0		11.104	231.422	11.104	149.673	0		11.104	213.478	11.104	158.97	0		11.104	134.921
11.24	228.701	11.24	172.515	0		11.24	284.156	11.24	170.731	0		11.24	303.513	11.24	175.211	0		11.24	355.795	11.24	197.656	0		11.24	146.475	11.24	162.015	0		11.24	142.433	11.24	290.797	0		11.24	231.42	11.24	151.188	0		11.24	214.137	11.24	158.756	0		11.24	136.089
11.375	230.592	11.375	173.919	0		11.375	289.545	11.375	171.677	0		11.375	307.113	11.375	175.659	0		11.375	350.982	11.375	196.901	0		11.375	146.335	11.375	161.018	0		11.375	142.602	11.375	285.678	0		11.375	234.478	11.375	153.782	0		11.375	214.937	11.375	158.508	0		11.375	136.941
11.51	229.355	11.51	172.81	0		11.51	296.63	11.51	172.65	0		11.51	310.637	11.51	176.125	0		11.51	347.166	11.51	194.738	0		11.51	146.253	11.51	161.62	0		11.51	142.965	11.51	282.051	0		11.51	239.959	11.51	156.912	0		11.51	215.904	11.51	158.236	0		11.51	138.011
11.646	227.561	11.646	170.301	0		11.646	306.946	11.646	175.992	0		11.646	313.291	11.646	177.45	0		11.646	341.387	11.646	192.616	0		11.646	146.847	11.646	162.793	0		11.646	142.747	11.646	282.407	0		11.646	243.982	11.646	158.178	0		11.646	216.825	11.646	158.625	0		11.646	140.044
11.781	226.729	11.781	170.014	0		11.781	316.663	11.781	179.883	0		11.781	314	11.781	178.421	0		11.781	336.512	11.781	190.261	0		11.781	146.978	11.781	163.095	0		11.781	142.405	11.781	282.541	0		11.781	248.666	11.781	158.754	0		11.781	216.239	11.781	158.652	0		11.781	143.297
11.917	225.325	11.917	171.056	0		11.917	322.323	11.917	182.654	0		11.917	316.011	11.917	178.789	0		11.917	336.813	11.917	188.149	0		11.917	146.683	11.917	164.288	0		11.917	142.943	11.917	287.909	0		11.917	254.133	11.917	159.631	0		11.917	214.029	11.917	158.167	0		11.917	145.556
12.052	231.102	12.052	172.011	0		12.052	325.603	12.052	184.203	0		12.052	318.009	12.052	179.239	0		12.052	333.456	12.052	187.102	0		12.052	147.059	12.052	164.547	0		12.052	142.956	12.052	293.105	0		12.052	258.554	12.052	160.548	0		12.052	212.592	12.052	157.676	0		12.052	146.671
12.188	235.531	12.188	174.279	0		12.188	325.112	12.188	186.788	0		12.188	317.201	12.188	177.909	0		12.188	330.928	12.188	186.508	0		12.188	146.869	12.188	164.858	0		12.188	143.487	12.188	298.49	0		12.188	261.037	12.188	161.311	0		12.188	213.41	12.188	157.238	0		12.188	146.587
12.323	233.862	12.323	175.434	0		12.323	321.044	12.323	187.815	0		12.323	316.168	12.323	177.578	0		12.323	335.152	12.323	186.224	0		12.323	147.051	12.323	164.191	0		12.323	143.138	12.323	296.497	0		12.323	261.43	12.323	161.442	0		12.323	212.811	12.323	156.979	0		12.323	146.626
12.458	237.549	12.458	176.951	0		12.458	315.899	12.458	187.2	0		12.458	314.362	12.458	178.119	0		12.458	340.484	12.458	186.952	0		12.458	147.503	12.458	163.789	0		12.458	143.408	12.458	296.437	0		12.458	259.461	12.458	159.948	0		12.458	213.425	12.458	156.475	0		12.458	145.83
12.594	242.827	12.594	176.652	0		12.594	312.094	12.594	184.866	0		12.594	311.033	12.594	177.51	0		12.594	344.007	12.594	186.802	0		12.594	147.04	12.594	163.415	0		12.594	143.646	12.594	293.124	0		12.594	254.168	12.594	157.705	0		12.594	214.513	12.594	156.625	0		12.594	144.793
12.729	244.949	12.729	175.142	0		12.729	306.111	12.729	181.879	0		12.729	306.637	12.729	177.451	0		12.729	345.583	12.729	187.707	0		12.729	147.567	12.729	163.415	0		12.729	142.91	12.729	289.752	0		12.729	249.564	12.729	155.963	0		12.729	213.148	12.729	156.35	0		12.729	143.563
12.865	239.669	12.865	173.182	0		12.865	294.398	12.865	177.541	0		12.865	306.898	12.865	177.983	0		12.865	345.737	12.865	188.676	0		12.865	147.588	12.865	163.092	0		12.865	142.714	12.865	291.779	0		12.865	247.079	12.865	155.078	0		12.865	209.393	12.865	155.578	0		12.865	142.985
13	234.977	13	173.71	0		13	281.825	13	173.754	0		13	311.761	13	179.228	0		13	342.725	13	190.022	0		13	147.45	13	162.295	0		13	142.845	13	292.559	0		13	244.512	13	154.65	0		13	204.967	13	153.761	0		13	142.567
13.135	229.512	13.135	174.087	0		13.135	267.647	13.135	168.739	0		13.135	317.783	13.135	181.927	0		13.135	341.476	13.135	189.835	0		13.135	147.577	13.135	162.489	0		13.135	143.647	13.135	288.888	0		13.135	242.303	13.135	154.208	0		13.135	202.487	13.135	153.153	0		13.135	142.758
13.271	226.751	13.271	176.78	0		13.271	254.642	13.271	163.589	0		13.271	325.434	13.271	185.081	0		13.271	340.568	13.271	189.219	0		13.271	147.93	13.271	163.452	0		13.271	142.806	13.271	282.905	0		13.271	240.671	13.271	154.606	0		13.271	202.404	13.271	153.757	0		13.271	143.243
13.406	230.427	13.406	179.98	0		13.406	248.792	13.406	159.786	0		13.406	334.707	13.406	188.879	0		13.406	338.24	13.406	189.532	0		13.406	147.857	13.406	164.22	0		13.406	142.61	13.406	276.177	0		13.406	238.442	13.406	155.041	0		13.406	202.359	13.406	153.579	0		13.406	143.262
13.542	238.121	13.542	179.614	0		13.542	246.805	13.542	157.37	0		13.542	342.766	13.542	192.597	0		13.542	340.503	13.542	188.81	0		13.542	148.043	13.542	165.515	0		13.542	142.484	13.542	271.17	0		13.542	235.421	13.542	154.373	0		13.542	202.93	13.542	153.872	0		13.542	143.494
13.677	239.369	13.677	177.522	0		13.677	245.688	13.677	156.457	0		13.677	348.111	13.677	193.518	0		13.677	346.213	13.677	190.771	0		13.677	148.2	13.677	166.324	0		13.677	143.091	13.677	267.019	0		13.677	232.079	13.677	152.834	0		13.677	204.811	13.677	154.473	0		13.677	143.632
13.812	238.198	13.812	173.68	0		13.812	244.324	13.812	155.975	0		13.812	351.485	13.812	193.674	0		13.812	355.516	13.812	193.48	0		13.812	148.273	13.812	166.561	0		13.812	143.553	13.812	266.726	0		13.812	229.157	13.812	150.899	0		13.812	204.042	13.812	154.203	0		13.812	143.949
13.948	232.033	13.948	171.833	0		13.948	241.207	13.948	156.36	0		13.948	354.897	13.948	193.171	0		13.948	358.958	13.948	193.485	0		13.948	148.081	13.948	165.777	0		13.948	143.047	13.948	265.685	0		13.948	227.299	13.948	149.356	0		13.948	203.765	13.948	154.128	0		13.948	144.65
14.083	228.425	14.083	170.961	0		14.083	239.811	14.083	156.421	0		14.083	359.512	14.083	192.79	0		14.083	363.056	14.083	193.971	0		14.083	148.174	14.083	164.745	0		14.083	143.148	14.083	267.766	0		14.083	225.987	14.083	148.444	0		14.083	203.71	14.083	154.564	0		14.083	144.444
14.219	226.408	14.219	171.755	0		14.219	240.963	14.219	155.805	0		14.219	361.399	14.219	192.079	0		14.219	370.127	14.219	195.442	0		14.219	148.364	14.219	164.056	0		14.219	142.711	14.219	270.299	0		14.219	225.973	14.219	148.8	0		14.219	203.23	14.219	155.028	0		14.219	143.596
14.354	227.264	14.354	172.11	0		14.354	246.651	14.354	156.422	0		14.354	361.445	14.354	192.271	0		14.354	372.629	14.354	194.085	0		14.354	148.065	14.354	164.357	0		14.354	141.798	14.354	271.721	0		14.354	226.43	14.354	149.193	0		14.354	203.119	14.354	155.853	0		14.354	142.674
14.49	230.107	14.49	171.501	0		14.49	252.323	14.49	157.917	0		14.49	358.384	14.49	192.658	0		14.49	376.673	14.49	194.762	0		14.49	148.499	14.49	164.631	0		14.49	143.1	14.49	273.687	0		14.49	224.831	14.49	149.137	0		14.49	201.977	14.49	156.244	0		14.49	142.947
14.625	227.527	14.625	169.678	0		14.625	253.32	14.625	159.107	0		14.625	352.461	14.625	190.836	0		14.625	377.726	14.625	196.541	0		14.625	148.789	14.625	165.57	0		14.625	142.567	14.625	270.669	0		14.625	224.312	14.625	148.941	0		14.625	200.921	14.625	155.616	0		14.625	141.924
14.76	225.635	14.76	168.388	0		14.76	249.803	14.76	158.656	0		14.76	349.551	14.76	189.132	0		14.76	385.236	14.76	198.229	0		14.76	148.685	14.76	165.868	0		14.76	142.578	14.76	269.12	0		14.76	228.951	14.76	149.442	0		14.76	200.832	14.76	155.676	0		14.76	140.589
14.896	223.951	14.896	168.407	0		14.896	246.776	14.896	157.416	0		14.896	348.154	14.896	188.14	0		14.896	390.593	14.896	201.979	0		14.896	148.829	14.896	166.793	0		14.896	142.722	14.896	273.506	0		14.896	233.865	14.896	150.935	0		14.896	202.021	14.896	155.113	0		14.896	139.924
15.031	221.442	15.031	168.892	0		15.031	242.612	15.031	156.377	0		15.031	346.479	15.031	188.328	0		15.031	391.2	15.031	203.387	0		15.031	148.519	15.031	168.395	0		15.031	143.035	15.031	275.249	0		15.031	238.774	15.031	152.228	0		15.031	202.243	15.031	155.044	0		15.031	139.695
15.167	219.579	15.167	169.692	0		15.167	238.441	15.167	155.321	0		15.167	341.887	15.167	186.627	0		15.167	390.39	15.167	202.924	0		15.167	148.545	15.167	170.056	0		15.167	142.686	15.167	278.411	0		15.167	239.383	15.167	152.829	0		15.167	202.976	15.167	155.185	0		15.167	139.695
15.302	218.728	15.302	169.503	0		15.302	240.045	15.302	155.082	0		15.302	332.626	15.302	183.958	0		15.302	383.541	15.302	199.532	0		15.302	148.698	15.302	170.771	0		15.302	143.163	15.302	281.062	0		15.302	235.788	15.302	153.509	0		15.302	204.116	15.302	155.539	0		15.302	139.255
15.438	217.359	15.438	169.938	0		15.438	239.621	15.438	155.565	0		15.438	325.382	15.438	182.354	0		15.438	377.834	15.438	197.058	0		15.438	148.837	15.438	168.682	0		15.438	143.542	15.438	281.936	0		15.438	235.093	15.438	153.997	0		15.438	204.655	15.438	155.969	0		15.438	138.488
15.573	217.856	15.573	170.065	0		15.573	232.494	15.573	155.174	0		15.573	319.992	15.573	181.776	0		15.573	378.43	15.573	195.295	0		15.573	148.822	15.573	166.244	0		15.573	143.012	15.573	285.326	0		15.573	236.778	15.573	154.781	0		15.573	206.558	15.573	155.909	0		15.573	139.037
15.708	215.837	15.708	168.561	0		15.708	224.398	15.708	154.746	0		15.708	322.116	15.708	182.864	0		15.708	382.972	15.708	196.114	0		15.708	148.405	15.708	164.446	0		15.708	142.069	15.708	282.025	0		15.708	238.735	15.708	155.415	0		15.708	207.988	15.708	155.351	0		15.708	140.017
15.844	217.584	15.844	168.198	0		15.844	219.798	15.844	153.908	0		15.844	325.058	15.844	183.714	0		15.844	388.573	15.844	197.472	0		15.844	148.214	15.844	163.558	0		15.844	142.163	15.844	282.252	0		15.844	241.826	15.844	156.261	0		15.844	208.79	15.844	155.399	0		15.844	139.973
15.979	219.286	15.979	170.256	0		15.979	218.496	15.979	153.811	0		15.979	320.783	15.979	181.833	0		15.979	386.287	15.979	197.776	0		15.979	148.826	15.979	164.105	0		15.979	142.506	15.979	287.101	0		15.979	245.847	15.979	156.83	0		15.979	209.822	15.979	154.789	0		15.979	140.969
16.115	220.547	16.115	171.112	0		16.115	220.399	16.115	154.662	0		16.115	312.032	16.115	180.2	0		16.115	385.41	16.115	198.64	0		16.115	148.472	16.115	164.584	0		16.115	142.538	16.115	287	0		16.115	251.129	16.115	157.571	0		16.115	210.55	16.115	155.26	0		16.115	142.738
16.25	221.749	16.25	171.81	0		16.25	223.187	16.25	155.082	0		16.25	304.576	16.25	178.237	0		16.25	383.171	16.25	198.521	0		16.25	148.634	16.25	164.483	0		16.25	142.194	16.25	289.663	0		16.25	256.493	16.25	160.788	0		16.25	210.698	16.25	155.619	0		16.25	145.674
16.385	224.039	16.385	173.508	0		16.385	227.035	16.385	154.291	0		16.385	298.444	16.385	177.005	0		16.385	381.475	16.385	199.741	0		16.385	148.671	16.385	164.956	0		16.385	142.917	16.385	293.232	0		16.385	258.792	16.385	162.475	0		16.385	211.849	16.385	156.177	0		16.385	145.615
16.521	223.199	16.521	174.551	0		16.521	228.991	16.521	153.681	0		16.521	292.653	16.521	176.107	0		16.521	386.24	16.521	200.282	0		16.521	148.89	16.521	166.088	0		16.521	142.412	16.521	294.349	0		16.521	256.343	16.521	163.215	0		16.521	212.594	16.521	156.602	0		16.521	144.105
16.656	223.305	16.656	175.515	0		16.656	231.563	16.656	154.03	0		16.656	288.115	16.656	175.093	0		16.656	391.453	16.656	199.756	0		16.656	148.893	16.656	165.771	0		16.656	142.53	16.656	292.068	0		16.656	252.556	16.656	161.948	0		16.656	212.781	16.656	156.538	0		16.656	142.242
16.792	232.346	16.792	177.669	0		16.792	232.322	16.792	154.623	0		16.792	283.981	16.792	173.296	0		16.792	393.025	16.792	201.172	0		16.792	148.807	16.792	164.725	0		16.792	142.079	16.792	281.037	0		16.792	250.407	16.792	160.884	0		16.792	211.813	16.792	156.74	0		16.792	142.212
16.927	238.293	16.927	178.308	0		16.927	230.002	16.927	155.594	0		16.927	277.48	16.927	170.639	0		16.927	390.891	16.927	199.238	0		16.927	148.804	16.927	164.7	0		16.927	142.059	16.927	275.775	0		16.927	249.919	16.927	160.429	0		16.927	210.857	16.927	156.43	0		16.927	143.541
17.062	242.347	17.062	178.824	0		17.062	226.031	17.062	154.925	0		17.062	271.966	17.062	169.714	0		17.062	384.559	17.062	196.607	0		17.062	149.054	17.062	164.877	0		17.062	141.672	17.062	266.054	0		17.062	251.305	17.062	160.598	0		17.062	209.546	17.062	155.687	0		17.062	144.741
17.198	243.072	17.198	177.94	0		17.198	222.205	17.198	153.946	0		17.198	266.753	17.198	167.971	0		17.198	381.126	17.198	195.57	0		17.198	149.306	17.198	166.594	0		17.198	141.577	17.198	258.837	0		17.198	254.679	17.198	161.451	0		17.198	206.276	17.198	154.438	0		17.198	144.459
17.333	240.232	17.333	177.253	0		17.333	218.372	17.333	152.041	0		17.333	259.88	17.333	166.779	0		17.333	382.785	17.333	196.085	0		17.333	149.55	17.333	168.7	0		17.333	142.113	17.333	256.379	0		17.333	258.767	17.333	162.794	0		17.333	204.215	17.333	153.292	0		17.333	144.364
17.469	236.966	17.469	177.008	0		17.469	215.769	17.469	150.892	0		17.469	253.509	17.469	165.397	0		17.469	385.623	17.469	196.451	0		17.469	149.528	17.469	169.786	0		17.469	142.472	17.469	255.941	0		17.469	260.558	17.469	163.065	0		17.469	202.431	17.469	152.582	0		17.469	146.217
17.604	233.153	17.604	175.35	0		17.604	216.628	17.604	150.604	0		17.604	250.681	17.604	164.481	0		17.604	389.65	17.604	198.61	0		17.604	149.383	17.604	170.073	0		17.604	141.918	17.604	255.1	0		17.604	259.916	17.604	162.588	0		17.604	201.676	17.604	152.29	0		17.604	147.316
17.74	232.569	17.74	174.829	0		17.74	215.285	17.74	151.195	0		17.74	250.588	17.74	164.306	0		17.74	389.141	17.74	199.822	0		17.74	149.375	17.74	167.979	0		17.74	141.91	17.74	256.798	0		17.74	258.843	17.74	162.926	0		17.74	201.83	17.74	152.524	0		17.74	145.294
17.875	233.707	17.875	174.673	0		17.875	212.742	17.875	150.648	0		17.875	251.35	17.875	164.552	0		17.875	389.32	17.875	198.64	0		17.875	149.368	17.875	165.286	0		17.875	141.86	17.875	258.111	0		17.875	256.634	17.875	162.238	0		17.875	202.473	17.875	153.438	0		17.875	143.492
18.01	233.133	18.01	176.764	0		18.01	213.775	18.01	150.581	0		18.01	252.106	18.01	164.482	0		18.01	384.802	18.01	196.942	0		18.01	148.99	18.01	164.146	0		18.01	141.935	18.01	261.939	0		18.01	250.469	18.01	160.474	0		18.01	202.619	18.01	152.941	0		18.01	141.684
18.146	235.896	18.146	179.637	0		18.146	215.477	18.146	150.634	0		18.146	253.185	18.146	165.018	0		18.146	383.498	18.146	196.893	0		18.146	148.988	18.146	163.807	0		18.146	141.869	18.146	261.96	0		18.146	244.632	18.146	157.895	0		18.146	202.71	18.146	152.818	0		18.146	140.79
18.281	236.104	18.281	178.553	0		18.281	216.055	18.281	151.326	0		18.281	252.515	18.281	164.379	0		18.281	389.481	18.281	198.278	0		18.281	149.034	18.281	163.269	0		18.281	141.953	18.281	265.172	0		18.281	242.763	18.281	156.671	0		18.281	203.693	18.281	152.828	0		18.281	141.342
18.417	234.825	18.417	175.56	0		18.417	217.075	18.417	151.937	0		18.417	252.538	18.417	164.084	0		18.417	390.085	18.417	198.655	0		18.417	149.014	18.417	162.764	0		18.417	142.97	18.417	270.082	0		18.417	243.638	18.417	157.151	0		18.417	203.731	18.417	152.993	0		18.417	141.231
18.552	230.568	18.552	174.485	0		18.552	214.337	18.552	151.215	0		18.552	253.156	18.552	164.002	0		18.552	387.143	18.552	198.453	0		18.552	149.766	18.552	162.332	0		18.552	142.805	18.552	274.058	0		18.552	247.266	18.552	158.685	0		18.552	203.675	18.552	153.01	0		18.552	142.096
18.688	225.467	18.688	174.905	0		18.688	211.277	18.688	149.903	0		18.688	253.938	18.688	164.157	0		18.688	380.645	18.688	198.058	0		18.688	148.799	18.688	162.249	0		18.688	142.544	18.688	278.325	0		18.688	253.995	18.688	160.758	0		18.688	203.396	18.688	152.98	0		18.688	144.267
18.823	226.019	18.823	176.29	0		18.823	210.171	18.823	150.162	0		18.823	255.18	18.823	164.074	0		18.823	376.47	18.823	196.543	0		18.823	148.804	18.823	162.154	0		18.823	143.069	18.823	284.068	0		18.823	258.835	18.823	163.111	0		18.823	203.36	18.823	152.919	0		18.823	147.331
18.958	225.763	18.958	175.312	0		18.958	208.978	18.958	150.182	0		18.958	255.543	18.958	164.348	0		18.958	372.434	18.958	196.261	0		18.958	149.017	18.958	162.441	0		18.958	143.032	18.958	287.664	0		18.958	261.801	18.958	163.671	0		18.958	204.084	18.958	153.036	0		18.958	150.034
19.094	229.337	19.094	177.65	0		19.094	208.617	19.094	150.295	0		19.094	254.422	19.094	163.466	0		19.094	368.069	19.094	195.611	0		19.094	148.862	19.094	163.791	0		19.094	142.946	19.094	286.909	0		19.094	258.671	19.094	163.005	0		19.094	203.911	19.094	152.954	0		19.094	153.262
19.229	234.175	19.229	177.491	0		19.229	209.788	19.229	150.581	0		19.229	254.08	19.229	163.766	0		19.229	363.213	19.229	193.743	0		19.229	149.168	19.229	164.865	0		19.229	143.256	19.229	283.858	0		19.229	256.96	19.229	162.15	0		19.229	203.098	19.229	152.696	0		19.229	157.212
19.365	237.81	19.365	176.135	0		19.365	211.037	19.365	149.998	0		19.365	256.136	19.365	164.671	0		19.365	360.947	19.365	192.544	0		19.365	149.784	19.365	166.189	0		19.365	142.52	19.365	277.896	0		19.365	255.511	19.365	161.906	0		19.365	202.706	19.365	152.429	0		19.365	159.681
19.5	235.393	19.5	177.065	0		19.5	216.188	19.5	150.808	0		19.5	257.824	19.5	165.394	0		19.5	365.304	19.5	193.319	0		19.5	149.605	19.5	166.756	0		19.5	142.434	19.5	279.094	0		19.5	251.98	19.5	162.137	0		19.5	204.088	19.5	152.632	0		19.5	162.07
19.635	236.263	19.635	178.641	0		19.635	222.808	19.635	152.003	0		19.635	256.762	19.635	165.794	0		19.635	369.219	19.635	195.458	0		19.635	149.164	19.635	167.741	0		19.635	142.299	19.635	277.577	0		19.635	248.937	19.635	162.764	0		19.635	205.616	19.635	153.556	0		19.635	163.187
19.771	239.497	19.771	180.285	0		19.771	230.832	19.771	155.179	0		19.771	253.82	19.771	165.509	0		19.771	371.47	19.771	197.139	0		19.771	149.285	19.771	168.773	0		19.771	142.946	19.771	275	0		19.771	251.199	19.771	165.149	0		19.771	206.523	19.771	153.932	0		19.771	161.146
19.906	245.175	19.906	178.518	0		19.906	235.538	19.906	157.908	0		19.906	253.651	19.906	164.912	0		19.906	379.544	19.906	199.742	0		19.906	149.445	19.906	167.924	0		19.906	142.065	19.906	274.328	0		19.906	256.568	19.906	170.574	0		19.906	205.915	19.906	154.32	0		19.906	157.623
20.042	247.073	20.042	180.397	0		20.042	234.661	20.042	159.942	0		20.042	256.668	20.042	164.682	0		20.042	396.965	20.042	204.783	0		20.042	149.138	20.042	167.264	0		20.042	142.332	20.042	269.336	0		20.042	264.145	20.042	175.09	0		20.042	203.933	20.042	153.995	0		20.042	154.747
20.177	250.82	20.177	182.083	0		20.177	232.885	20.177	159.094	0		20.177	259.402	20.177	165.634	0		20.177	413.47	20.177	208.916	0		20.177	149.202	20.177	167.098	0		20.177	143.011	20.177	269.613	0		20.177	271.861	20.177	177.14	0		20.177	203.135	20.177	153.746	0		20.177	153.15
20.312	256.064	20.312	185.802	0		20.312	230.309	20.312	157.677	0		20.312	261.449	20.312	165.258	0		20.312	420.371	20.312	209.988	0		20.312	149.485	20.312	167.744	0		20.312	142.564	20.312	269.643	0		20.312	273.487	20.312	175.35	0		20.312	203.771	20.312	154.043	0		20.312	151.609
20.448	262.847	20.448	189.664	0		20.448	228.451	20.448	156.91	0		20.448	262.073	20.448	165.9	0		20.448	424.099	20.448	210.939	0		20.448	149.499	20.448	168.576	0		20.448	142.747	20.448	271.271	0		20.448	273.303	20.448	172.439	0		20.448	203.195	20.448	153.527	0		20.448	148.647
20.583	270.867	20.583	192.921	0		20.583	226.756	20.583	156.228	0		20.583	264.79	20.583	166.845	0		20.583	423.95	20.583	210.87	0		20.583	148.986	20.583	168.178	0		20.583	142.102	20.583	273.923	0		20.583	271.351	20.583	170.907	0		20.583	202.533	20.583	153.203	0		20.583	145.879
20.719	280.126	20.719	197.207	0		20.719	227.179	20.719	156.364	0		20.719	266.337	20.719	167.117	0		20.719	426.882	20.719	210.518	0		20.719	149.18	20.719	167.533	0		20.719	142.636	20.719	278.986	0		20.719	266.959	20.719	168.323	0		20.719	202.438	20.719	152.59	0		20.719	145.195
20.854	291.972	20.854	202.504	291.972		20.854	227.535	20.854	156.035	0		20.854	266.992	20.854	166.955	0		20.854	429.875	20.854	211.552	0		20.854	149.325	20.854	167.824	0		20.854	142.723	20.854	283.692	0		20.854	262.593	20.854	166.444	0		20.854	203.442	20.854	152.393	0		20.854	145.814
20.99	306.1	20.99	205.24	306.1		20.99	229.468	20.99	156.294	0		20.99	267.267	20.99	167.309	0		20.99	439.17	20.99	214.571	0		20.99	149.614	20.99	167.496	0		20.99	142.942	20.99	287.196	0		20.99	261.018	20.99	165.829	0		20.99	204.062	20.99	152.396	0		20.99	147.378
21.125	317.973	21.125	207.009	317.973		21.125	231.011	21.125	156.076	0		21.125	269.303	21.125	167.567	0		21.125	443.072	21.125	216.086	0		21.125	149.408	21.125	167.332	0		21.125	143.277	21.125	289.387	0		21.125	261.476	21.125	165.237	0		21.125	204.219	21.125	152.072	0		21.125	148.688
21.26	323.627	21.26	209.054	323.627		21.26	230.921	21.26	155.746	0		21.26	269.594	21.26	167.671	0		21.26	442.648	21.26	216.224	0		21.26	149.483	21.26	166.661	0		21.26	143.025	21.26	293.436	0		21.26	262.414	21.26	165.177	0		21.26	204.939	21.26	151.826	0		21.26	148.918
21.396	329.694	21.396	214.352	329.694		21.396	230.14	21.396	156.172	0		21.396	269.844	21.396	168.168	0		21.396	437.947	21.396	214.288	0		21.396	149.106	21.396	166.523	0		21.396	143.279	21.396	296.263	0		21.396	266.125	21.396	166.854	0		21.396	205.211	21.396	151.741	0		21.396	150.203
21.531	329.05	21.531	216.84	329.05		21.531	229.873	21.531	156.934	0		21.531	268.367	21.531	167.842	0		21.531	431.068	21.531	210.928	0		21.531	149.26	21.531	166.504	0		21.531	142.591	21.531	294.415	0		21.531	270.219	21.531	168.907	0		21.531	205.968	21.531	152.185	0		21.531	151.564
21.667	329.958	21.667	209.744	329.958		21.667	232.89	21.667	158.354	0		21.667	268.241	21.667	167.805	0		21.667	423.555	21.667	208.29	0		21.667	149.804	21.667	166.105	0		21.667	143.306	21.667	294.519	0		21.667	271.868	21.667	169.651	0		21.667	206.856	21.667	152.59	0		21.667	152.655
21.802	327.527	21.802	203.198	327.527		21.802	237.779	21.802	159.214	0		21.802	267.004	21.802	167.455	0		21.802	418.807	21.802	205.794	0		21.802	149.488	21.802	165.877	0		21.802	143.351	21.802	291.062	0		21.802	270.757	21.802	169.035	0		21.802	208.983	21.802	153.12	0		21.802	152.918
21.938	314.779	21.938	201.695	314.779		21.938	240.814	21.938	160.12	0		21.938	265.085	21.938	166.652	0		21.938	415.73	21.938	204.879	0		21.938	149.361	21.938	165.401	0		21.938	142.772	21.938	284.108	0		21.938	267.124	21.938	168.501	0		21.938	212.048	21.938	154.525	0		21.938	152.807
22.073	307.596	22.073	201.473	307.596		22.073	237.591	22.073	159.509	0		22.073	264.849	22.073	166.202	0		22.073	413.829	22.073	205.661	0		22.073	149.402	22.073	165.417	0		22.073	143.574	22.073	281.873	0		22.073	262.988	22.073	169.158	0		22.073	216.863	22.073	156.322	0		22.073	153.02
22.208	305.199	22.208	202.776	305.199		22.208	231.682	22.208	157.845	0		22.208	265.349	22.208	166.464	0		22.208	409.37	22.208	204.309	0		22.208	149.157	22.208	164.788	0		22.208	143.408	22.208	277.873	0		22.208	258.193	22.208	168.233	0		22.208	220.423	22.208	158.202	0		22.208	153.72
22.344	302.042	22.344	202.401	302.042		22.344	224.907	22.344	155.862	0		22.344	263.817	22.344	166.869	0		22.344	399.113	22.344	203.799	0		22.344	149.642	22.344	164.853	0		22.344	143.354	22.344	271.941	0		22.344	252.146	22.344	165.624	0		22.344	221.821	22.344	158.532	0		22.344	154.381
22.479	299.282	22.479	201.114	299.282		22.479	219.494	22.479	153.317	0		22.479	261.293	22.479	166.764	0		22.479	393.189	22.479	202.407	0		22.479	149.456	22.479	164.957	0		22.479	142.574	22.479	267.098	0		22.479	248.505	22.479	164.063	0		22.479	220.614	22.479	157.851	0		22.479	154.691
22.615	302.135	22.615	197.412	302.135		22.615	215.818	22.615	152.183	0		22.615	258.712	22.615	166.058	0		22.615	388.097	22.615	199.48	0		22.615	149.46	22.615	166.139	0		22.615	143.481	22.615	265.263	0		22.615	248.32	22.615	164.591	0		22.615	218.478	22.615	156.542	0		22.615	154.506
22.75	300.748	22.75	191.904	300.748		22.75	214.589	22.75	151.577	0		22.75	254.405	22.75	165.625	0		22.75	389.37	22.75	197.715	0		22.75	149.176	22.75	166.664	0		22.75	142.874	22.75	263.427	0		22.75	247.327	22.75	164.488	0		22.75	215.505	22.75	155.489	0		22.75	153.876
22.885	294.629	22.885	187.717	294.629		22.885	215.232	22.885	151.123	0		22.885	251.27	22.885	165.491	0		22.885	395.442	22.885	199.256	0		22.885	149.214	22.885	166.96	0		22.885	143.224	22.885	262.743	0		22.885	241.216	22.885	162.493	0		22.885	212.21	22.885	154.183	0		22.885	154.195
23.021	281.904	23.021	185.134	0		23.021	217.163	23.021	151.629	0		23.021	247.209	23.021	164.752	0		23.021	400.298	23.021	201.029	0		23.021	148.924	23.021	166.562	0		23.021	143.351	23.021	259.79	0		23.021	235.326	23.021	160.88	0		23.021	211.411	23.021	153.844	0		23.021	154.568
23.156	267.771	23.156	182.816	0		23.156	221.107	23.156	152.963	0		23.156	245.296	23.156	164.541	0		23.156	406.278	23.156	203.312	0		23.156	148.955	23.156	165.526	0		23.156	143.329	23.156	258.874	0		23.156	231.016	23.156	159.624	0		23.156	211.721	23.156	154.017	0		23.156	155.681
23.292	261.844	23.292	182.275	0		23.292	224.395	23.292	153.589	0		23.292	242.812	23.292	163.879	0		23.292	413.498	23.292	204.158	0		23.292	149.156	23.292	166.517	0		23.292	143.169	23.292	260.542	0		23.292	227.562	23.292	158.408	0		23.292	212.793	23.292	153.995	0		23.292	157.861
23.427	259.164	23.427	181.531	0		23.427	226.751	23.427	154.94	0		23.427	241.22	23.427	163.277	0		23.427	418.992	23.427	205.839	0		23.427	149.253	23.427	168.072	0		23.427	142.918	23.427	264.113	0		23.427	225.786	23.427	157.727	0		23.427	215.297	23.427	154.612	0		23.427	158.972
23.562	253.768	23.562	180.817	0		23.562	228.222	23.562	155.463	0		23.562	241.166	23.562	163.722	0		23.562	422.787	23.562	206.365	0		23.562	149.302	23.562	169.262	0		23.562	142.899	23.562	266.095	0		23.562	224.764	23.562	157.513	0		23.562	217.588	23.562	155.192	0		23.562	160.3
23.698	249.614	23.698	179.543	0		23.698	230.112	23.698	155.61	0		23.698	241.395	23.698	163.584	0		23.698	426.623	23.698	207.971	0		23.698	149.047	23.698	168.689	0		23.698	143.539	23.698	269.539	0		23.698	223.007	23.698	157.056	0		23.698	219.079	23.698	155.892	0		23.698	164.075
23.833	248.056	23.833	177.653	0		23.833	229.91	23.833	155.27	0		23.833	241.443	23.833	164.017	0		23.833	429.411	23.833	209.353	0		23.833	149.237	23.833	169.715	0		23.833	142.314	23.833	272.105	0		23.833	223.378	23.833	157.802	0		23.833	219.721	23.833	156.13	0		23.833	166.136
23.969	248.359	23.969	175.168	0		23.969	226.323	23.969	154.89	0		23.969	240.03	23.969	164.478	0		23.969	423.495	23.969	208.832	0		23.969	148.72	23.969	170.49	0		23.969	143.562	23.969	276.317	0		23.969	224.669	23.969	158.373	0		23.969	219.349	23.969	155.493	0		23.969	164.125
24.104	242.997	24.104	171.699	0		24.104	223.182	24.104	154.256	0		24.104	238.54	24.104	163.642	0		24.104	416.938	24.104	206.457	0		24.104	148.858	24.104	170.563	0		24.104	143.318	24.104	275.51	0		24.104	227.04	24.104	159.048	0		24.104	218.502	24.104	154.801	0		24.104	164.94
24.24	236.919	24.24	170.862	0		24.24	220.776	24.24	154.025	0		24.24	237.942	24.24	163.686	0		24.24	414.579	24.24	204.225	0		24.24	149.129	24.24	169.949	0		24.24	142.841	24.24	271.065	0		24.24	229.913	24.24	160.403	0		24.24	217.093	24.24	153.947	0		24.24	165.527
24.375	233.653	24.375	169.247	0		24.375	220.053	24.375	154.02	0		24.375	238.856	24.375	163.062	0		24.375	418.496	24.375	204.587	0		24.375	149.028	24.375	171.566	0		24.375	142.64	24.375	272.259	0		24.375	230.979	24.375	160.069	0		24.375	215.802	24.375	153.938	0		24.375	167.54
24.51	226.916	24.51	165.556	0		24.51	223.213	24.51	154.576	0		24.51	240.22	24.51	163.223	0		24.51	414.715	24.51	206.45	0		24.51	148.895	24.51	174.562	0		24.51	143.385	24.51	274.093	0		24.51	230.723	24.51	159.775	0		24.51	216.844	24.51	154.062	0		24.51	172.29
24.646	221.299	24.646	163.951	0		24.646	229.651	24.646	155.913	0		24.646	242.463	24.646	164.31	0		24.646	410.842	24.646	205.143	0		24.646	149.154	24.646	176.103	0		24.646	142.754	24.646	276.27	0		24.646	233.086	24.646	159.778	0		24.646	219.368	24.646	154.147	0		24.646	177.07
24.781	217.841	24.781	164.98	0		24.781	235.888	24.781	157.799	0		24.781	244.43	24.781	165.123	0		24.781	412.448	24.781	204.042	0		24.781	148.913	24.781	175.376	0		24.781	143.227	24.781	277.393	0		24.781	234.479	24.781	160.063	0		24.781	219.411	24.781	154.11	0		24.781	178.827
24.917	217.568	24.917	166.976	0		24.917	238.942	24.917	159.672	0		24.917	245.922	24.917	165.59	0		24.917	412.859	24.917	204.622	0		24.917	149.067	24.917	175.85	0		24.917	142.842	24.917	279.669	0		24.917	234.676	24.917	160.131	0		24.917	219.473	24.917	154.253	0		24.917	177.062
25.052	219.117	25.052	169.415	0		25.052	240.718	25.052	161.287	0		25.052	245.074	25.052	165.667	0		25.052	415.462	25.052	204.84	0		25.052	148.996	25.052	176.942	0		25.052	143.086	25.052	282.456	0		25.052	234.847	25.052	160.743	0		25.052	220.491	25.052	154.285	0		25.052	174.055
25.188	220.034	25.188	170.092	0		25.188	244.149	25.188	162.794	0		25.188	243.847	25.188	165.565	0		25.188	418.227	25.188	205.753	0		25.188	148.683	25.188	179.383	0		25.188	143.401	25.188	285.351	0		25.188	234.704	25.188	160.663	0		25.188	221.8	25.188	154.897	0		25.188	171.917
25.323	223.953	25.323	171.13	0		25.323	249.352	25.323	165.437	0		25.323	243.198	25.323	164.759	0		25.323	426.381	25.323	208.276	0		25.323	148.924	25.323	179.014	0		25.323	143.91	25.323	287.927	0		25.323	235.646	25.323	161.559	0		25.323	224.71	25.323	156.006	0		25.323	170.413
25.458	225.065	25.458	171.252	0		25.458	251.846	25.458	167.081	0		25.458	244.894	25.458	164.746	0		25.458	430.958	25.458	210.405	0		25.458	149.061	25.458	178.285	0		25.458	143.232	25.458	289.285	0		25.458	237.61	25.458	162.336	0		25.458	227.885	25.458	157.746	0		25.458	169.08
25.594	226.602	25.594	172.753	0		25.594	251.724	25.594	168.977	0		25.594	246.624	25.594	165.111	0		25.594	429.754	25.594	209.817	0		25.594	149.376	25.594	177.16	0		25.594	143.203	25.594	294.127	0		25.594	238.738	25.594	162.676	0		25.594	232.943	25.594	159.733	0		25.594	167.504
25.729	226.222	25.729	172.085	0		25.729	251.814	25.729	168.492	0		25.729	247.483	25.729	165.653	0		25.729	424.891	25.729	209.669	0		25.729	148.931	25.729	175.404	0		25.729	143.259	25.729	297.1	0		25.729	239.95	25.729	164.227	0		25.729	237.04	25.729	161.067	0		25.729	165.973
25.865	225.873	25.865	170.491	0		25.865	251.968	25.865	168.945	0		25.865	245.748	25.865	165.625	0		25.865	417.776	25.865	207.526	0		25.865	148.974	25.865	175.893	0		25.865	143.75	25.865	297.586	0		25.865	240.85	25.865	164.982	0		25.865	239.568	25.865	162.001	0		25.865	164.39
26	225.554	26	169.4	0		26	251.236	26	168.898	0		26	243.205	26	164.852	0		26	413.525	26	205.264	0		26	149.468	26	178.226	0		26	142.974	26	295.568	0		26	241.427	26	166.123	0		26	241.01	26	162.48	0		26	164.194
26.135	223.73	26.135	168.499	0		26.135	247.379	26.135	168.469	0		26.135	241.511	26.135	164.143	0		26.135	409.061	26.135	203.903	0		26.135	149.223	26.135	180.112	0		26.135	143.055	26.135	294.893	0		26.135	244.212	26.135	167.074	0		26.135	240.445	26.135	162.747	0		26.135	163.724
26.271	224.016	26.271	168.869	0		26.271	242.324	26.271	165.492	0		26.271	239.573	26.271	163.25	0		26.271	407.961	26.271	203.007	0		26.271	149.142	26.271	180.492	0		26.271	142.934	26.271	294.799	0		26.271	248.376	26.271	168.993	0		26.271	238.207	26.271	162.156	0		26.271	165.217
26.406	223.751	26.406	170.321	0		26.406	239.419	26.406	163.535	0		26.406	238.767	26.406	163.003	0		26.406	413.36	26.406	205.201	0		26.406	149.215	26.406	180.567	0		26.406	142.432	26.406	299.941	0		26.406	254.862	26.406	170.366	0		26.406	234.329	26.406	160.512	0		26.406	169.482
26.542	221.247	26.542	170.546	0		26.542	239.989	26.542	163.638	0		26.542	240.064	26.542	163.195	0		26.542	420.227	26.542	206.521	0		26.542	149.218	26.542	180.532	0		26.542	143.692	26.542	304.162	0		26.542	257.408	26.542	169.874	0		26.542	231.148	26.542	159.07	0		26.542	171.28
26.677	219.188	26.677	169.283	0		26.677	241.836	26.677	162.843	0		26.677	241.731	26.677	163.466	0		26.677	421.03	26.677	209.268	0		26.677	148.905	26.677	180.182	0		26.677	142.707	26.677	303.043	0		26.677	255.722	26.677	168.549	0		26.677	228.987	26.677	158.187	0		26.677	170.755
26.812	217.782	26.812	169.526	0		26.812	241.346	26.812	161.903	0		26.812	242.475	26.812	163.733	0		26.812	422.362	26.812	211.178	0		26.812	148.831	26.812	179.949	0		26.812	142.97	26.812	296.553	0		26.812	251.933	26.812	166.985	0		26.812	229.035	26.812	158.831	0		26.812	169.02
26.948	216.858	26.948	167.696	0		26.948	238.775	26.948	161.076	0		26.948	242.066	26.948	164.296	0		26.948	417.767	26.948	211.389	0		26.948	149.003	26.948	180.426	0		26.948	142.817	26.948	292.523	0		26.948	249.958	26.948	166.991	0		26.948	229.891	26.948	159.894	0		26.948	168.55
27.083	214.141	27.083	165.408	0		27.083	237.548	27.083	160.786	0		27.083	239.603	27.083	163.894	0		27.083	404.861	27.083	209.408	0		27.083	149.353	27.083	180.306	0		27.083	143.358	27.083	291.127	0		27.083	252.048	27.083	167.85	0		27.083	228.636	27.083	159.462	0		27.083	168.605
27.219	210.407	27.219	165.435	0		27.219	238.073	27.219	159.936	0		27.219	237.6	27.219	163.55	0		27.219	391.922	27.219	206.851	0		27.219	149.055	27.219	180.355	0		27.219	142.841	27.219	292.716	0		27.219	255.459	27.219	168.913	0		27.219	227.068	27.219	158.662	0		27.219	168.357
27.354	209.054	27.354	164.965	0		27.354	241.821	27.354	160.591	0		27.354	237.713	27.354	162.814	0		27.354	385.447	27.354	203.611	0		27.354	148.944	27.354	179.24	0		27.354	143.112	27.354	294.466	0		27.354	256.539	27.354	168.785	0		27.354	228.019	27.354	158.537	0		27.354	167.205
27.49	211.167	27.49	163.447	0		27.49	247.197	27.49	162.587	0		27.49	237.644	27.49	162.637	0		27.49	383.52	27.49	202.658	0		27.49	149.094	27.49	180.156	0		27.49	143.185	27.49	300.238	0		27.49	252.361	27.49	167.381	0		27.49	230.014	27.49	159.008	0		27.49	167.141
27.625	210.549	27.625	161.016	0		27.625	252.647	27.625	163.668	0		27.625	240.436	27.625	162.458	0		27.625	391.127	27.625	204.208	0		27.625	148.937	27.625	180.387	0		27.625	144.148	27.625	309.434	0		27.625	247.766	27.625	166.753	0		27.625	230.72	27.625	159.306	0		27.625	168.105
27.76	209.902	27.76	159.201	0		27.76	254.272	27.76	165.215	0		27.76	243.137	27.76	162.841	0		27.76	397.096	27.76	205.655	0		27.76	148.483	27.76	181.296	0		27.76	143.404	27.76	322.73	0		27.76	244.919	27.76	165.755	0		27.76	230.525	27.76	158.877	0		27.76	168.084
27.896	205.686	27.896	159.138	0		27.896	253.272	27.896	165.625	0		27.896	244.458	27.896	163.085	0		27.896	398.082	27.896	205.23	0		27.896	148.652	27.896	181.968	0		27.896	144.1	27.896	340.844	0		27.896	244.368	27.896	165.848	0		27.896	231.061	27.896	158.486	0		27.896	166.813
28.031	204.274	28.031	159.351	0		28.031	248.725	28.031	165.302	0		28.031	244.03	28.031	163.204	0		28.031	393.979	28.031	201.118	0		28.031	148.595	28.031	181.318	0		28.031	144.754	28.031	345.353	0		28.031	243.744	28.031	165.593	0		28.031	232.843	28.031	159.431	0		28.031	166.242
28.167	202.889	28.167	157.771	0		28.167	242.736	28.167	163.433	0		28.167	244.623	28.167	163.566	0		28.167	391.006	28.167	199.368	0		28.167	148.519	28.167	179.085	0		28.167	144.021	28.167	343.743	0		28.167	244.283	28.167	166.325	0		28.167	237.044	28.167	159.675	0		28.167	166.781
28.302	203.538	28.302	158.114	0		28.302	239.285	28.302	162.29	0		28.302	245.604	28.302	163.443	0		28.302	393.127	28.302	199.968	0		28.302	148.855	28.302	178.511	0		28.302	143.74	28.302	329.885	0		28.302	244.169	28.302	166.841	0		28.302	240.524	28.302	160.329	0		28.302	169.405
28.438	203.734	28.438	157.054	0		28.438	235.87	28.438	160.965	0		28.438	245.496	28.438	163.73	0		28.438	394.458	28.438	199.847	0		28.438	148.956	28.438	177.081	0		28.438	143.008	28.438	310.195	0		28.438	244.553	28.438	167.138	0		28.438	243.905	28.438	161.881	0		28.438	169.159
28.573	201.631	28.573	157.497	0		28.573	234.392	28.573	161.049	0		28.573	244.015	28.573	163.725	0		28.573	393.28	28.573	200.164	0		28.573	148.665	28.573	175.942	0		28.573	143.402	28.573	294.394	0		28.573	243.227	28.573	166.351	0		28.573	245.084	28.573	163.207	0		28.573	167.744
28.708	199.396	28.708	156.753	0		28.708	233.927	28.708	160.519	0		28.708	241.501	28.708	163.529	0		28.708	388.96	28.708	199.304	0		28.708	148.32	28.708	174.814	0		28.708	143.462	28.708	290.519	0		28.708	242.394	28.708	165.121	0		28.708	244.423	28.708	163.411	0		28.708	168.633
28.844	197.791	28.844	156.588	0		28.844	236.116	28.844	161.023	0		28.844	240.345	28.844	163.412	0		28.844	383.829	28.844	197.669	0		28.844	148.687	28.844	174.955	0		28.844	143.23	28.844	286.943	0		28.844	241.562	28.844	163.794	0		28.844	243.109	28.844	162.676	0		28.844	169.25
28.979	196.396	28.979	156.455	0		28.979	240.53	28.979	161.689	0		28.979	239.4	28.979	163.236	0		28.979	374.019	28.979	195.272	0		28.979	148.483	28.979	174.344	0		28.979	143.219	28.979	286.835	0		28.979	242.318	28.979	162.95	0		28.979	242.444	28.979	161.792	0		28.979	169.017
29.115	195.138	29.115	155.771	0		29.115	246.734	29.115	163.91	0		29.115	239.558	29.115	163.054	0		29.115	363.519	29.115	192.341	0		29.115	148.569	29.115	173.084	0		29.115	143.924	29.115	286.618	0		29.115	241.035	29.115	162.537	0		29.115	243.678	29.115	161.887	0		29.115	168.09
29.25	197.053	29.25	156.398	0		29.25	249.998	29.25	165.882	0		29.25	241.167	29.25	163.893	0		29.25	353.581	29.25	191.541	0		29.25	148.456	29.25	171.399	0		29.25	143.217	29.25	281.835	0		29.25	238.351	29.25	162.23	0		29.25	244.304	29.25	162.269	0		29.25	168.478
29.385	193.607	29.385	155.388	0		29.385	251.402	29.385	166.435	0		29.385	241.901	29.385	164.129	0		29.385	347.639	29.385	188.194	0		29.385	148.263	29.385	172.073	0		29.385	143.505	29.385	280.123	0		29.385	236.531	29.385	161.535	0		29.385	247.978	29.385	163.985	0		29.385	168.647
29.521	192.768	29.521	155.66	0		29.521	254.835	29.521	166.823	0		29.521	243.396	29.521	164.629	0		29.521	348.647	29.521	187.984	0		29.521	148.446	29.521	173.996	0		29.521	143.831	29.521	276.184	0		29.521	236.18	29.521	160.592	0		29.521	251.02	29.521	165.138	0		29.521	168.315
29.656	192.127	29.656	155.848	0		29.656	259.005	29.656	168.068	0		29.656	242.929	29.656	164.916	0		29.656	353.148	29.656	188.606	0		29.656	148.229	29.656	176.101	0		29.656	143.546	29.656	269.076	0		29.656	238.675	29.656	160.154	0		29.656	252.719	29.656	166.109	0		29.656	166.722
29.792	191.225	29.792	156.081	0		29.792	258.918	29.792	169.001	0		29.792	242.316	29.792	164.329	0		29.792	361.886	29.792	191.093	0		29.792	148.78	29.792	176.786	0		29.792	143.613	29.792	263.465	0		29.792	243.105	29.792	161.461	0		29.792	253.38	29.792	167.51	0		29.792	168.243
29.927	194.465	29.927	157.412	0		29.927	257.388	29.927	168.98	0		29.927	243.562	29.927	163.958	0		29.927	365.834	29.927	191.45	0		29.927	148.525	29.927	177.196	0		29.927	143.142	29.927	255.934	0		29.927	245.839	29.927	161.854	0		29.927	253.079	29.927	168.48	0		29.927	174.339
30.062	193.713	30.062	155.854	0		30.062	255.19	30.062	168.236	0		30.062	245.55	30.062	163.812	0		30.062	365.776	30.062	190.858	0		30.062	148.825	30.062	177.904	0		30.062	143.141	30.062	255.845	0		30.062	247.325	30.062	162.144	0		30.062	253.349	30.062	168.145	0		30.062	181.693
30.198	195.145	30.198	156.786	0		30.198	253.062	30.198	167.786	0		30.198	246	30.198	164.104	0		30.198	358.845	30.198	187.699	0		30.198	148.226	30.198	178.222	0		30.198	143.451	30.198	253.83	0		30.198	248.879	30.198	162.035	0		30.198	254.164	30.198	168.972	0		30.198	187.824
30.333	196.72	30.333	156.992	0		30.333	252.625	30.333	167.286	0		30.333	246.219	30.333	164.786	0		30.333	352.976	30.333	185.748	0		30.333	148.448	30.333	177.186	0		30.333	142.715	30.333	253.902	0		30.333	249.945	30.333	162.16	0		30.333	258.22	30.333	170.706	0		30.333	187.934
30.469	196.984	30.469	156.999	0		30.469	255.378	30.469	167.898	0		30.469	247.739	30.469	165.812	0		30.469	350.325	30.469	186.233	0		30.469	148.818	30.469	176.53	0		30.469	143.315	30.469	252.946	0		30.469	250.832	30.469	162.205	0		30.469	261.415	30.469	172.361	0		30.469	183.824
30.604	197.331	30.604	157.95	0		30.604	253.875	30.604	167.306	0		30.604	252.555	30.604	166.69	0		30.604	348.007	30.604	185.502	0		30.604	148.442	30.604	174.913	0		30.604	142.573	30.604	251.418	0		30.604	252.718	30.604	162.297	0		30.604	260.503	30.604	171.652	0		30.604	179.9
30.74	194.863	30.74	157.919	0		30.74	250.75	30.74	166.475	0		30.74	256.773	30.74	168.232	0		30.74	343.588	30.74	185.137	0		30.74	148.388	30.74	173.124	0		30.74	143.401	30.74	251.712	0		30.74	256.865	30.74	163.05	0		30.74	255.085	30.74	169.102	0		30.74	176.671
30.875	196.961	30.875	160.684	0		30.875	251.303	30.875	165.866	0		30.875	259.99	30.875	169.185	0		30.875	340.126	30.875	184.172	0		30.875	148.161	30.875	172.588	0		30.875	143.414	30.875	252.997	0		30.875	258.852	30.875	164.146	0		30.875	251.571	30.875	168.098	0		30.875	173.439
31.01	196.228	31.01	161.827	0		31.01	252.192	31.01	166.591	0		31.01	264.307	31.01	170.963	0		31.01	342.253	31.01	185.532	0		31.01	148.815	31.01	172.508	0		31.01	143.642	31.01	255.199	0		31.01	256.899	31.01	164.267	0		31.01	251.148	31.01	167.777	0		31.01	170.993
31.146	200.065	31.146	163.472	0		31.146	250.952	31.146	166.949	0		31.146	269.268	31.146	172.373	0		31.146	342.211	31.146	184.505	0		31.146	148.661	31.146	172.045	0		31.146	143.624	31.146	256.152	0		31.146	254.691	31.146	164.152	0		31.146	250.502	31.146	168.406	0		31.146	169.376
31.281	202.717	31.281	163.871	0		31.281	248.484	31.281	167.22	0		31.281	271.89	31.281	172.865	0		31.281	345.578	31.281	184.584	0		31.281	148.583	31.281	173.103	0		31.281	143.629	31.281	263.169	0		31.281	253.499	31.281	163.839	0		31.281	249.861	31.281	167.188	0		31.281	169.38
31.417	202.39	31.417	162.392	0		31.417	246.365	31.417	166.424	0		31.417	276.802	31.417	172.631	0		31.417	349.058	31.417	185.839	0		31.417	148.511	31.417	173.383	0		31.417	143.672	31.417	264.817	0		31.417	251.68	31.417	163.579	0		31.417	248.972	31.417	166.616	0		31.417	167.253
31.552	204.014	31.552	161.515	0		31.552	242.59	31.552	164.205	0		31.552	282.028	31.552	173.345	0		31.552	354.457	31.552	188.907	0		31.552	148.807	31.552	173.364	0		31.552	143.36	31.552	265.683	0		31.552	253.138	31.552	163.847	0		31.552	249.43	31.552	166.382	0		31.552	164.681
31.688	205.461	31.688	162.503	0		31.688	239.472	31.688	163.139	0		31.688	287.746	31.688	174.457	0		31.688	360.149	31.688	187.738	0		31.688	148.974	31.688	174.384	0		31.688	143.277	31.688	268.498	0		31.688	258.633	31.688	165.12	0		31.688	250.972	31.688	166.691	0		31.688	166.065
31.823	204.309	31.823	162.297	0		31.823	235.535	31.823	161.926	0		31.823	292.048	31.823	175.021	0		31.823	362.474	31.823	187.67	0		31.823	148.992	31.823	177.001	0		31.823	144.138	31.823	274.188	0		31.823	265.443	31.823	167.368	0		31.823	253.55	31.823	166.575	0		31.823	168.799
31.958	204.568	31.958	160.668	0		31.958	232.978	31.958	160.059	0		31.958	294.198	31.958	175.747	0		31.958	362.648	31.958	187.759	0		31.958	149.087	31.958	179.663	0		31.958	144.138	31.958	276.25	0		31.958	268.817	31.958	168.611	0		31.958	254.976	31.958	166.549	0		31.958	172.876
32.094	203.949	32.094	160.05	0		32.094	233.204	32.094	159.474	0		32.094	294.112	32.094	175.516	0		32.094	359.582	32.094	187.515	0		32.094	149.132	32.094	181.234	0		32.094	144.264	32.094	278.437	0		32.094	270.199	32.094	169.763	0		32.094	255.617	32.094	166.557	0		32.094	175.84
32.229	204.028	32.229	160.102	0		32.229	234.955	32.229	160.186	0		32.229	293.972	32.229	175.758	0		32.229	355.533	32.229	188.561	0		32.229	148.952	32.229	182.859	0		32.229	143.696	32.229	276.692	0		32.229	268.616	32.229	169.985	0		32.229	252.346	32.229	165.307	0		32.229	175.851
32.365	204.679	32.365	160.272	0		32.365	235.785	32.365	159.979	0		32.365	297.167	32.365	175.296	0		32.365	354.032	32.365	189.485	0		32.365	149.251	32.365	183.136	0		32.365	143.285	32.365	278.869	0		32.365	263.995	32.365	168.722	0		32.365	249.05	32.365	163.694	0		32.365	176.911
32.5	208.356	32.5	160.159	0		32.5	236.062	32.5	160.473	0		32.5	299.958	32.5	176.377	0		32.5	359.822	32.5	192.445	0		32.5	149.66	32.5	183.286	0		32.5	144.213	32.5	280.154	0		32.5	257.3	32.5	166.757	0		32.5	248.063	32.5	162.623	0		32.5	178.505
32.635	210.728	32.635	160.062	0		32.635	237.308	32.635	161.014	0		32.635	302.778	32.635	176.476	0		32.635	368.778	32.635	195.736	0		32.635	149.296	32.635	181.938	0		32.635	144.71	32.635	284.463	0		32.635	251.056	32.635	164.854	0		32.635	248.323	32.635	161.276	0		32.635	179.892
32.771	211.707	32.771	159.944	0		32.771	238.589	32.771	161.991	0		32.771	307.751	32.771	177.265	0		32.771	375.28	32.771	197.269	0		32.771	149.39	32.771	180.576	0		32.771	144.09	32.771	290.072	0		32.771	245.869	32.771	163.241	0		32.771	249.217	32.771	159.571	0		32.771	180.39
32.906	210.599	32.906	161.016	0		32.906	239.143	32.906	162.34	0		32.906	312.656	32.906	178.443	0		32.906	378.224	32.906	200.519	0		32.906	148.919	32.906	179.161	0		32.906	143.947	32.906	291.102	0		32.906	239.928	32.906	162.418	0		32.906	251.878	32.906	158.969	0		32.906	179.598
33.042	206.676	33.042	159.492	0		33.042	238.968	33.042	162.795	0		33.042	321.313	33.042	180.189	0		33.042	377.227	33.042	198.424	0		33.042	149.226	33.042	178.315	0		33.042	143.779	33.042	295.373	0		33.042	235.207	33.042	161.426	0		33.042	253.369	33.042	158.388	0		33.042	178.789
33.177	204.841	33.177	159.923	0		33.177	238.248	33.177	162.403	0		33.177	328.475	33.177	182.11	0		33.177	374.422	33.177	195.715	0		33.177	149.694	33.177	178.613	0		33.177	144.523	33.177	296.834	0		33.177	233.551	33.177	160.832	0		33.177	256.951	33.177	158.553	0		33.177	179.401
33.312	204.737	33.312	160.701	0		33.312	235.948	33.312	161.567	0		33.312	333.345	33.312	182.713	0		33.312	366.387	33.312	191.092	0		33.312	149.846	33.312	179.708	0		33.312	144.343	33.312	293.419	0		33.312	233.811	33.312	159.881	0		33.312	260.595	33.312	158.371	0		33.312	182.024
33.448	202.511	33.448	159.415	0		33.448	235.047	33.448	160.31	0		33.448	338.476	33.448	183.064	0		33.448	357.012	33.448	189.221	0		33.448	149.629	33.448	181.332	0		33.448	143.92	33.448	290.747	0		33.448	234.226	33.448	159.21	0		33.448	265.231	33.448	159.301	0		33.448	185.359
33.583	201.31	33.583	157.729	0		33.583	236.095	33.583	160.161	0		33.583	344.002	33.583	184.132	0		33.583	352.154	33.583	187.655	0		33.583	149.526	33.583	182.523	0		33.583	144.801	33.583	288.632	0		33.583	233.52	33.583	157.859	0		33.583	270.069	33.583	160.558	0		33.583	189.75
33.719	200.327	33.719	158.45	0		33.719	237.15	33.719	160.594	0		33.719	348.673	33.719	185.379	0		33.719	351.868	33.719	187.165	0		33.719	149.355	33.719	182.503	0		33.719	145.086	33.719	285.808	0		33.719	233.722	33.719	157.177	0		33.719	275.753	33.719	162.218	0		33.719	193.651
33.854	198.215	33.854	157.249	0		33.854	237.746	33.854	160.888	0		33.854	354.613	33.854	186.624	0		33.854	347.321	33.854	186.142	0		33.854	149.493	33.854	181.591	0		33.854	145.032	33.854	282.272	0		33.854	234.471	33.854	156.848	0		33.854	283.252	33.854	163.616	0		33.854	197.319
33.99	199.091	33.99	156.912	0		33.99	237.734	33.99	161.039	0		33.99	359.943	33.99	188.834	0		33.99	340.295	33.99	186.219	0		33.99	149.817	33.99	182.302	0		33.99	144.151	33.99	279.443	0		33.99	237.994	33.99	157.203	0		33.99	289.134	33.99	164.758	0		33.99	197.906
34.125	197.653	34.125	155.11	0		34.125	239.883	34.125	161.775	0		34.125	370.253	34.125	190.648	0		34.125	332.605	34.125	184.857	0		34.125	149.539	34.125	182.109	0		34.125	144.447	34.125	278.426	0		34.125	240.05	34.125	157.751	0		34.125	294.667	34.125	165.962	0		34.125	197.082
34.26	198.367	34.26	155.549	0		34.26	242.881	34.26	162.666	0		34.26	379.251	34.26	191.536	0		34.26	328.887	34.26	185.033	0		34.26	149.639	34.26	181.605	0		34.26	144.542	34.26	279.105	0		34.26	239.836	34.26	158.264	0		34.26	301.033	34.26	166.087	0		34.26	199.394
34.396	196.924	34.396	154.026	0		34.396	247.381	34.396	163.092	0		34.396	384.239	34.396	192.005	0		34.396	326.479	34.396	183.304	0		34.396	150.153	34.396	179.804	0		34.396	144.568	34.396	286.246	0		34.396	240.289	34.396	158.322	0		34.396	306.202	34.396	167.025	0		34.396	201.664
34.531	194.837	34.531	152.856	0		34.531	251.858	34.531	163.733	0		34.531	379.202	34.531	191.634	0		34.531	325.539	34.531	182.082	0		34.531	150.401	34.531	178.875	0		34.531	144.593	34.531	294.373	0		34.531	244.363	34.531	159.16	0		34.531	309.206	34.531	168.416	0		34.531	201.56
34.667	191.743	34.667	152.809	0		34.667	251.725	34.667	164.229	0		34.667	368.691	34.667	190.153	0		34.667	325.368	34.667	181.316	0		34.667	150.737	34.667	179.43	0		34.667	144.066	34.667	299.445	0		34.667	244.563	34.667	159.284	0		34.667	310.67	34.667	167.54	0		34.667	200.065
34.802	190.295	34.802	152.801	0		34.802	247.852	34.802	162.79	0		34.802	361.758	34.802	189.858	0		34.802	330.747	34.802	181.732	0		34.802	151.098	34.802	178.763	0		34.802	144.416	34.802	302.462	0		34.802	241.653	34.802	158.48	0		34.802	312.815	34.802	165.858	0		34.802	195.955
34.938	187.901	34.938	152.442	0		34.938	247.341	34.938	162.591	0		34.938	357.692	34.938	189.534	0		34.938	332.284	34.938	182.55	0		34.938	151.551	34.938	176.306	0		34.938	144.261	34.938	302.044	0		34.938	240.183	34.938	158.283	0		34.938	315.348	34.938	165.098	0		34.938	190.262
35.073	187.644	35.073	152.159	0		35.073	253.259	35.073	163.131	0		35.073	357.841	35.073	188.915	0		35.073	331.721	35.073	182.004	0		35.073	152.493	35.073	176.029	0		35.073	144.788	35.073	307.633	0		35.073	242.239	35.073	158.465	0		35.073	320.37	35.073	164.731	0		35.073	187.405
35.208	186.955	35.208	151.596	0		35.208	261.513	35.208	164.903	0		35.208	358.745	35.208	190.057	0		35.208	330.77	35.208	181.669	0		35.208	152.755	35.208	174.205	0		35.208	145.36	35.208	311.718	0		35.208	246.36	35.208	158.95	0		35.208	321.933	35.208	164.436	0		35.208	185.413
35.344	186.462	35.344	151.534	0		35.344	268.968	35.344	167.5	0		35.344	365.407	35.344	192.007	0		35.344	327.388	35.344	180.168	0		35.344	152.716	35.344	173.191	0		35.344	144.79	35.344	313.268	0		35.344	255.282	35.344	160.787	0		35.344	321.913	35.344	164.477	0		35.344	187.368
35.479	188.321	35.479	151.944	0		35.479	274.944	35.479	169.996	0		35.479	374.036	35.479	193.565	0		35.479	326.702	35.479	180.484	0		35.479	153.879	35.479	172.28	0		35.479	144.881	35.479	315.089	0		35.479	265.434	35.479	163.69	0		35.479	323.455	35.479	164.931	0		35.479	190.717
35.615	190.455	35.615	152.546	0		35.615	276.773	35.615	172.359	0		35.615	382.048	35.615	195.603	0		35.615	333.196	35.615	183.818	0		35.615	154.114	35.615	171.182	0		35.615	144.777	35.615	315.412	0		35.615	272.852	35.615	166.059	0		35.615	324.72	35.615	165.22	0		35.615	195.179
35.75	191.095	35.75	153.253	0		35.75	273.686	35.75	172.106	0		35.75	381.053	35.75	196.12	0		35.75	340.625	35.75	184.005	0		35.75	154.063	35.75	170.631	0		35.75	145.678	35.75	318.596	0		35.75	275.124	35.75	166.525	0		35.75	323.417	35.75	165.348	0		35.75	200.363
35.885	193.556	35.885	152.892	0		35.885	269.38	35.885	171.337	0		35.885	374.501	35.885	194.246	0		35.885	344.514	35.885	185.794	0		35.885	155.306	35.885	171.975	0		35.885	145.566	35.885	319.181	0		35.885	275.441	35.885	166.849	0		35.885	322.532	35.885	164.566	0		35.885	203.778
36.021	193.718	36.021	153.091	0		36.021	263.961	36.021	168.837	0		36.021	373.665	36.021	195.022	0		36.021	339.039	36.021	184.674	0		36.021	155.252	36.021	172.16	0		36.021	145.165	36.021	321.828	0		36.021	275.684	36.021	167.144	0		36.021	324.833	36.021	164.253	0		36.021	206.866
36.156	194.428	36.156	153.411	0		36.156	262.734	36.156	167.686	0		36.156	373.755	36.156	194.708	0		36.156	331.168	36.156	182.442	0		36.156	155.682	36.156	172.556	0		36.156	145.452	36.156	321.776	0		36.156	275.08	36.156	166.132	0		36.156	326.834	36.156	163.798	0		36.156	213.626
36.292	194.335	36.292	152.93	0		36.292	264.57	36.292	168.37	0		36.292	370.408	36.292	193.502	0		36.292	326.042	36.292	180.908	0		36.292	156.186	36.292	172.899	0		36.292	144.795	36.292	316.71	0		36.292	275.265	36.292	165.691	0		36.292	329.339	36.292	164.465	0		36.292	221.887
36.427	195.088	36.427	152.596	0		36.427	265.649	36.427	168.627	0		36.427	366.615	36.427	192.346	0		36.427	326.733	36.427	180.194	0		36.427	156.625	36.427	172.946	0		36.427	144.555	36.427	316.866	0		36.427	276.35	36.427	165.559	0		36.427	331.521	36.427	165.371	0		36.427	227.93
36.562	193.43	36.562	152.29	0		36.562	265.388	36.562	169.038	0		36.562	361.79	36.562	191.848	0		36.562	326.056	36.562	180.983	0		36.562	156.905	36.562	173.638	0		36.562	145.68	36.562	314.194	0		36.562	276.539	36.562	165.806	0		36.562	332.458	36.562	166.907	0		36.562	229.176
36.698	194.592	36.698	152.817	0		36.698	268.892	36.698	170.13	0		36.698	356.818	36.698	191.509	0		36.698	329.758	36.698	180.796	0		36.698	157.194	36.698	175.497	0		36.698	144.638	36.698	306.773	0		36.698	274.342	36.698	165.247	0		36.698	331.989	36.698	166.744	0		36.698	227.914
36.833	192.268	36.833	152.476	0		36.833	272.965	36.833	170.773	0		36.833	356.831	36.833	190.984	0		36.833	333.895	36.833	181.658	0		36.833	157.833	36.833	177.832	0		36.833	145.12	36.833	301.817	0		36.833	272.739	36.833	165.745	0		36.833	334.607	36.833	166.395	0		36.833	227.968
36.969	191.161	36.969	153.518	0		36.969	276.011	36.969	171.493	0		36.969	356.607	36.969	190.226	0		36.969	334.555	36.969	182.56	0		36.969	158.337	36.969	179.366	0		36.969	145.476	36.969	301.014	0		36.969	273.407	36.969	166.113	0		36.969	335.658	36.969	165.092	0		36.969	228.681
37.104	191.596	37.104	153.883	0		37.104	279.2	37.104	172.627	0		37.104	353.69	37.104	189.603	0		37.104	333.223	37.104	181.389	0		37.104	158.792	37.104	180.247	0		37.104	144.924	37.104	297.238	0		37.104	275.998	37.104	167.108	0		37.104	333.826	37.104	162.614	0		37.104	230.224
37.24	193.795	37.24	153.248	0		37.24	280.559	37.24	174.182	0		37.24	349.472	37.24	188.202	0		37.24	330.646	37.24	180.743	0		37.24	158.95	37.24	179.474	0		37.24	144.911	37.24	289.653	0		37.24	277.149	37.24	167.825	0		37.24	335.303	37.24	161.612	0		37.24	234.242
37.375	192.547	37.375	153.542	0		37.375	279.438	37.375	173.871	0		37.375	346.484	37.375	187.718	0		37.375	333.212	37.375	180.979	0		37.375	159.42	37.375	178.24	0		37.375	144.982	37.375	285.304	0		37.375	278.497	37.375	169.072	0		37.375	336.753	37.375	161.369	0		37.375	240.405
37.51	191.541	37.51	154.264	0		37.51	274.949	37.51	173.38	0		37.51	347.414	37.51	188.368	0		37.51	332.171	37.51	181.419	0		37.51	160.124	37.51	177.376	0		37.51	145.321	37.51	287.209	0		37.51	281.096	37.51	170.441	0		37.51	334.967	37.51	161.646	0		37.51	245.318
37.646	193.767	37.646	154.447	0		37.646	276.593	37.646	173.914	0		37.646	346.694	37.646	187.809	0		37.646	325.401	37.646	181.303	0		37.646	160.317	37.646	174.708	0		37.646	145.036	37.646	285.925	0		37.646	286.811	37.646	172.698	0		37.646	334.294	37.646	161.795	0		37.646	248.343
37.781	192.801	37.781	153.706	0		37.781	278.47	37.781	175.551	0		37.781	342.938	37.781	187.318	0		37.781	321.327	37.781	181.636	0		37.781	160.625	37.781	173.215	0		37.781	144.769	37.781	288.602	0		37.781	293.815	37.781	172.964	0		37.781	338.459	37.781	161.734	0		37.781	253.145
37.917	190.764	37.917	153.196	0		37.917	277.029	37.917	177.043	0		37.917	339.449	37.917	186.074	0		37.917	321.315	37.917	182.345	0		37.917	161.142	37.917	173.359	0		37.917	145.45	37.917	288.761	0		37.917	295.914	37.917	172.187	0		37.917	343.079	37.917	162.053	0		37.917	256.408
38.052	190.157	38.052	153.733	0		38.052	278.933	38.052	177.894	0		38.052	337.972	38.052	185.059	0		38.052	324.581	38.052	183.652	0		38.052	161.609	38.052	174.197	0		38.052	145.315	38.052	287.13	0		38.052	289.418	38.052	168.311	0		38.052	340.205	38.052	161.676	0		38.052	257.986
38.188	191.58	38.188	153.523	0		38.188	284.34	38.188	179.97	0		38.188	335.892	38.188	184.644	0		38.188	326.776	38.188	183.344	0		38.188	161.815	38.188	175.029	0		38.188	145.35	38.188	285.123	0		38.188	278.866	38.188	164.474	0		38.188	335.956	38.188	161.965	0		38.188	259.823
38.323	191.549	38.323	153.707	0		38.323	289.718	38.323	183.907	0		38.323	333.678	38.323	185.198	0		38.323	328.247	38.323	183.229	0		38.323	162.223	38.323	175.953	0		38.323	145.983	38.323	285.401	0		38.323	270.288	38.323	161.66	0		38.323	337.017	38.323	162.086	0		38.323	261.985
38.458	191.424	38.458	152.118	0		38.458	294.427	38.458	186.757	0		38.458	334.242	38.458	185.482	0		38.458	330.937	38.458	181.486	0		38.458	162.303	38.458	177.85	0		38.458	145.448	38.458	283.96	0		38.458	266.768	38.458	159.877	0		38.458	336.711	38.458	162.674	0		38.458	265.731
38.594	195.11	38.594	151.091	0		38.594	296.13	38.594	187.404	0		38.594	335.339	38.594	186.154	0		38.594	333.793	38.594	180.781	0		38.594	162.427	38.594	178.734	0		38.594	145.367	38.594	280.389	0		38.594	263.382	38.594	158.412	0		38.594	340.805	38.594	163.594	0		38.594	266.129
38.729	195.457	38.729	152.416	0		38.729	296.061	38.729	185.852	0		38.729	340.485	38.729	187.979	0		38.729	332.398	38.729	180.433	0		38.729	163.141	38.729	180.222	0		38.729	145.332	38.729	280.407	0		38.729	262.39	38.729	157.729	0		38.729	347.423	38.729	164.806	0		38.729	266.577
38.865	193.39	38.865	151.649	0		38.865	292.468	38.865	181.79	0		38.865	345.822	38.865	189.592	0		38.865	329.286	38.865	179.77	0		38.865	163.413	38.865	182.448	0		38.865	145.876	38.865	281.65	0		38.865	263.39	38.865	157.274	0		38.865	352.659	38.865	165.429	0		38.865	269.851
39	193.276	39	151.793	0		39	288.427	39	178.258	0		39	349.565	39	190.444	0		39	324.204	39	178.436	0		39	163.645	39	184.518	0		39	146.047	39	280.523	0		39	264.879	39	157.865	0		39	355.294	39	165.49	0		39	273.194
39.135	192.797	39.135	150.642	0		39.135	284.789	39.135	177.196	0		39.135	353.494	39.135	191.029	0		39.135	320.404	39.135	176.136	0		39.135	163.558	39.135	183.003	0		39.135	146.147	39.135	282.553	0		39.135	267.175	39.135	158.828	0		39.135	352.444	39.135	165.026	0		39.135	273.343
39.271	195.271	39.271	152.221	0		39.271	279.801	39.271	177.344	0		39.271	354.723	39.271	190.655	0		39.271	322.274	39.271	176.55	0		39.271	164.617	39.271	183.222	0		39.271	145.667	39.271	284.201	0		39.271	269.2	39.271	160.434	0		39.271	352.612	39.271	165.271	0		39.271	272.426
39.406	193.724	39.406	151.355	0		39.406	273.378	39.406	176.142	0		39.406	350.262	39.406	189.719	0		39.406	324.497	39.406	176.925	0		39.406	164.953	39.406	183.548	0		39.406	145.409	39.406	283.165	0		39.406	269.746	39.406	161.1	0		39.406	355.471	39.406	165.742	0		39.406	271.896
39.542	197.221	39.542	152.714	0		39.542	268.102	39.542	174.96	0		39.542	349.734	39.542	189.45	0		39.542	326.999	39.542	176.468	0		39.542	165.107	39.542	184.957	0		39.542	145.095	39.542	282.246	0		39.542	270.952	39.542	161.34	0		39.542	360.754	39.542	166.394	0		39.542	272.104
39.677	197.798	39.677	151.843	0		39.677	266.546	39.677	173.414	0		39.677	352.811	39.677	189.652	0		39.677	328.739	39.677	177.192	0		39.677	166.267	39.677	185.409	0		39.677	145.061	39.677	283.519	0		39.677	273.539	39.677	162.148	0		39.677	362.406	39.677	167.337	0		39.677	267.727
39.812	198.523	39.812	151.805	0		39.812	267.316	39.812	172.667	0		39.812	360.764	39.812	190.578	0		39.812	327.784	39.812	177.901	0		39.812	167.045	39.812	185.781	0		39.812	146.483	39.812	289.23	0		39.812	275.2	39.812	161.986	0		39.812	360.381	39.812	167.621	0		39.812	261.963
39.948	199.847	39.948	152.232	0		39.948	270.341	39.948	172.605	0		39.948	370.081	39.948	193.265	0		39.948	328.07	39.948	178.993	0		39.948	167.722	39.948	184.676	0		39.948	146.545	39.948	296.214	0		39.948	273.005	39.948	161.068	0		39.948	356.672	39.948	167.542	0		39.948	261.028
40.083	199.108	40.083	152.347	0		40.083	272.055	40.083	172.103	0		40.083	380.832	40.083	195.831	0		40.083	331.13	40.083	181.017	0		40.083	167.566	40.083	184.978	0		40.083	146.058	40.083	303.361	0		40.083	269.074	40.083	159.786	0		40.083	353.772	40.083	167.116	0		40.083	259.544
40.219	199.958	40.219	152.896	0		40.219	270.005	40.219	172.747	0		40.219	391.666	40.219	198.74	0		40.219	335.327	40.219	181.981	0		40.219	167.986	40.219	185.069	0		40.219	145.721	40.219	309.151	0		40.219	267.922	40.219	159	0		40.219	356.71	40.219	167.558	0		40.219	259.588
40.354	198.885	40.354	153.069	0		40.354	265.578	40.354	172.06	0		40.354	391.105	40.354	199.34	0		40.354	336.977	40.354	182.332	0		40.354	168.185	40.354	186.647	0		40.354	146.184	40.354	313.888	0		40.354	265.827	40.354	158.754	0		40.354	361.474	40.354	168.028	0		40.354	260.755
40.49	198.526	40.49	152.309	0		40.49	264.186	40.49	171.196	0		40.49	381.789	40.49	198.292	0		40.49	338.685	40.49	182.935	0		40.49	168.545	40.49	187.595	0		40.49	146.187	40.49	316.214	0		40.49	264.1	40.49	158.686	0		40.49	367.324	40.49	169.401	0		40.49	267.698
40.625	198.11	40.625	151.747	0		40.625	265.497	40.625	171.91	0		40.625	374.189	40.625	196.755	0		40.625	338.44	40.625	182.406	0		40.625	169.054	40.625	187.107	0		40.625	147.145	40.625	323.023	0		40.625	262.716	40.625	159.017	0		40.625	372.007	40.625	169.716	0		40.625	273.575
40.76	197.775	40.76	152.944	0		40.76	268.388	40.76	173.253	0		40.76	368.569	40.76	194.923	0		40.76	340.644	40.76	183.155	0		40.76	169.395	40.76	187.683	0		40.76	146.376	40.76	324.687	0		40.76	263.443	40.76	158.551	0		40.76	370.992	40.76	168.195	0		40.76	277.101
40.896	195.909	40.896	152.069	0		40.896	269.891	40.896	174.454	0		40.896	363.404	40.896	195.027	0		40.896	341.061	40.896	182.166	0		40.896	170.335	40.896	190.842	0		40.896	146.084	40.896	325.614	0		40.896	264.265	40.896	158.175	0		40.896	368.157	40.896	166.704	0		40.896	277.284
41.031	198.672	41.031	152.236	0		41.031	271.556	41.031	175.185	0		41.031	353.862	41.031	192.551	0		41.031	342.528	41.031	182.312	0		41.031	170.269	41.031	193.415	0		41.031	146.463	41.031	325.242	0		41.031	264.757	41.031	157.783	0		41.031	370.088	41.031	166.126	0		41.031	270.819
41.167	197.183	41.167	150.638	0		41.167	277.739	41.167	177.094	0		41.167	346.615	41.167	189.741	0		41.167	340.875	41.167	182.775	0		41.167	171.263	41.167	194.745	0		41.167	146.491	41.167	327.048	0		41.167	265.733	41.167	158.809	0		41.167	372.968	41.167	166.068	0		41.167	261.532
41.302	195.805	41.302	151.863	0		41.302	286.946	41.302	181.074	0		41.302	346.193	41.302	187.862	0		41.302	337.665	41.302	183.941	0		41.302	170.725	41.302	194.912	0		41.302	146.831	41.302	328.9	0		41.302	269.392	41.302	160.4	0		41.302	372.417	41.302	166.515	0		41.302	256.322
41.438	193.045	41.438	152.169	0		41.438	297.405	41.438	186.246	0		41.438	354.204	41.438	188.43	0		41.438	335.514	41.438	183.455	0		41.438	171.036	41.438	195.488	0		41.438	146.775	41.438	326.631	0		41.438	273.826	41.438	162.069	0		41.438	368.948	41.438	167.244	0		41.438	254.374
41.573	194.243	41.573	150.135	0		41.573	304.108	41.573	189.15	0		41.573	358.292	41.573	190.603	0		41.573	333.907	41.573	183.676	0		41.573	171.076	41.573	196.901	0		41.573	145.898	41.573	329.58	0		41.573	280.302	41.573	164.567	0		41.573	365.527	41.573	167.969	0		41.573	255.475
41.708	196.064	41.708	149.9	0		41.708	308.94	41.708	190.671	0		41.708	357.1	41.708	190.201	0		41.708	332.839	41.708	184.284	0		41.708	170.756	41.708	197.441	0		41.708	145.954	41.708	331.794	0		41.708	287.325	41.708	166.754	0		41.708	366.379	41.708	167.475	0		41.708	257.322
41.844	192.603	41.844	149.379	0		41.844	314.981	41.844	189.474	0		41.844	351.71	41.844	190.056	0		41.844	333.938	41.844	184.272	0		41.844	171.033	41.844	197.182	0		41.844	146.519	41.844	330.163	0		41.844	292.601	41.844	167.666	0		41.844	368.945	41.844	167.302	0		41.844	255.093
41.979	192.457	41.979	150.091	0		41.979	317.793	41.979	187.939	0		41.979	350.159	41.979	191.204	0		41.979	333.608	41.979	183.85	0		41.979	171.45	41.979	194.49	0		41.979	146.573	41.979	329.757	0		41.979	294.266	41.979	168.097	0		41.979	369.819	41.979	166.951	0		41.979	247.833
42.115	193.635	42.115	150.024	0		42.115	318.499	42.115	185.62	0		42.115	348.607	42.115	191.911	0		42.115	332.366	42.115	185.108	0		42.115	171.124	42.115	190.519	0		42.115	145.752	42.115	326.527	0		42.115	292.107	42.115	167.595	0		42.115	373.259	42.115	167.193	0		42.115	242.266
42.25	194.218	42.25	149.908	0		42.25	318.635	42.25	185.383	0		42.25	347.64	42.25	192.61	0		42.25	336.598	42.25	186.159	0		42.25	171.782	42.25	188.477	0		42.25	146.578	42.25	320.929	0		42.25	289.94	42.25	167.016	0		42.25	375.944	42.25	167.139	0		42.25	240.454
42.385	197.478	42.385	151.126	0		42.385	316.578	42.385	185.971	0		42.385	347.624	42.385	193.04	0		42.385	342.189	42.385	186.851	0		42.385	172.355	42.385	186.172	0		42.385	145.754	42.385	315.142	0		42.385	287.379	42.385	166.742	0		42.385	372.911	42.385	167.126	0		42.385	240.385
42.521	197.814	42.521	150.64	0		42.521	312.575	42.521	186.544	0		42.521	348.976	42.521	193.724	0		42.521	348.339	42.521	188.132	0		42.521	172.784	42.521	184.898	0		42.521	146.058	42.521	311.116	0		42.521	285.397	42.521	166.379	0		42.521	369.103	42.521	166.972	0		42.521	240.913
42.656	197.379	42.656	151.695	0		42.656	302.561	42.656	183.785	0		42.656	347.141	42.656	192.186	0		42.656	355.783	42.656	190.996	0		42.656	172.883	42.656	184.234	0		42.656	146.358	42.656	307.528	0		42.656	283.909	42.656	164.983	0		42.656	367.455	42.656	166.807	0		42.656	242.844
42.792	199.423	42.792	153.598	0		42.792	290.512	42.792	179.714	0		42.792	340.769	42.792	189.871	0		42.792	363.541	42.792	191.288	0		42.792	173.24	42.792	185.654	0		42.792	145.773	42.792	303.118	0		42.792	283.766	42.792	164.948	0		42.792	368.907	42.792	166.018	0		42.792	243.346
42.927	201.079	42.927	155.39	0		42.927	279.149	42.927	176.524	0		42.927	336.051	42.927	188.523	0		42.927	365.606	42.927	191.39	0		42.927	173.336	42.927	186.773	0		42.927	146.494	42.927	299.707	0		42.927	284.748	42.927	165.984	0		42.927	373.293	42.927	165.753	0		42.927	243.748
43.062	206.248	43.062	157.467	0		43.062	271.939	43.062	174.762	0		43.062	325.627	43.062	185.126	0		43.062	370.942	43.062	190.699	0		43.062	173.178	43.062	188.552	0		43.062	146.322	43.062	297.137	0		43.062	284.394	43.062	165.635	0		43.062	380.156	43.062	165.656	0		43.062	241.55
43.198	210.228	43.198	159.652	0		43.198	269.501	43.198	174.817	0		43.198	315.551	43.198	182.458	0		43.198	374.076	43.198	190.869	0		43.198	173.777	43.198	189.882	0		43.198	145.734	43.198	291.402	0		43.198	284.598	43.198	164.737	0		43.198	388.719	43.198	165.211	0		43.198	238.599
43.333	215.199	43.333	161.531	0		43.333	271.341	43.333	175.732	0		43.333	306.622	43.333	180.115	0		43.333	381.034	43.333	193.339	0		43.333	173.843	43.333	189.399	0		43.333	146.219	43.333	287.254	0		43.333	286.131	43.333	164.729	0		43.333	397.056	43.333	165.35	0		43.333	237.148
43.469	222.812	43.469	161.171	0		43.469	274.296	43.469	176.898	0		43.469	298.72	43.469	177.551	0		43.469	379.687	43.469	194.202	0		43.469	174.335	43.469	189.613	0		43.469	146.726	43.469	281.603	0		43.469	291.751	43.469	165.392	0		43.469	401.023	43.469	165.897	0		43.469	235.923
43.604	224.793	43.604	159.514	0		43.604	272.768	43.604	178.045	0		43.604	295.693	43.604	176.846	0		43.604	375.53	43.604	194.276	0		43.604	175.332	43.604	188.634	0		43.604	146.095	43.604	273.676	0		43.604	295.662	43.604	166.004	0		43.604	405.223	43.604	166.611	0		43.604	235.747
43.74	220.661	43.74	158.732	0		43.74	267.191	43.74	176.457	0		43.74	291.955	43.74	176.735	0		43.74	368.697	43.74	192.629	0		43.74	175.555	43.74	186.623	0		43.74	145.701	43.74	268.087	0		43.74	297.088	43.74	166.418	0		43.74	409.321	43.74	167.158	0		43.74	240.668
43.875	215.568	43.875	157.855	0		43.875	263.474	43.875	173.903	0		43.875	286.958	43.875	175.71	0		43.875	365.619	43.875	191.699	0		43.875	175.263	43.875	185.258	0		43.875	146.562	43.875	263.69	0		43.875	298.406	43.875	167.027	0		43.875	416.856	43.875	167.396	0		43.875	249.253
44.01	213.656	44.01	157.76	0		44.01	260.561	44.01	171.424	0		44.01	282.627	44.01	174.855	0		44.01	359.617	44.01	190.047	0		44.01	174.567	44.01	183.595	0		44.01	146.776	44.01	262.355	0		44.01	296.757	44.01	167.9	0		44.01	427.486	44.01	167.795	0		44.01	257.239
44.146	212.852	44.146	157.806	0		44.146	259.572	44.146	169.382	0		44.146	277.61	44.146	173.868	0		44.146	352.846	44.146	187.396	0		44.146	175.73	44.146	182.639	0		44.146	147.026	44.146	267.943	0		44.146	293.57	44.146	166.202	0		44.146	433.286	44.146	168.112	0		44.146	264.084
44.281	213.352	44.281	157.331	0		44.281	257.878	44.281	168.161	0		44.281	274.568	44.281	173.289	0		44.281	346.652	44.281	187.179	0		44.281	175.715	44.281	181.909	0		44.281	146.701	44.281	273.982	0		44.281	286.763	44.281	164.47	0		44.281	438.324	44.281	168.181	0		44.281	266.004
44.417	214.462	44.417	158.528	0		44.417	258.31	44.417	168.177	0		44.417	270.248	44.417	172.079	0		44.417	341.825	44.417	185.177	0		44.417	176.114	44.417	182.412	0		44.417	146.43	44.417	271.367	0		44.417	279.804	44.417	162.705	0		44.417	442.873	44.417	167.596	0		44.417	259.664
44.552	215.886	44.552	159.259	0		44.552	259.526	44.552	167.998	0		44.552	265.248	44.552	170.544	0		44.552	336.913	44.552	184.27	0		44.552	176.096	44.552	181.853	0		44.552	146.346	44.552	265.822	0		44.552	275.207	44.552	163.186	0		44.552	452.623	44.552	167.451	0		44.552	245.539
44.688	217.836	44.688	161.385	0		44.688	261.116	44.688	168.344	0		44.688	264.181	44.688	169.302	0		44.688	331.379	44.688	183.076	0		44.688	176.558	44.688	180.866	0		44.688	147.068	44.688	258.34	0		44.688	275.707	44.688	164.531	0		44.688	465.179	44.688	167.499	0		44.688	231.121
44.823	219.051	44.823	162.22	0		44.823	260.476	44.823	169.064	0		44.823	263.323	44.823	168.754	0		44.823	331.099	44.823	183.159	0		44.823	177.164	44.823	179.585	0		44.823	146.711	44.823	252.503	0		44.823	280.173	44.823	165.898	0		44.823	472.922	44.823	167.364	0		44.823	219.949
44.958	219.447	44.958	161.909	0		44.958	259.718	44.958	169.465	0		44.958	264.492	44.958	169.145	0		44.958	330.143	44.958	182.685	0		44.958	177.541	44.958	177.853	0		44.958	147.506	44.958	253.272	0		44.958	282.851	44.958	167.883	0		44.958	473.192	44.958	167.397	0		44.958	213.429
45.094	220.458	45.094	163.064	0		45.094	261.525	45.094	169.374	0		45.094	265.972	45.094	169.342	0		45.094	329.996	45.094	183.566	0		45.094	177.839	45.094	178.09	0		45.094	146.147	45.094	254.7	0		45.094	285.938	45.094	169.186	0		45.094	470.582	45.094	167.471	0		45.094	210.527
45.229	221.234	45.229	163.4	0		45.229	264.052	45.229	169.42	0		45.229	265.714	45.229	169.874	0		45.229	329.103	45.229	183.239	0		45.229	177.375	45.229	179.237	0		45.229	146.199	45.229	259.549	0		45.229	291.193	45.229	170.454	0		45.229	470.301	45.229	167.78	0		45.229	210.139
45.365	223.027	45.365	163.104	0		45.365	267.319	45.365	170.617	0		45.365	264.863	45.365	170.422	0		45.365	326.703	45.365	183.216	0		45.365	177.824	45.365	180.494	0		45.365	146.938	45.365	265.242	0		45.365	298.468	45.365	173.113	0		45.365	472.731	45.365	168.312	0		45.365	208.211
45.5	227.192	45.5	162.797	0		45.5	269.14	45.5	171.403	0		45.5	264.45	45.5	170.9	0		45.5	330.241	45.5	183.442	0		45.5	178.123	45.5	181.716	0		45.5	146.906	45.5	269.498	0		45.5	303.791	45.5	174.38	0		45.5	476.108	45.5	168.684	0		45.5	205.938
45.635	230.21	45.635	163.545	0		45.635	271.325	45.635	171.286	0		45.635	263.286	45.635	170.723	0		45.635	331.531	45.635	184.065	0		45.635	178.408	45.635	182.353	0		45.635	147.091	45.635	269.084	0		45.635	306.337	45.635	174.755	0		45.635	477.458	45.635	168.362	0		45.635	206.287
45.771	230.688	45.771	163.268	0		45.771	275.537	45.771	171.466	0		45.771	262.272	45.771	169.396	0		45.771	332.578	45.771	184.339	0		45.771	178.669	45.771	182.733	0		45.771	147.617	45.771	269.393	0		45.771	307.02	45.771	174.218	0		45.771	480.913	45.771	168.898	0		45.771	209.231
45.906	230.232	45.906	164.718	0		45.906	281.664	45.906	172.532	0		45.906	263.714	45.906	169.577	0		45.906	335.615	45.906	184.295	0		45.906	178.408	45.906	183.968	0		45.906	147.788	45.906	277.838	0		45.906	303.869	45.906	173.273	0		45.906	484.923	45.906	168.902	0		45.906	212.053
46.042	231.215	46.042	164.573	0		46.042	286.448	46.042	174.193	0		46.042	263.964	46.042	169.254	0		46.042	330.297	46.042	181.966	0		46.042	179.333	46.042	185.755	0		46.042	148.49	46.042	293.015	0		46.042	299.047	46.042	170.766	0		46.042	488.026	46.042	168.483	0		46.042	215.923
46.177	231.606	46.177	163.654	0		46.177	288.954	46.177	175.337	0		46.177	264.387	46.177	169.029	0		46.177	323.315	46.177	178.549	0		46.177	178.415	46.177	185.208	0		46.177	148.134	46.177	302.22	0		46.177	293.85	46.177	168.206	0		46.177	486.309	46.177	168.312	0		46.177	219.489
46.312	230.027	46.312	164.064	0		46.312	288.765	46.312	175.658	0		46.312	266.41	46.312	170.006	0		46.312	313.045	46.312	177.074	0		46.312	178.552	46.312	184.682	0		46.312	148.808	46.312	304.25	0		46.312	290.206	46.312	165.292	0		46.312	487.59	46.312	168.97	0		46.312	226.752
46.448	228.967	46.448	164.16	0		46.448	285.207	46.448	174.732	0		46.448	270.129	46.448	170.292	0		46.448	306.995	46.448	176.411	0		46.448	179.132	46.448	182.92	0		46.448	148.627	46.448	300	0		46.448	286.002	46.448	162.687	0		46.448	488.423	46.448	169.213	0		46.448	235.36
46.583	230.644	46.583	161.099	0		46.583	280.456	46.583	172.349	0		46.583	272.293	46.583	171.087	0		46.583	302.474	46.583	174.315	0		46.583	179.351	46.583	182.828	0		46.583	149.941	46.583	298.929	0		46.583	279.583	46.583	159.766	0		46.583	488.775	46.583	169.294	0		46.583	241.224
46.719	230.069	46.719	159.545	0		46.719	278.509	46.719	171.668	0		46.719	272.915	46.719	172.252	0		46.719	298.716	46.719	173.964	0		46.719	180.163	46.719	183.012	0		46.719	149.87	46.719	300.409	0		46.719	273.496	46.719	158.681	0		46.719	489.229	46.719	169.377	0		46.719	242.588
46.854	227.175	46.854	158.888	0		46.854	278.235	46.854	172.191	0		46.854	275.14	46.854	173.593	0		46.854	297.881	46.854	172.912	0		46.854	180.065	46.854	183.402	0		46.854	149.932	46.854	301.079	0		46.854	269.651	46.854	157.987	0		46.854	486.401	46.854	168.786	0		46.854	243.468
46.99	225.988	46.99	158.178	0		46.99	279.012	46.99	171.844	0		46.99	281.29	46.99	176.312	0		46.99	295.842	46.99	172.588	0		46.99	180.579	46.99	182.945	0		46.99	150.026	46.99	304.295	0		46.99	269.164	46.99	158.167	0		46.99	486.533	46.99	169.201	0		46.99	246.851
47.125	224.919	47.125	157.329	0		47.125	279.462	47.125	171.528	0		47.125	287.49	47.125	180.762	0		47.125	295.075	47.125	173.907	0		47.125	180.802	47.125	182.78	0		47.125	148.542	47.125	299.122	0		47.125	270.384	47.125	158.292	0		47.125	489.238	47.125	169.157	0		47.125	249.857
47.26	220.373	47.26	155.958	0		47.26	283.577	47.26	172.087	0		47.26	289.107	47.26	181.907	0		47.26	297.838	47.26	174.487	0		47.26	181.361	47.26	182.344	0		47.26	150.138	47.26	296.958	0		47.26	271.62	47.26	158.684	0		47.26	491.018	47.26	169.225	0		47.26	249.466
47.396	216.075	47.396	157.359	0		47.396	288.123	47.396	173.79	0		47.396	286.078	47.396	179.045	0		47.396	300.416	47.396	174.555	0		47.396	181.12	47.396	182.652	0		47.396	149.625	47.396	291.29	0		47.396	269.705	47.396	158.126	0		47.396	492.583	47.396	169.049	0		47.396	246.273
47.531	216.084	47.531	157.009	0		47.531	288.534	47.531	174.865	0		47.531	283.032	47.531	176.25	0		47.531	306.682	47.531	175.703	0		47.531	181.383	47.531	181.774	0		47.531	151.16	47.531	285.113	0		47.531	269.171	47.531	157.854	0		47.531	498.026	47.531	170.053	0		47.531	243.323
47.667	218.596	47.667	156.593	0		47.667	287.158	47.667	174.994	0		47.667	281.3	47.667	174.775	0		47.667	309.112	47.667	176.314	0		47.667	181.646	47.667	181.132	0		47.667	150.545	47.667	279.198	0		47.667	270.257	47.667	158.367	0		47.667	499.193	47.667	170.196	0		47.667	239.862
47.802	219.298	47.802	155.401	0		47.802	285.597	47.802	174.306	0		47.802	281.139	47.802	174.555	0		47.802	312.047	47.802	176.858	0		47.802	181.459	47.802	180.617	0		47.802	151.021	47.802	275.061	0		47.802	275.468	47.802	159.235	0		47.802	501.022	47.802	170.488	0		47.802	238.516
47.938	215.896	47.938	156.388	0		47.938	285.188	47.938	174.074	0		47.938	282.236	47.938	174.636	0		47.938	311.647	47.938	175.761	0		47.938	181.831	47.938	181.216	0		47.938	151.255	47.938	277.337	0		47.938	282.684	47.938	160.065	0		47.938	499.666	47.938	170.117	0		47.938	237.271
48.073	214.171	48.073	156.44	0		48.073	284.657	48.073	173.799	0		48.073	284.908	48.073	174.836	0		48.073	309.781	48.073	176.281	0		48.073	181.74	48.073	181.714	0		48.073	150.483	48.073	274.535	0		48.073	285.506	48.073	160.765	0		48.073	498.184	48.073	169.851	0		48.073	233.361
48.208	214.844	48.208	156.299	0		48.208	284.56	48.208	174.3	0		48.208	283.888	48.208	174.592	0		48.208	308.114	48.208	176.547	0		48.208	181.734	48.208	181.996	0		48.208	151.591	48.208	275.012	0		48.208	285.464	48.208	160.364	0		48.208	492.179	48.208	170.148	0		48.208	226.838
48.344	216.014	48.344	155.098	0		48.344	286.602	48.344	174.372	0		48.344	281.497	48.344	173.653	0		48.344	308.429	48.344	176.968	0		48.344	181.981	48.344	181.369	0		48.344	151.668	48.344	275.495	0		48.344	289.44	48.344	161.558	0		48.344	486.722	48.344	170.217	0		48.344	220.789
48.479	215.72	48.479	154.075	0		48.479	285.81	48.479	173.854	0		48.479	279.417	48.479	174.077	0		48.479	310.019	48.479	178.153	0		48.479	182.709	48.479	181.307	0		48.479	151.165	48.479	276.61	0		48.479	294.183	48.479	162.935	0		48.479	482.578	48.479	170.17	0		48.479	219.21
48.615	215.943	48.615	153.554	0		48.615	286.913	48.615	173.924	0		48.615	281.346	48.615	174.106	0		48.615	311.027	48.615	178.961	0		48.615	182.09	48.615	182.494	0		48.615	152.371	48.615	282.418	0		48.615	297.504	48.615	164.32	0		48.615	480.561	48.615	170.008	0		48.615	219.079
48.75	215.701	48.75	153.973	0		48.75	289.242	48.75	174.333	0		48.75	286.802	48.75	174.855	0		48.75	313.042	48.75	178.115	0		48.75	181.222	48.75	183.225	0		48.75	152.221	48.75	284.9	0		48.75	297.334	48.75	166.059	0		48.75	480.127	48.75	170.059	0		48.75	220.413
48.885	217.19	48.885	154.725	0		48.885	292.133	48.885	174.901	0		48.885	290.173	48.885	175.098	0		48.885	311.644	48.885	178.27	0		48.885	181.649	48.885	184.033	0		48.885	152.257	48.885	285.986	0		48.885	298.57	48.885	167.733	0		48.885	476.662	48.885	170.423	0		48.885	225.287
49.021	219.934	49.021	155.642	0		49.021	295.902	49.021	175.016	0		49.021	289.249	49.021	174.861	0		49.021	311.371	49.021	177.669	0		49.021	181.664	49.021	186.933	0		49.021	152.159	49.021	291.158	0		49.021	303.487	49.021	171.564	0		49.021	473.896	49.021	170.04	0		49.021	228.163
49.156	217.897	49.156	154.29	0		49.156	298.736	49.156	176.685	0		49.156	285.378	49.156	174.506	0		49.156	311.429	49.156	178.892	0		49.156	181.237	49.156	188.066	0		49.156	151.862	49.156	297.311	0		49.156	310.902	49.156	173.983	0		49.156	472.234	49.156	169.584	0		49.156	228.011
49.292	216.946	49.292	156.318	0		49.292	295.381	49.292	178.024	0		49.292	280.807	49.292	173.798	0		49.292	314.921	49.292	179.389	0		49.292	181.453	49.292	188.723	0		49.292	152.895	49.292	303.372	0		49.292	317.041	49.292	176.28	0		49.292	473.906	49.292	170.303	0		49.292	225.575
49.427	218.28	49.427	158.568	0		49.427	289.114	49.427	177.957	0		49.427	277.25	49.427	172.699	0		49.427	315.941	49.427	180.279	0		49.427	182.202	49.427	187.634	0		49.427	152.907	49.427	308.389	0		49.427	317.293	49.427	176.509	0		49.427	480.422	49.427	170.575	0		49.427	224.664
49.562	222.611	49.562	160.865	0		49.562	283	49.562	176.531	0		49.562	274.41	49.562	172.498	0		49.562	314.475	49.562	178.898	0		49.562	181.906	49.562	186.202	0		49.562	154.13	49.562	317.198	0		49.562	314.292	49.562	174.546	0		49.562	488.247	49.562	170.894	0		49.562	224.086
49.698	229.118	49.698	162.951	0		49.698	281.706	49.698	174.844	0		49.698	274.947	49.698	172.166	0		49.698	309.839	49.698	178.143	0		49.698	182.384	49.698	184.96	0		49.698	153.513	49.698	324.325	0		49.698	309.564	49.698	172.739	0		49.698	493.112	49.698	171.113	0		49.698	222.454
49.833	235.779	49.833	163.863	0		49.833	284.104	49.833	174.312	0		49.833	277.786	49.833	172.496	0		49.833	307.667	49.833	177.884	0		49.833	182.873	49.833	183.054	0		49.833	152.823	49.833	335.501	0		49.833	307.353	49.833	171.03	0		49.833	495.6	49.833	171.636	0		49.833	221.474
49.969	240.531	49.969	165.432	0		49.969	283.029	49.969	175.065	0		49.969	281.204	49.969	173.223	0		49.969	308.875	49.969	176.835	0		49.969	182.708	49.969	182.893	0		49.969	153.567	49.969	340.268	0		49.969	305.619	49.969	169.974	0		49.969	494.185	49.969	172.032	0		49.969	221.992
50.104	248.375	50.104	165.163	0		50.104	282.432	50.104	174.233	0		50.104	280.839	50.104	173.622	0		50.104	316.775	50.104	177.034	0		50.104	183.048	50.104	182.919	0		50.104	154.483	50.104	342.069	0		50.104	303.551	50.104	169.763	0		50.104	488.797	50.104	171.524	0		50.104	219.938
50.24	252.657	50.24	163.152	0		50.24	282.584	50.24	174.028	0		50.24	279.612	50.24	173.503	0		50.24	325.459	50.24	178.938	0		50.24	182.886	50.24	182.562	0		50.24	155.495	50.24	339.462	0		50.24	300.181	50.24	168.691	0		50.24	487.101	50.24	171.85	0		50.24	217.398
50.375	248.653	50.375	161.85	0		50.375	280.112	50.375	173.08	0		50.375	281.504	50.375	173.821	0		50.375	335.302	50.375	179.583	0		50.375	182.815	50.375	182.858	0		50.375	154.917	50.375	336.794	0		50.375	294.691	50.375	166.264	0		50.375	489.775	50.375	171.036	0		50.375	215.425
50.51	239.119	50.51	159.921	0		50.51	276.349	50.51	172.412	0		50.51	286.97	50.51	174.783	0		50.51	345.336	50.51	179.731	0		50.51	182.167	50.51	183.691	0		50.51	155.871	50.51	332.766	0		50.51	289.597	50.51	163.79	0		50.51	491.424	50.51	171.265	0		50.51	212.993
50.646	232.027	50.646	161.039	0		50.646	273.273	50.646	171.864	0		50.646	293.694	50.646	176.938	0		50.646	350.808	50.646	181.662	0		50.646	182.741	50.646	183.382	0		50.646	154.959	50.646	329.032	0		50.646	285.03	50.646	162.188	0		50.646	490.851	50.646	171.6	0		50.646	210.955
50.781	230.154	50.781	161.186	0		50.781	274.185	50.781	173.37	0		50.781	301.432	50.781	178.123	0		50.781	356.438	50.781	183.733	0		50.781	183.225	50.781	181.196	0		50.781	154.831	50.781	322.881	0		50.781	280.792	50.781	161.393	0		50.781	491.659	50.781	172.119	0		50.781	208.723
50.917	230.967	50.917	160.553	0		50.917	275.746	50.917	174.697	0		50.917	307.47	50.917	179.032	0		50.917	358.417	50.917	184.989	0		50.917	182.623	50.917	178.112	0		50.917	154.837	50.917	320.18	0		50.917	279.601	50.917	161.491	0		50.917	496.492	50.917	171.737	0		50.917	205.999
51.052	231.135	51.052	160.576	0		51.052	273.649	51.052	175.002	0		51.052	310.485	51.052	180.025	0		51.052	363.204	51.052	186.042	0		51.052	183.219	51.052	177.258	0		51.052	154.906	51.052	320.889	0		51.052	279.085	51.052	162.236	0		51.052	503.924	51.052	172.032	0		51.052	201.672
51.188	232.568	51.188	160.942	0		51.188	273.001	51.188	173.887	0		51.188	313.19	51.188	180.634	0		51.188	367.817	51.188	186.618	0		51.188	183.183	51.188	176.475	0		51.188	154.189	51.188	318.459	0		51.188	278.748	51.188	162.959	0		51.188	507.585	51.188	172.233	0		51.188	198.149
51.323	234.763	51.323	162.831	0		51.323	273.561	51.323	172.421	0		51.323	310.745	51.323	179.671	0		51.323	373.716	51.323	189	0		51.323	183.077	51.323	176.559	0		51.323	154.92	51.323	319.367	0		51.323	279.652	51.323	163.686	0		51.323	501.898	51.323	171.903	0		51.323	195.928
51.458	235.243	51.458	161.278	0		51.458	274.155	51.458	171.192	0		51.458	305.152	51.458	178.968	0		51.458	382.012	51.458	190.039	0		51.458	183.209	51.458	176.727	0		51.458	154.808	51.458	318.12	0		51.458	283.036	51.458	164.277	0		51.458	495.155	51.458	171.407	0		51.458	194.305
51.594	232.963	51.594	160.905	0		51.594	272.465	51.594	170.067	0		51.594	301.147	51.594	177.265	0		51.594	385.931	51.594	191.947	0		51.594	182.767	51.594	176.43	0		51.594	155.292	51.594	318.209	0		51.594	284.872	51.594	164.313	0		51.594	493.502	51.594	171.091	0		51.594	195.847
51.729	229.714	51.729	159.354	0		51.729	268.41	51.729	169.009	0		51.729	295.981	51.729	175.83	0		51.729	388.223	51.729	193.211	0		51.729	182.813	51.729	175.518	0		51.729	155.461	51.729	314.923	0		51.729	283.894	51.729	164.658	0		51.729	498.826	51.729	171.939	0		51.729	197.592
51.865	227.234	51.865	158.93	0		51.865	266.288	51.865	167.295	0		51.865	292.441	51.865	175.104	0		51.865	397.773	51.865	194.865	0		51.865	182.587	51.865	174.588	0		51.865	155.022	51.865	309.559	0		51.865	283.495	51.865	164.684	0		51.865	506.503	51.865	172.024	0		51.865	198.402
52	224.757	52	157.854	0		52	263.311	52	166.915	0		52	294.136	52	174.832	0		52	406.43	52	196.332	0		52	182.395	52	173.738	0		52	155.501	52	301.512	0		52	282.275	52	163.322	0		52	511.777	52	172.437	0		52	197.605
52.135	221.482	52.135	158.049	0		52.135	259.217	52.135	166.305	0		52.135	296.022	52.135	175.134	0		52.135	409.127	52.135	197.242	0		52.135	183.244	52.135	175.114	0		52.135	155.802	52.135	294.286	0		52.135	279.298	52.135	162.609	0		52.135	516.671	52.135	172.546	0		52.135	196.304
52.271	219.832	52.271	160.592	0		52.271	255.509	52.271	166.702	0		52.271	295.92	52.271	174.318	0		52.271	407.324	52.271	198.164	0		52.271	182.942	52.271	175.492	0		52.271	155.502	52.271	287.039	0		52.271	277.884	52.271	162.144	0		52.271	520.894	52.271	173.375	0		52.271	194.1
52.406	220.054	52.406	159.844	0		52.406	253.187	52.406	166.359	0		52.406	298.293	52.406	174.62	0		52.406	410.012	52.406	198.303	0		52.406	182.972	52.406	176.015	0		52.406	155.867	52.406	285.349	0		52.406	277.924	52.406	161.899	0		52.406	518.597	52.406	173.243	0		52.406	191.639
52.542	221.549	52.542	157.669	0		52.542	254.8	52.542	166.374	0		52.542	299.596	52.542	175.065	0		52.542	409.475	52.542	199.742	0		52.542	182.453	52.542	175.558	0		52.542	155.817	52.542	288.282	0		52.542	280.321	52.542	162.119	0		52.542	516.962	52.542	173.224	0		52.542	190.329
52.677	223.883	52.677	156.514	0		52.677	260.582	52.677	167.055	0		52.677	296.819	52.677	175.544	0		52.677	410.53	52.677	199.246	0		52.677	181.968	52.677	175.895	0		52.677	156.402	52.677	288.964	0		52.677	280.797	52.677	162.476	0		52.677	520.835	52.677	173.402	0		52.677	188.899
52.812	221.375	52.812	156.312	0		52.812	267.232	52.812	168.323	0		52.812	296.351	52.812	175.688	0		52.812	410.149	52.812	199.532	0		52.812	181.956	52.812	177.912	0		52.812	155.993	52.812	285.166	0		52.812	281.758	52.812	162.196	0		52.812	525.486	52.812	173.066	0		52.812	191.1
52.948	218.684	52.948	155.634	0		52.948	271.381	52.948	169.618	0		52.948	298.374	52.948	176.378	0		52.948	404.616	52.948	199.392	0		52.948	181.621	52.948	179.873	0		52.948	155.398	52.948	282.645	0		52.948	281.907	52.948	161.526	0		52.948	531.161	52.948	172.98	0		52.948	192.754
53.083	216.171	53.083	154.879	0		53.083	274.298	53.083	170.465	0		53.083	303.051	53.083	177.903	0		53.083	400.156	53.083	199.57	0		53.083	181.836	53.083	182.402	0		53.083	156.781	53.083	283.723	0		53.083	282.303	53.083	162.305	0		53.083	534.916	53.083	172.28	0		53.083	195.331
53.219	219.458	53.219	157.698	0		53.219	276.906	53.219	171.473	0		53.219	308.556	53.219	178.83	0		53.219	399.057	53.219	198.701	0		53.219	181.551	53.219	184.04	0		53.219	156.454	53.219	282.494	0		53.219	282.5	53.219	163.157	0		53.219	530.942	53.219	172.26	0		53.219	197.696
53.354	223.37	53.354	159.495	0		53.354	278.711	53.354	171.114	0		53.354	314.609	53.354	180.068	0		53.354	403.715	53.354	198.617	0		53.354	180.989	53.354	186.624	0		53.354	155.7	53.354	281.202	0		53.354	282.904	53.354	163.64	0		53.354	521.346	53.354	171.907	0		53.354	197.952
53.49	228.369	53.49	160.188	0		53.49	282.279	53.49	171.163	0		53.49	316.824	53.49	180.314	0		53.49	401.503	53.49	198.553	0		53.49	181.22	53.49	189.559	0		53.49	156.376	53.49	283.978	0		53.49	283.282	53.49	164.367	0		53.49	521.743	53.49	171.61	0		53.49	196.03
53.625	233.47	53.625	159.604	0		53.625	286.479	53.625	171.14	0		53.625	314.199	53.625	179.197	0		53.625	400.964	53.625	197.638	0		53.625	181.205	53.625	190.627	0		53.625	155.415	53.625	287.473	0		53.625	285.978	53.625	164.496	0		53.625	521.831	53.625	171.969	0		53.625	195.018
53.76	234.163	53.76	160.722	0		53.76	290.787	53.76	173.33	0		53.76	312.18	53.76	179.138	0		53.76	400.392	53.76	196.024	0		53.76	181.41	53.76	189.643	0		53.76	156.585	53.76	287.184	0		53.76	286.23	53.76	162.42	0		53.76	519.673	53.76	171.986	0		53.76	192.255
53.896	231.413	53.896	162.516	0		53.896	293.258	53.896	174.843	0		53.896	309.796	53.896	177.912	0		53.896	396.187	53.896	193.553	0		53.896	181.401	53.896	187.752	0		53.896	157.292	53.896	283.166	0		53.896	282.994	53.896	161.905	0		53.896	519.157	53.896	172.856	0		53.896	191.627
54.031	231.92	54.031	160.775	0		54.031	295.043	54.031	176.001	0		54.031	309.455	54.031	177.387	0		54.031	388.343	54.031	192.318	0		54.031	180.975	54.031	187.559	0		54.031	156.321	54.031	275.472	0		54.031	277.31	54.031	161.664	0		54.031	518.687	54.031	173.21	0		54.031	192.044
54.167	233.484	54.167	160.15	0		54.167	295.876	54.167	175.752	0		54.167	308.711	54.167	177.923	0		54.167	383.91	54.167	192.202	0		54.167	180.901	54.167	188.722	0		54.167	156.57	54.167	270.542	0		54.167	273.955	54.167	162.049	0		54.167	517.765	54.167	173.783	0		54.167	190.813
54.302	232.558	54.302	159.209	0		54.302	294.527	54.302	175.765	0		54.302	310.551	54.302	178.678	0		54.302	382.61	54.302	192.497	0		54.302	181.263	54.302	188.952	0		54.302	156.996	54.302	265.087	0		54.302	273.244	54.302	162.672	0		54.302	519.034	54.302	174.549	0		54.302	189.928
54.438	230.251	54.438	159.431	0		54.438	291.101	54.438	175.282	0		54.438	314.26	54.438	179.558	0		54.438	383.682	54.438	194.251	0		54.438	182.026	54.438	188.439	0		54.438	157.664	54.438	263.793	0		54.438	273.837	54.438	163.872	0		54.438	527.79	54.438	175.538	0		54.438	189.084
54.573	228.65	54.573	158.832	0		54.573	287.961	54.573	174.758	0		54.573	319.691	54.573	181.186	0		54.573	383.518	54.573	194.799	0		54.573	181.956	54.573	189.372	0		54.573	156.932	54.573	261.578	0		54.573	274.047	54.573	165.203	0		54.573	529.387	54.573	175.469	0		54.573	188.648
54.708	224.992	54.708	159.003	0		54.708	289.491	54.708	174.728	0		54.708	322.739	54.708	182.15	0		54.708	383.719	54.708	194.836	0		54.708	182.255	54.708	190.256	0		54.708	157.494	54.708	259.306	0		54.708	272.454	54.708	166.054	0		54.708	528.267	54.708	175.296	0		54.708	190.146
54.844	224.805	54.844	158.753	0		54.844	295.723	54.844	176.331	0		54.844	322.65	54.844	181.761	0		54.844	384.119	54.844	196.76	0		54.844	181.869	54.844	191.113	0		54.844	158.44	54.844	259.202	0		54.844	271.711	54.844	165.835	0		54.844	527.185	54.844	175.305	0		54.844	192.263
54.979	223.234	54.979	157.436	0		54.979	301.302	54.979	177.395	0		54.979	324.745	54.979	182.088	0		54.979	384.878	54.979	197.458	0		54.979	181.788	54.979	190.718	0		54.979	157.819	54.979	257.698	0		54.979	272.646	54.979	166.012	0		54.979	526.708	54.979	175.307	0		54.979	194.432
55.115	220.844	55.115	157.843	0		55.115	303.353	55.115	177.595	0		55.115	327.911	55.115	182.352	0		55.115	379.777	55.115	196.555	0		55.115	181.702	55.115	191.202	0		55.115	157.726	55.115	257.876	0		55.115	273.164	55.115	165.429	0		55.115	521.356	55.115	174.73	0		55.115	195.205
55.25	220.645	55.25	160.77	0		55.25	301.482	55.25	177.745	0		55.25	327.466	55.25	182.218	0		55.25	376.604	55.25	195.85	0		55.25	181.719	55.25	191.99	0		55.25	157.827	55.25	258.191	0		55.25	274.184	55.25	165.512	0		55.25	514.99	55.25	174.189	0		55.25	195.707
55.385	219.701	55.385	160.449	0		55.385	296.934	55.385	176.594	0		55.385	328.355	55.385	181.957	0		55.385	368.065	55.385	195.213	0		55.385	182.006	55.385	192.399	0		55.385	157.715	55.385	258.617	0		55.385	274.485	55.385	164.972	0		55.385	509.506	55.385	173.994	0		55.385	195.685
55.521	222.93	55.521	161.595	0		55.521	292.695	55.521	175.285	0		55.521	326.918	55.521	181.823	0		55.521	363.841	55.521	193.768	0		55.521	181.194	55.521	192.481	0		55.521	159.29	55.521	262.981	0		55.521	277.271	55.521	165.322	0		55.521	509.977	55.521	174.624	0		55.521	197.129
55.656	227.444	55.656	165.336	0		55.656	288.995	55.656	174.029	0		55.656	322.94	55.656	180.073	0		55.656	364.806	55.656	193.103	0		55.656	181.11	55.656	194.022	0		55.656	158.35	55.656	264.107	0		55.656	282.796	55.656	165.826	0		55.656	512.656	55.656	174.834	0		55.656	198.961
55.792	234.53	55.792	166.411	0		55.792	285.324	55.792	173.706	0		55.792	321.655	55.792	179.612	0		55.792	363.802	55.792	193.287	0		55.792	180.771	55.792	195.869	0		55.792	158.401	55.792	267.105	0		55.792	289.89	55.792	167.597	0		55.792	516.452	55.792	175.325	0		55.792	198.428
55.927	243.157	55.927	167.783	0		55.927	280.501	55.927	172.928	0		55.927	325.304	55.927	179.196	0		55.927	364.361	55.927	194.172	0		55.927	181.072	55.927	197.098	0		55.927	158.506	55.927	269.824	0		55.927	298.912	55.927	169.348	0		55.927	521.606	55.927	176.396	0		55.927	197.515
56.062	248.501	56.062	168.102	0		56.062	275.854	56.062	171.9	0		56.062	323.36	56.062	178.728	0		56.062	360.407	56.062	192.544	0		56.062	180.433	56.062	196.594	0		56.062	159.075	56.062	268.715	0		56.062	306.42	56.062	171.384	0		56.062	527.947	56.062	176.499	0		56.062	197.287
56.198	248.824	56.198	166.516	0		56.198	274.512	56.198	171.738	0		56.198	316.843	56.198	178.358	0		56.198	360.467	56.198	192.795	0		56.198	180.736	56.198	197.359	0		56.198	158.777	56.198	265.38	0		56.198	310.15	56.198	172.122	0		56.198	531.977	56.198	176.75	0		56.198	195.834
56.333	247.86	56.333	164.018	0		56.333	277.626	56.333	172.614	0		56.333	313.52	56.333	177.251	0		56.333	364.051	56.333	195.516	0		56.333	180.198	56.333	197.921	0		56.333	158.362	56.333	260.393	0		56.333	309.496	56.333	171.999	0		56.333	533.523	56.333	175.776	0		56.333	195.104
56.469	246.165	56.469	161.054	0		56.469	280.545	56.469	174.185	0		56.469	311.731	56.469	177.189	0		56.469	370.132	56.469	196.669	0		56.469	179.562	56.469	196.661	0		56.469	158.4	56.469	257.852	0		56.469	309.367	56.469	171.831	0		56.469	530.005	56.469	175.511	0		56.469	196.221
56.604	240.356	56.604	160.86	0		56.604	284.325	56.604	174.686	0		56.604	313.083	56.604	177.712	0		56.604	377.184	56.604	198.072	0		56.604	178.417	56.604	193.499	0		56.604	158.622	56.604	257.891	0		56.604	308.087	56.604	171.716	0		56.604	523.853	56.604	174.676	0		56.604	197.11
56.74	232.431	56.74	159.927	0		56.74	287.336	56.74	174.149	0		56.74	316.794	56.74	178.179	0		56.74	381.912	56.74	197.63	0		56.74	178.946	56.74	191.609	0		56.74	158.485	56.74	256.483	0		56.74	308.018	56.74	171.861	0		56.74	525.832	56.74	174.735	0		56.74	197.785
56.875	226.336	56.875	158.4	0		56.875	289.103	56.875	173.738	0		56.875	319.891	56.875	179.734	0		56.875	384.953	56.875	195.622	0		56.875	178.296	56.875	190.32	0		56.875	159.017	56.875	256.093	0		56.875	306.542	56.875	171.471	0		56.875	533.509	56.875	175.228	0		56.875	200.475
57.01	223.542	57.01	157.172	0		57.01	290.412	57.01	174.041	0		57.01	319.709	57.01	180.619	0		57.01	387.593	57.01	196.781	0		57.01	178.216	57.01	190.175	0		57.01	158.858	57.01	257.151	0		57.01	306.474	57.01	170.96	0		57.01	538.377	57.01	175.486	0		57.01	203.068
57.146	221.806	57.146	157.537	0		57.146	294.255	57.146	174.828	0		57.146	317.188	57.146	181.102	0		57.146	385.331	57.146	195.687	0		57.146	178.023	57.146	191.152	0		57.146	159.18	57.146	258.689	0		57.146	307.217	57.146	170.921	0		57.146	539.02	57.146	175.846	0		57.146	204.872
57.281	217.778	57.281	156.89	0		57.281	300.352	57.281	175.908	0		57.281	316.586	57.281	182.246	0		57.281	383.479	57.281	195.121	0		57.281	177.972	57.281	192.178	0		57.281	159.603	57.281	259.459	0		57.281	309.417	57.281	171.761	0		57.281	540.016	57.281	175.772	0		57.281	205.82
57.417	217.95	57.417	157.893	0		57.417	306.876	57.417	176.66	0		57.417	323.831	57.417	183.69	0		57.417	375.338	57.417	193.851	0		57.417	178.076	57.417	193.153	0		57.417	159.412	57.417	256.506	0		57.417	311.678	57.417	171.903	0		57.417	544.584	57.417	176.583	0		57.417	206.691
57.552	216.551	57.552	158.779	0		57.552	309.697	57.552	177.765	0		57.552	334.358	57.552	186.306	0		57.552	369.164	57.552	193.67	0		57.552	178.365	57.552	193.416	0		57.552	159.268	57.552	254.737	0		57.552	313.538	57.552	170.759	0		57.552	546.786	57.552	176.891	0		57.552	205.934
57.688	215.348	57.688	161.863	0		57.688	307.898	57.688	178.4	0		57.688	341.065	57.688	188.495	0		57.688	364.561	57.688	192.885	0		57.688	178.018	57.688	192.913	0		57.688	160.162	57.688	255.25	0		57.688	311.121	57.688	169.843	0		57.688	540.31	57.688	176.647	0		57.688	203.214
57.823	218.633	57.823	164.767	0		57.823	308.151	57.823	178.644	0		57.823	343.684	57.823	187.462	0		57.823	359.314	57.823	192.737	0		57.823	177.758	57.823	192.518	0		57.823	159.581	57.823	254.087	0		57.823	309.364	57.823	169.498	0		57.823	538.058	57.823	176.722	0		57.823	200.575
57.958	223.503	57.958	165.091	0		57.958	314.443	57.958	179.049	0		57.958	346.078	57.958	186.671	0		57.958	359.724	57.958	193.641	0		57.958	177.304	57.958	191.339	0		57.958	160.325	57.958	253.928	0		57.958	304.713	57.958	167.851	0		57.958	544.115	57.958	178.073	0		57.958	199.965
58.094	229.625	58.094	165.02	0		58.094	325.708	58.094	181.519	0		58.094	352.943	58.094	187.97	0		58.094	370.244	58.094	199.897	0		58.094	177.763	58.094	189.584	0		58.094	159.56	58.094	252.971	0		58.094	299.856	58.094	167.163	0		58.094	554.174	58.094	178.324	554.174		58.094	199.516
58.229	234.027	58.229	165.679	0		58.229	338.327	58.229	183.313	0		58.229	360.586	58.229	189.363	0		58.229	387.027	58.229	210.977	0		58.229	177.342	58.229	187.018	0		58.229	160.719	58.229	255.754	0		58.229	295.415	58.229	166.661	0		58.229	556.103	58.229	177.816	556.103		58.229	199.443
58.365	233.122	58.365	165.599	0		58.365	348.411	58.365	186.124	0		58.365	362.233	58.365	190.064	0		58.365	403.034	58.365	218.236	0		58.365	177.058	58.365	184.523	0		58.365	160.302	58.365	255.246	0		58.365	291.048	58.365	165.827	0		58.365	553.505	58.365	177.268	553.505		58.365	201.149
58.5	234.053	58.5	169.056	0		58.5	350.564	58.5	187.648	0		58.5	359.56	58.5	189.076	0		58.5	408.371	58.5	218.712	0		58.5	177.576	58.5	183.654	0		58.5	160.809	58.5	258.732	0		58.5	291.106	58.5	166.796	0		58.5	547.238	58.5	177.122	0		58.5	204.442
58.635	238.534	58.635	169.465	0		58.635	347.523	58.635	188.161	0		58.635	352.161	58.635	187.358	0		58.635	403.175	58.635	211.196	0		58.635	177.342	58.635	183.321	0		58.635	160.108	58.635	262.001	0		58.635	294.386	58.635	167.726	0		58.635	541.404	58.635	178.133	0		58.635	209.271
58.771	242.073	58.771	172.779	0		58.771	343.607	58.771	187.133	0		58.771	343.726	58.771	185.166	0		58.771	389.55	58.771	201.925	0		58.771	177.16	58.771	184.729	0		58.771	159.313	58.771	266.12	0		58.771	298.969	58.771	170.141	0		58.771	536.745	58.771	177.538	0		58.771	214.425
58.906	248.514	58.906	175.898	0		58.906	342.907	58.906	185.863	0		58.906	338.772	58.906	184.382	0		58.906	375.255	58.906	196.164	0		58.906	176.798	58.906	186.515	0		58.906	159.745	58.906	273.084	0		58.906	303.015	58.906	171.09	0		58.906	530.988	58.906	177.806	0		58.906	218.038
59.042	257.455	59.042	181.222	0		59.042	346.499	59.042	185.895	0		59.042	338.494	59.042	183.94	0		59.042	364.019	59.042	193.492	0		59.042	175.607	59.042	188.629	0		59.042	160.667	59.042	278.293	0		59.042	305.33	59.042	171.79	0		59.042	526.302	59.042	178.261	0		59.042	218.557
59.177	264.255	59.177	183.679	0		59.177	346.39	59.177	186.031	0		59.177	343.603	59.177	185.089	0		59.177	359.181	59.177	193.033	0		59.177	175.718	59.177	189.935	0		59.177	160.474	59.177	280.115	0		59.177	304.171	59.177	171.927	0		59.177	526.585	59.177	177.939	0		59.177	220.084
59.312	274.94	59.312	181.001	0		59.312	344.986	59.312	185.981	0		59.312	348.968	59.312	186.69	0		59.312	358.623	59.312	193.28	0		59.312	175.657	59.312	189.602	0		59.312	160.452	59.312	284.015	0		59.312	300.645	59.312	171.742	0		59.312	531.897	59.312	178.117	0		59.312	222.124
59.448	279.935	59.448	176.039	0		59.448	343.335	59.448	186.08	0		59.448	353.297	59.448	187.41	0		59.448	359.228	59.448	193.245	0		59.448	174.952	59.448	189.26	0		59.448	160.1	59.448	286.336	0		59.448	296.662	59.448	171.566	0		59.448	539.709	59.448	178.753	0		59.448	221.072
59.583	273.009	59.583	169.934	0		59.583	342.333	59.583	187.706	0		59.583	358.21	59.583	188.057	0		59.583	363.279	59.583	193.167	0		59.583	174.916	59.583	189.435	0		59.583	159.521	59.583	285.95	0		59.583	292.965	59.583	170.066	0		59.583	546.604	59.583	179.256	0		59.583	219.183
59.719	259.516	59.719	167.799	0		59.719	341.263	59.719	188.847	0		59.719	356.811	59.719	188.109	0		59.719	365.88	59.719	192.865	0		59.719	174.337	59.719	188.726	0		59.719	161.332	59.719	288.302	0		59.719	292.015	59.719	169.493	0		59.719	547.668	59.719	179.439	0		59.719	215.556
59.854	248.179	59.854	168.401	0		59.854	336.476	59.854	189.414	0		59.854	353.294	59.854	187.946	0		59.854	366.08	59.854	191.744	0		59.854	174.517	59.854	187.667	0		59.854	159.896	59.854	285.184	0		59.854	292.089	59.854	169.801	0		59.854	544.216	59.854	180.141	0		59.854	211.454
59.99	240.641	59.99	169.301	0		59.99	327.583	59.99	188.344	0		59.99	347.599	59.99	187.175	0		59.99	363.966	59.99	190.828	0		59.99	174.391	59.99	188.021	0		59.99	160.736	59.99	283.513	0		59.99	295.365	59.99	170.56	0		59.99	537.673	59.99	179.556	0		59.99	208.937
60.125	240.195	60.125	169.997	0		60.125	319.643	60.125	186.999	0		60.125	342.497	60.125	186.771	0		60.125	357.88	60.125	189.261	0		60.125	174.226	60.125	188.573	0		60.125	160.506	60.125	284.548	0		60.125	297.558	60.125	170.845	0		60.125	537.693	60.125	179.729	0		60.125	210.156
60.26	242.478	60.26	172.099	0		60.26	316.023	60.26	184.881	0		60.26	335.975	60.26	184.709	0		60.26	355.625	60.26	187.977	0		60.26	174.208	60.26	188.691	0		60.26	160.791	60.26	282.66	0		60.26	296.156	60.26	170.428	0		60.26	541.686	60.26	179.514	0		60.26	208.857
60.396	247.673	60.396	173.44	0		60.396	314.564	60.396	183.364	0		60.396	325.988	60.396	181.947	0		60.396	355.993	60.396	188.361	0		60.396	173.986	60.396	190.131	0		60.396	161.264	60.396	283.288	0		60.396	292.208	60.396	169.495	0		60.396	544.44	60.396	179.457	0		60.396	204.536
60.531	249.03	60.531	171.827	0		60.531	317.152	60.531	182.051	0		60.531	316.982	60.531	179.882	0		60.531	367.467	60.531	192.188	0		60.531	173.96	60.531	189.774	0		60.531	160.769	60.531	278.718	0		60.531	289.902	60.531	168.658	0		60.531	546.455	60.531	179.714	0		60.531	197.983
60.667	252.822	60.667	168.381	0		60.667	319.971	60.667	181.8	0		60.667	314.701	60.667	178.985	0		60.667	376.721	60.667	195.764	0		60.667	173.099	60.667	190.461	0		60.667	161.076	60.667	276.833	0		60.667	290.11	60.667	169.328	0		60.667	553.261	60.667	180.372	553.261		60.667	192.724
60.802	251.522	60.802	166.306	0		60.802	317.978	60.802	180.698	0		60.802	317.211	60.802	178.96	0		60.802	385.594	60.802	198.279	0		60.802	173.858	60.802	191.642	0		60.802	161.783	60.802	275.844	0		60.802	289.879	60.802	168.774	0		60.802	558.073	60.802	180.449	558.073		60.802	190.578
60.938	244.144	60.938	163.058	0		60.938	312.64	60.938	178.479	0		60.938	320.618	60.938	179.996	0		60.938	387.537	60.938	199.733	0		60.938	173.723	60.938	193.183	0		60.938	161.704	60.938	274.69	0		60.938	289.255	60.938	168.314	0		60.938	556.946	60.938	181.15	556.946		60.938	188.412
61.073	236.519	61.073	162.42	0		61.073	307.333	61.073	176.605	0		61.073	322.417	61.073	180.282	0		61.073	384.878	61.073	198.944	0		61.073	173.444	61.073	195.668	0		61.073	162.293	61.073	276.633	0		61.073	289.24	61.073	168.035	0		61.073	549.933	61.073	181.584	0		61.073	186.494
61.208	229.64	61.208	162.675	0		61.208	305.957	61.208	175.432	0		61.208	319.144	61.208	179.874	0		61.208	379.211	61.208	195.811	0		61.208	173.734	61.208	197.361	0		61.208	161.516	61.208	280.566	0		61.208	287.226	61.208	167.218	0		61.208	552.051	61.208	181.624	552.051		61.208	186.771
61.344	225.005	61.344	162.591	0		61.344	307.814	61.344	175.77	0		61.344	311.329	61.344	178.875	0		61.344	373.424	61.344	192.624	0		61.344	173.694	61.344	198.435	0		61.344	162.412	61.344	284.618	0		61.344	284.844	61.344	166.149	0		61.344	563.413	61.344	182.885	563.413		61.344	188.359
61.479	220.001	61.479	162.289	0		61.479	309.539	61.479	176.727	0		61.479	304.268	61.479	176.646	0		61.479	369.222	61.479	192.076	0		61.479	173.226	61.479	198.142	0		61.479	161.773	61.479	281.177	0		61.479	282.202	61.479	164.965	0		61.479	570.324	61.479	183.638	570.324		61.479	188.516
61.615	217.976	61.615	162.043	0		61.615	308.296	61.615	176.267	0		61.615	301.261	61.615	176.442	0		61.615	366.842	61.615	192.159	0		61.615	173.226	61.615	196.172	0		61.615	161.578	61.615	279.979	0		61.615	280.426	61.615	164.868	0		61.615	575.76	61.615	183.568	575.76		61.615	187.841
61.75	218.184	61.75	163.402	0		61.75	305.064	61.75	175.838	0		61.75	303.385	61.75	177.277	0		61.75	367.87	61.75	194.812	0		61.75	173.503	61.75	195.96	0		61.75	161.671	61.75	280.109	0		61.75	281.767	61.75	165.645	0		61.75	572.571	61.75	182.047	572.571		61.75	188.592
61.885	218.538	61.885	163.558	0		61.885	303.226	61.885	174.903	0		61.885	310.615	61.885	177.995	0		61.885	372.135	61.885	195.612	0		61.885	173.309	61.885	194.499	0		61.885	160.584	61.885	278.515	0		61.885	281.931	61.885	166.163	0		61.885	559.01	61.885	181.262	559.01		61.885	190.059
62.021	219.947	62.021	159.592	0		62.021	306.011	62.021	175.518	0		62.021	319.337	62.021	180.334	0		62.021	378.332	62.021	197.936	0		62.021	173.209	62.021	194.251	0		62.021	161.714	62.021	278.184	0		62.021	279.137	62.021	165.011	0		62.021	548.253	62.021	180.643	0		62.021	191.637
62.156	218.923	62.156	159.255	0		62.156	307.299	62.156	175.801	0		62.156	325.747	62.156	182.386	0		62.156	384.792	62.156	198.85	0		62.156	172.78	62.156	193.365	0		62.156	162.555	62.156	279.568	0		62.156	276.871	62.156	164.354	0		62.156	544.527	62.156	180.229	0		62.156	194.88
62.292	213.627	62.292	158.304	0		62.292	306.542	62.292	176.324	0		62.292	326.739	62.292	182.579	0		62.292	388.057	62.292	198.599	0		62.292	172.514	62.292	194.383	0		62.292	161.364	62.292	280.674	0		62.292	277.22	62.292	164.315	0		62.292	544.606	62.292	180.335	0		62.292	198.266
62.427	215.297	62.427	160.892	0		62.427	304.395	62.427	175.401	0		62.427	324.131	62.427	182.618	0		62.427	391.156	62.427	198.16	0		62.427	171.986	62.427	194.163	0		62.427	161.831	62.427	281.474	0		62.427	276.764	62.427	164.43	0		62.427	546.954	62.427	181.168	0		62.427	200.349
62.562	217.102	62.562	161.553	0		62.562	302.209	62.562	173.499	0		62.562	322.163	62.562	181.943	0		62.562	389.222	62.562	197.036	0		62.562	172.393	62.562	194.875	0		62.562	161.992	62.562	279.553	0		62.562	275.794	62.562	163.376	0		62.562	550.039	62.562	181.775	0		62.562	204.498
62.698	221.135	62.698	163.318	0		62.698	300.391	62.698	171.704	0		62.698	323.126	62.698	181.664	0		62.698	387.699	62.698	195.37	0		62.698	172.41	62.698	196.72	0		62.698	161.788	62.698	276.219	0		62.698	273.116	62.698	162.749	0		62.698	552.678	62.698	182.515	552.678		62.698	207.826
62.833	227.507	62.833	162.371	0		62.833	300.454	62.833	171.729	0		62.833	325.767	62.833	182.125	0		62.833	385.227	62.833	194.23	0		62.833	172.284	62.833	196.157	0		62.833	161.721	62.833	272.571	0		62.833	272.332	62.833	163.366	0		62.833	560.408	62.833	183.267	560.408		62.833	205.892
62.969	230.667	62.969	160.809	0		62.969	302.792	62.969	172.431	0		62.969	327.132	62.969	181.454	0		62.969	388.567	62.969	193.076	0		62.969	172.667	62.969	194.085	0		62.969	161.679	62.969	270.254	0		62.969	273.495	62.969	163.902	0		62.969	563.68	62.969	183.741	563.68		62.969	201.792
63.104	229.076	63.104	159.89	0		63.104	306.81	63.104	174.255	0		63.104	326.914	63.104	180.33	0		63.104	393.44	63.104	193.83	0		63.104	171.796	63.104	192.266	0		63.104	162.391	63.104	266.589	0		63.104	273.876	63.104	163.69	0		63.104	565.429	63.104	183.796	565.429		63.104	200.203
63.24	222.053	63.24	156.63	0		63.24	312.648	63.24	175.672	0		63.24	327.233	63.24	179.413	0		63.24	400.765	63.24	194.347	0		63.24	171.718	63.24	189.616	0		63.24	161.905	63.24	264.844	0		63.24	273.209	63.24	163.969	0		63.24	564.842	63.24	183.893	564.842		63.24	199.09
63.375	216.908	63.375	155.474	0		63.375	323.115	63.375	177.606	0		63.375	325.046	63.375	178.969	0		63.375	402.618	63.375	195.921	0		63.375	171.753	63.375	188.649	0		63.375	164.198	63.375	267.199	0		63.375	272.397	63.375	163.692	0		63.375	561.779	63.375	184.314	561.779		63.375	199.176
63.51	210.321	63.51	156.714	0		63.51	332.439	63.51	179.637	0		63.51	322.516	63.51	178.832	0		63.51	399.441	63.51	194.039	0		63.51	171.547	63.51	189.576	0		63.51	162.167	63.51	263.835	0		63.51	271.071	63.51	164.448	0		63.51	553.964	63.51	183.601	553.964		63.51	199.201
63.646	207.631	63.646	157.056	0		63.646	334.116	63.646	181.981	0		63.646	321.361	63.646	179.317	0		63.646	392.338	63.646	191.972	0		63.646	171.642	63.646	191.025	0		63.646	163.18	63.646	262.49	0		63.646	273.248	63.646	165.169	0		63.646	545.895	63.646	182.912	0		63.646	198.786
63.781	208.118	63.781	157.209	0		63.781	327.834	63.781	180.963	0		63.781	320.201	63.781	179.819	0		63.781	384.2	63.781	189.481	0		63.781	171.526	63.781	192.373	0		63.781	163.107	63.781	256.62	0		63.781	274.542	63.781	165.989	0		63.781	543.117	63.781	182.274	0		63.781	198.782
63.917	209.046	63.917	156.236	0		63.917	320.317	63.917	178.852	0		63.917	318.651	63.917	178.93	0		63.917	378.194	63.917	187.256	0		63.917	171.517	63.917	192.763	0		63.917	161.816	63.917	246.961	0		63.917	276.397	63.917	165.341	0		63.917	540.063	63.917	182.177	0		63.917	198.312
64.052	211.18	64.052	155.87	0		64.052	318.256	64.052	176.984	0		64.052	314.854	64.052	178.411	0		64.052	375.615	64.052	188.338	0		64.052	171.499	64.052	193.672	0		64.052	162.474	64.052	240.74	0		64.052	277.799	64.052	165.246	0		64.052	541.12	64.052	182.678	0		64.052	199.93
64.188	210.469	64.188	154.008	0		64.188	317.943	64.188	176.701	0		64.188	307.555	64.188	176.835	0		64.188	377.085	64.188	188.686	0		64.188	171.759	64.188	193.988	0		64.188	162.553	64.188	237.1	0		64.188	276.336	64.188	164.844	0		64.188	545.311	64.188	182.516	0		64.188	202.16
64.323	210.149	64.323	153.573	0		64.323	321.439	64.323	177.549	0		64.323	301.264	64.323	175.145	0		64.323	378.768	64.323	189.455	0		64.323	171.247	64.323	192.413	0		64.323	161.968	64.323	231.736	0		64.323	274.946	64.323	163.634	0		64.323	549.505	64.323	183.744	0		64.323	203.851
64.458	205.659	64.458	153.43	0		64.458	325.28	64.458	178.914	0		64.458	298.235	64.458	174.611	0		64.458	381.196	64.458	190.343	0		64.458	171.215	64.458	192.036	0		64.458	162.346	64.458	227.465	0		64.458	276.362	64.458	163.852	0		64.458	551.755	64.458	184.078	551.755		64.458	205.425
64.594	205.407	64.594	153.526	0		64.594	329.655	64.594	179.835	0		64.594	298.907	64.594	174.497	0		64.594	377.855	64.594	190.915	0		64.594	171.174	64.594	192.059	0		64.594	161.707	64.594	225.43	0		64.594	279.119	64.594	164.213	0		64.594	554.156	64.594	183.862	554.156		64.594	206.333
64.729	207.22	64.729	155.088	0		64.729	330.988	64.729	180.681	0		64.729	303.189	64.729	175.377	0		64.729	375.612	64.729	191.63	0		64.729	171.744	64.729	191.955	0		64.729	162.718	64.729	224.842	0		64.729	281.724	64.729	163.683	0		64.729	558.077	64.729	183.747	558.077		64.729	206.705
64.865	210.096	64.865	157.814	0		64.865	328.208	64.865	180.982	0		64.865	308.323	64.865	176.503	0		64.865	375.926	64.865	194.307	0		64.865	172.023	64.865	191.869	0		64.865	162.266	64.865	224.574	0		64.865	283.437	64.865	163.902	0		64.865	558.457	64.865	184.266	558.457		64.865	208.71
65	213.503	65	158.329	0		65	326.466	65	181.73	0		65	312.227	65	176.955	0		65	382.674	65	195.061	0		65	171.793	65	191.723	0		65	161.831	65	223.981	0		65	283.791	65	163.933	0		65	558.394	65	184.532	558.394		65	211.554
65.135	217.776	65.135	160.873	0		65.135	324.32	65.135	182.298	0		65.135	311.623	65.135	176.507	0		65.135	385.076	65.135	196.12	0		65.135	171.749	65.135	191.112	0		65.135	162.425	65.135	224.313	0		65.135	286.449	65.135	164.506	0		65.135	555.16	65.135	184.27	555.16		65.135	208.726
65.271	219.635	65.271	159.863	0		65.271	323.246	65.271	182.891	0		65.271	308.76	65.271	175.506	0		65.271	384.862	65.271	194.752	0		65.271	171.99	65.271	189.946	0		65.271	162.729	65.271	224.379	0		65.271	290.574	65.271	166.123	0		65.271	552.478	65.271	184.656	552.478		65.271	203.148
65.406	221.589	65.406	160.336	0		65.406	323.371	65.406	181.424	0		65.406	305.97	65.406	174.481	0		65.406	382.845	65.406	193.655	0		65.406	171.836	65.406	189.167	0		65.406	162.188	65.406	222.512	0		65.406	294.9	65.406	167.157	0		65.406	545.775	65.406	184.089	0		65.406	199.457
65.542	220.694	65.542	160.954	0		65.542	323.665	65.542	180.201	0		65.542	304.763	65.542	172.844	0		65.542	382.657	65.542	192.17	0		65.542	171.977	65.542	190.387	0		65.542	162.242	65.542	220.863	0		65.542	298.458	65.542	167.765	0		65.542	535.574	65.542	184.494	0		65.542	196.703
65.677	221.161	65.677	161.645	0		65.677	326.121	65.677	179.582	0		65.677	301.244	65.677	171.609	0		65.677	382.21	65.677	191.741	0		65.677	173.5	65.677	192.523	0		65.677	162.397	65.677	216.263	0		65.677	303.272	65.677	169.004	0		65.677	530.58	65.677	184.419	0		65.677	196.128
65.812	223.15	65.812	161.073	0		65.812	327.395	65.812	180.934	0		65.812	297.847	65.812	170.386	0		65.812	380.007	65.812	190.861	0		65.812	174.11	65.812	194.573	0		65.812	162.512	65.812	214.22	0		65.812	307.987	65.812	170.925	0		65.812	530.631	65.812	184.288	0		65.812	197.657
65.948	223.509	65.948	159.881	0		65.948	324.68	65.948	180.425	0		65.948	296.752	65.948	170.9	0		65.948	377.632	65.948	190.92	0		65.948	174.869	65.948	194.364	0		65.948	162.795	65.948	210.701	0		65.948	313.459	65.948	173.215	0		65.948	534.361	65.948	184.661	0		65.948	199.675
66.083	223.432	66.083	160.126	0		66.083	317.726	66.083	178.4	0		66.083	299.323	66.083	171.432	0		66.083	377.341	66.083	191.09	0		66.083	176.214	66.083	194.067	0		66.083	163.361	66.083	210.646	0		66.083	318.392	66.083	174.507	0		66.083	537.711	66.083	184.794	0		66.083	202.896
66.219	221.572	66.219	158.058	0		66.219	309.816	66.219	175.564	0		66.219	301.07	66.219	172.136	0		66.219	377.206	66.219	190.939	0		66.219	177.435	66.219	193.267	0		66.219	162.45	66.219	210.674	0		66.219	320.656	66.219	175.259	0		66.219	539.998	66.219	185.616	0		66.219	207.25
66.354	220.462	66.354	158.08	0		66.354	301.645	66.354	172.685	0		66.354	301.714	66.354	172.732	0		66.354	382.251	66.354	191.178	0		66.354	178.793	66.354	192.324	0		66.354	162.371	66.354	212.08	0		66.354	323.245	66.354	176.449	0		66.354	545.094	66.354	186.182	0		66.354	211.828
66.49	219.469	66.49	157.585	0		66.49	295.847	66.49	171.062	0		66.49	304.216	66.49	173.24	0		66.49	384.459	66.49	192.645	0		66.49	180.382	66.49	191.43	0		66.49	162.567	66.49	212.136	0		66.49	325.849	66.49	176.799	0		66.49	548.504	66.49	186.053	0		66.49	219
66.625	219.718	66.625	156.523	0		66.625	292.689	66.625	169.145	0		66.625	307.462	66.625	173.831	0		66.625	389.194	66.625	193.668	0		66.625	181.88	66.625	190.486	0		66.625	162.039	66.625	208.14	0		66.625	328.082	66.625	176.485	0		66.625	547.503	66.625	186.44	0		66.625	227.401
66.76	222.954	66.76	157.676	0		66.76	292.002	66.76	168.8	0		66.76	309.541	66.76	174.046	0		66.76	388.153	66.76	194.29	0		66.76	182.472	66.76	188.365	0		66.76	162.097	66.76	205.485	0		66.76	327.614	66.76	175.029	0		66.76	537.044	66.76	186.946	0		66.76	232.167
66.896	225.408	66.896	159.294	0		66.896	293.935	66.896	168.847	0		66.896	311.82	66.896	174.326	0		66.896	390.781	66.896	194.912	0		66.896	184.226	66.896	188.088	0		66.896	161.62	66.896	204.257	0		66.896	324.351	66.896	173.064	0		66.896	528.648	66.896	187.407	0		66.896	234.117
67.031	227.252	67.031	162.932	0		67.031	294.027	67.031	170.221	0		67.031	315.371	67.031	175.461	0		67.031	389.724	67.031	193.832	0		67.031	185.65	67.031	188.24	0		67.031	161.582	67.031	202.846	0		67.031	319.2	67.031	169.96	0		67.031	521.53	67.031	187.931	0		67.031	237.059
67.167	227.696	67.167	162.902	0		67.167	294.365	67.167	170.647	0		67.167	317.497	67.167	176.47	0		67.167	385.458	67.167	190.83	0		67.167	186.926	67.167	187.782	0		67.167	162.658	67.167	204.719	0		67.167	314.229	67.167	168.514	0		67.167	513.709	67.167	188.279	0		67.167	241.783
67.302	230.405	67.302	163.169	0		67.302	294.483	67.302	171.003	0		67.302	321.039	67.302	177.088	0		67.302	377.407	67.302	188.272	0		67.302	189.08	67.302	188.953	0		67.302	162.349	67.302	204.18	0		67.302	310.664	67.302	167.408	0		67.302	501.941	67.302	189.091	0		67.302	248.792
67.438	231.206	67.438	162.335	0		67.438	292.84	67.438	170.652	0		67.438	323.156	67.438	176.577	0		67.438	369.068	67.438	187.097	0		67.438	190.583	67.438	190.674	0		67.438	162.257	67.438	205.799	0		67.438	309.545	67.438	166.656	0		67.438	497.435	67.438	189.59	0		67.438	251.637
67.573	230.324	67.573	162.15	0		67.573	292.018	67.573	169.438	0		67.573	322.736	67.573	176.367	0		67.573	362.818	67.573	184.568	0		67.573	191.945	67.573	191.949	0		67.573	161.925	67.573	206.877	0		67.573	311.012	67.573	166.045	0		67.573	499.252	67.573	190.275	0		67.573	252.525
67.708	228.279	67.708	161.438	0		67.708	293.233	67.708	168.728	0		67.708	323.826	67.708	176.017	0		67.708	358.064	67.708	184.041	0		67.708	193.562	67.708	192.241	0		67.708	162.62	67.708	208.826	0		67.708	312.395	67.708	165.855	0		67.708	499.931	67.708	191.312	0		67.708	250.134
67.844	229.049	67.844	161.686	0		67.844	295.443	67.844	168.578	0		67.844	326.265	67.844	176.714	0		67.844	354.03	67.844	184.376	0		67.844	194.519	67.844	194.459	0		67.844	161.729	67.844	211.956	0		67.844	315.851	67.844	165.455	0		67.844	499.442	67.844	192.066	0		67.844	249.158
67.979	231.995	67.979	160.098	0		67.979	299.412	67.979	169.154	0		67.979	331.295	67.979	178.759	0		67.979	352.664	67.979	184.719	0		67.979	196.051	67.979	197.848	0		67.979	161.71	67.979	214.971	0		67.979	320.13	67.979	164.831	0		67.979	494.86	67.979	193.109	0		67.979	248.838
68.115	232.4	68.115	157.888	0		68.115	304.755	68.115	170.494	0		68.115	336.207	68.115	180.062	0		68.115	350.189	68.115	184.105	0		68.115	197.501	68.115	202.853	0		68.115	162.528	68.115	218.075	0		68.115	322.009	68.115	165.459	0		68.115	490.832	68.115	194.535	0		68.115	250.039
68.25	230.485	68.25	157.98	0		68.25	307.082	68.25	171.049	0		68.25	338.565	68.25	180.553	0		68.25	351.27	68.25	184.039	0		68.25	199.988	68.25	207.944	0		68.25	162.592	68.25	220.739	0		68.25	322.999	68.25	166.509	0		68.25	487.82	68.25	196.153	0		68.25	251.502
68.385	228.782	68.385	157.599	0		68.385	305.441	68.385	170.951	0		68.385	339.954	68.385	181.603	0		68.385	355.202	68.385	185.548	0		68.385	201.234	68.385	209.979	0		68.385	162.308	68.385	222.582	0		68.385	327.53	68.385	167.635	0		68.385	487.259	68.385	199.261	0		68.385	248.973
68.521	227.974	68.521	160.749	0		68.521	304.049	68.521	170.394	0		68.521	341.552	68.521	181.908	0		68.521	359.486	68.521	186.189	0		68.521	203.499	68.521	210.333	0		68.521	162.232	68.521	226.058	0		68.521	331.632	68.521	168.079	0		68.521	491.624	68.521	201.454	0		68.521	238.361
68.656	230.154	68.656	162.618	0		68.656	306.125	68.656	169.656	0		68.656	342.783	68.656	182.136	0		68.656	363.438	68.656	187.118	0		68.656	204.284	68.656	207.609	0		68.656	162.166	68.656	232.353	0		68.656	334.108	68.656	168.341	0		68.656	493.506	68.656	202.445	0		68.656	226.824
68.792	233.148	68.792	163.503	0		68.792	309.314	68.792	170.887	0		68.792	345.276	68.792	182.713	0		68.792	369.022	68.792	187.058	0		68.792	205.59	68.792	204.5	0		68.792	163.423	68.792	238.332	0		68.792	335.023	68.792	169.627	0		68.792	492.141	68.792	202.887	0		68.792	217.491
68.927	236.393	68.927	162.365	0		68.927	313.202	68.927	172.794	0		68.927	351.009	68.927	184.667	0		68.927	375.67	68.927	187.972	0		68.927	207.536	68.927	200.968	0		68.927	162.422	68.927	241.14	0		68.927	338.579	68.927	170.697	0		68.927	491.501	68.927	203.737	0		68.927	209.397
69.062	240.222	69.062	161.557	0		69.062	317.397	69.062	174.666	0		69.062	354.138	69.062	186	0		69.062	379.332	69.062	188.944	0		69.062	209.043	69.062	196.566	0		69.062	162.261	69.062	240.252	0		69.062	343.767	69.062	171.017	0		69.062	489.869	69.062	203.607	0		69.062	202.935
69.198	240.32	69.198	161.954	0		69.198	320.384	69.198	175.966	0		69.198	354.652	69.198	186.6	0		69.198	376.248	69.198	189.234	0		69.198	210.434	69.198	193.522	0		69.198	163.261	69.198	246.177	0		69.198	347.603	69.198	171.36	0		69.198	488.659	69.198	204.024	0		69.198	197.838
69.333	240.305	69.333	163.299	0		69.333	321.496	69.333	176.323	0		69.333	358.64	69.333	187.888	0		69.333	369.617	69.333	187.097	0		69.333	211.685	69.333	192.295	0		69.333	162.573	69.333	256.313	0		69.333	347.869	69.333	170.855	0		69.333	488.035	69.333	203.807	0		69.333	196.027
69.469	241.913	69.469	164.08	0		69.469	319.103	69.469	174.989	0		69.469	363.36	69.469	188.621	0		69.469	364.598	69.469	186.496	0		69.469	212.526	69.469	193.404	0		69.469	162.555	69.469	264.909	0		69.469	348.158	69.469	170.419	0		69.469	489.895	69.469	204.929	0		69.469	195.903
69.604	245.187	69.604	165.482	0		69.604	318.328	69.604	173.828	0		69.604	365.029	69.604	188.707	0		69.604	361.235	69.604	186.541	0		69.604	212.614	69.604	193.499	0		69.604	162.252	69.604	266.188	0		69.604	352.509	69.604	170.954	0		69.604	486.84	69.604	206.677	0		69.604	196.945
69.74	248.752	69.74	165.6	0		69.74	319.424	69.74	174.021	0		69.74	364.093	69.74	188.192	0		69.74	360.076	69.74	184.701	0		69.74	213.017	69.74	192.873	0		69.74	163.393	69.74	263.903	0		69.74	357.333	69.74	170.908	0		69.74	483.675	69.74	207.465	0		69.74	197.374
69.875	248.985	69.875	164.562	0		69.875	317.691	69.875	173.898	0		69.875	360.623	69.875	187.087	0		69.875	360.662	69.875	184.379	0		69.875	215.023	69.875	191.579	0		69.875	161.758	69.875	264.437	0		69.875	358.056	69.875	170.519	0		69.875	482.717	69.875	209.372	0		69.875	195.322
70.01	244.93	70.01	162.915	0		70.01	314.206	70.01	173.247	0		70.01	356.768	70.01	185.802	0		70.01	363.15	70.01	185.893	0		70.01	216.727	70.01	191.508	0		70.01	162.552	70.01	270.805	0		70.01	358.015	70.01	169.374	0		70.01	480.579	70.01	209.745	0		70.01	192.696
70.146	242.569	70.146	163.522	0		70.146	312.521	70.146	172.48	0		70.146	353.923	70.146	184.45	0		70.146	367.338	70.146	186.461	0		70.146	217.612	70.146	192.258	0		70.146	162.192	70.146	275.983	0		70.146	357.45	70.146	169.265	0		70.146	478.114	70.146	210.217	0		70.146	192.519
70.281	242.973	70.281	163.938	0		70.281	311.865	70.281	172.612	0		70.281	352.476	70.281	183.079	0		70.281	368.411	70.281	187.63	0		70.281	218.831	70.281	189.453	0		70.281	161.786	70.281	277.664	0		70.281	355.994	70.281	168.876	0		70.281	474.796	70.281	210.873	0		70.281	193.063
70.417	246.381	70.417	164.78	0		70.417	311.459	70.417	173.465	0		70.417	350.52	70.417	182.625	0		70.417	370.389	70.417	186.937	0		70.417	219.937	70.417	186.393	0		70.417	161.575	70.417	275.126	0		70.417	355.951	70.417	168.236	0		70.417	472.225	70.417	212.782	0		70.417	195.695
70.552	247.786	70.552	165.653	0		70.552	310.275	70.552	173.54	0		70.552	348.412	70.552	181.784	0		70.552	369.113	70.552	186.559	0		70.552	220.504	70.552	185.383	0		70.552	161.308	70.552	269.595	0		70.552	360.43	70.552	168.433	0		70.552	471.77	70.552	214.841	0		70.552	198.39
70.688	245.654	70.688	165.291	0		70.688	308.672	70.688	173.111	0		70.688	349.714	70.688	182.449	0		70.688	369.321	70.688	187.156	0		70.688	222.066	70.688	186.026	0		70.688	162.102	70.688	268.503	0		70.688	368.46	70.688	169.302	0		70.688	471.341	70.688	216.386	0		70.688	197.903
70.823	246.913	70.823	166.192	0		70.823	306.12	70.823	172.159	0		70.823	350.289	70.823	182.062	0		70.823	374.267	70.823	189.584	0		70.823	223.004	70.823	186.767	0		70.823	162.391	70.823	266.964	0		70.823	372.705	70.823	169.031	0		70.823	472.137	70.823	217.533	0		70.823	194.994
70.958	250.362	70.958	165.409	0		70.958	305.849	70.958	171.91	0		70.958	347.734	70.958	182.344	0		70.958	376.508	70.958	191.669	0		70.958	223.904	70.958	187.563	0		70.958	162.172	70.958	263.436	0		70.958	374.037	70.958	169.769	0		70.958	476.493	70.958	217.858	0		70.958	193.28
71.094	253.602	71.094	163.673	0		71.094	308.105	71.094	172.694	0		71.094	344.229	71.094	180.984	0		71.094	383.455	71.094	195.759	0		71.094	225.574	71.094	189.227	0		71.094	161.368	71.094	258.467	0		71.094	374.846	71.094	170.726	0		71.094	479.506	71.094	219.03	0		71.094	192.442
71.229	255.24	71.229	163.774	0		71.229	308.972	71.229	174.409	0		71.229	341.08	71.229	180.59	0		71.229	387.731	71.229	199.153	0		71.229	226.638	71.229	189.07	0		71.229	161.685	71.229	254.853	0		71.229	375.848	71.229	171.191	0		71.229	482.597	71.229	221.215	0		71.229	192.179
71.365	255.469	71.365	164.045	0		71.365	306.255	71.365	175.001	0		71.365	337.44	71.365	179.514	0		71.365	392.708	71.365	201.659	0		71.365	228.164	71.365	188.293	0		71.365	161.408	71.365	250.976	0		71.365	375.193	71.365	172.241	0		71.365	490.008	71.365	223.489	0		71.365	192.307
71.5	256.833	71.5	163.87	0		71.5	304.613	71.5	174.135	0		71.5	334.965	71.5	179.475	0		71.5	400.879	71.5	204.457	0		71.5	228.672	71.5	186.362	0		71.5	161.524	71.5	250.73	0		71.5	374.021	71.5	172.722	0		71.5	498.816	71.5	226.077	0		71.5	192.785
71.635	255.672	71.635	162.729	0		71.635	304.49	71.635	173.315	0		71.635	333.576	71.635	180.076	0		71.635	405.051	71.635	204.524	0		71.635	230.169	71.635	184.364	0		71.635	160.465	71.635	248.965	0		71.635	375.073	71.635	173.165	0		71.635	510.368	71.635	229.634	0		71.635	191.539
71.771	252.77	71.771	163.623	0		71.771	305.295	71.771	172.714	0		71.771	333.805	71.771	180.513	0		71.771	403.061	71.771	202.972	0		71.771	230.43	71.771	183.471	0		71.771	162.383	71.771	247.751	0		71.771	375.055	71.771	172.454	0		71.771	519.385	71.771	234.47	0		71.771	192.283
71.906	248.003	71.906	163.988	0		71.906	306.303	71.906	172.062	0		71.906	334.72	71.906	181.16	0		71.906	396.302	71.906	200.359	0		71.906	232.061	71.906	184.449	0		71.906	162.315	71.906	247.339	0		71.906	373.184	71.906	171.069	0		71.906	528.156	71.906	241.443	0		71.906	194.526
72.042	248.425	72.042	164.562	0		72.042	305.721	72.042	170.935	0		72.042	334.659	72.042	181.481	0		72.042	397.29	72.042	201.834	0		72.042	233.373	72.042	185.273	0		72.042	161.414	72.042	246.202	0		72.042	370.724	72.042	170.768	0		72.042	537.47	72.042	247.928	0		72.042	196.817
72.177	249.63	72.177	164.782	0		72.177	305.842	72.177	170.556	0		72.177	335.829	72.177	182.178	0		72.177	403.599	72.177	205.217	0		72.177	233.793	72.177	186.78	0		72.177	161.336	72.177	247.21	0		72.177	368.5	72.177	170.68	0		72.177	548.205	72.177	251.851	0		72.177	195.966
72.312	249.244	72.312	166.301	0		72.312	306.653	72.312	170.24	0		72.312	335.519	72.312	181.751	0		72.312	412.828	72.312	208.842	0		72.312	234.727	72.312	187.118	0		72.312	161.17	72.312	248.181	0		72.312	369.15	72.312	172.308	0		72.312	550.213	72.312	251.327	0		72.312	193.778
72.448	250.294	72.448	167.016	0		72.448	305.485	72.448	169.629	0		72.448	333.3	72.448	180.966	0		72.448	426.589	72.448	214.568	0		72.448	236.602	72.448	187.244	0		72.448	161.613	72.448	245.722	0		72.448	373.813	72.448	174.593	0		72.448	547.965	72.448	246.245	0		72.448	190.627
72.583	252.228	72.583	168.324	0		72.583	304.173	72.583	169.573	0		72.583	331.602	72.583	180.91	0		72.583	437.585	72.583	216.55	0		72.583	237.76	72.583	188.083	0		72.583	161.635	72.583	240.008	0		72.583	384.777	72.583	177.469	0		72.583	545.726	72.583	242.057	0		72.583	189.955
72.719	252.072	72.719	170.282	0		72.719	302.868	72.719	169.889	0		72.719	329.208	72.719	180.312	0		72.719	441.712	72.719	216.657	0		72.719	238.809	72.719	190.149	0		72.719	160.604	72.719	231.375	0		72.719	394.924	72.719	179.378	0		72.719	545.555	72.719	238.654	0		72.719	188.989
72.854	254.5	72.854	172.804	0		72.854	304.834	72.854	170.042	0		72.854	326.847	72.854	179.387	0		72.854	440.165	72.854	214.881	0		72.854	238.574	72.854	192.543	0		72.854	160.892	72.854	228.425	0		72.854	404.014	72.854	181.844	0		72.854	551.426	72.854	238.594	0		72.854	189.156
72.99	265.511	72.99	175.516	0		72.99	310.462	72.99	171.9	0		72.99	325.251	72.99	180.085	0		72.99	439.735	72.99	213.87	0		72.99	238.114	72.99	192.953	0		72.99	160.867	72.99	226.452	0		72.99	412.211	72.99	184.219	0		72.99	557.617	72.99	237.216	557.617		72.99	190.007
73.125	272.393	73.125	177.112	0		73.125	314.939	73.125	172.789	0		73.125	328.88	73.125	181.287	0		73.125	444.276	73.125	214.318	0		73.125	238.909	73.125	191.793	0		73.125	161.22	73.125	223.445	0		73.125	420.235	73.125	186.23	0		73.125	559.564	73.125	236.081	559.564		73.125	191.077
73.26	277.447	73.26	178.435	0		73.26	317.076	73.26	174.667	0		73.26	335.167	73.26	182.119	0		73.26	445.691	73.26	213.285	0		73.26	240.09	73.26	192.444	0		73.26	161.151	73.26	223.441	0		73.26	426.131	73.26	187.475	0		73.26	560.453	73.26	235.938	560.453		73.26	192.294
73.396	282.503	73.396	177.851	0		73.396	316.339	73.396	175.896	0		73.396	335.25	73.396	181.805	0		73.396	448.822	73.396	214.912	448.822		73.396	240.127	73.396	194.379	0		73.396	160.545	73.396	224.463	0		73.396	431.774	73.396	188.921	0		73.396	561.125	73.396	234.406	561.125		73.396	192.731
73.531	281.084	73.531	176.885	0		73.531	313.921	73.531	175.141	0		73.531	331.684	73.531	181.376	0		73.531	450.846	73.531	213.216	450.846		73.531	240.567	73.531	194.207	0		73.531	160.748	73.531	225.734	0		73.531	436.742	73.531	189.361	0		73.531	564.032	73.531	233.286	564.032		73.531	194.671
73.667	279.939	73.667	175.654	0		73.667	313.405	73.667	173.637	0		73.667	329.451	73.667	181.475	0		73.667	451.241	73.667	212.884	451.241		73.667	240.835	73.667	192.767	0		73.667	160.725	73.667	227.104	0		73.667	437.107	73.667	188.345	0		73.667	572.692	73.667	233.071	572.692		73.667	198.264
73.802	275.469	73.802	174.465	0		73.802	315.884	73.802	173.5	0		73.802	326.409	73.802	179.768	0		73.802	449.566	73.802	211.356	449.566		73.802	242.039	73.802	192.791	0		73.802	161.159	73.802	228.397	0		73.802	432.281	73.802	186.072	0		73.802	583.169	73.802	232.329	583.169		73.802	201.505
73.938	272.053	73.938	173.812	0		73.938	317.854	73.938	174.134	0		73.938	323.745	73.938	178.898	0		73.938	440.127	73.938	208.349	0		73.938	242.799	73.938	191.938	0		73.938	161.509	73.938	232.138	0		73.938	428.102	73.938	184.095	0		73.938	590.422	73.938	231.235	590.422		73.938	204.302
74.073	270.045	74.073	171.617	0		74.073	319.049	74.073	175.959	0		74.073	323.94	74.073	178.906	0		74.073	432.212	74.073	205.84	0		74.073	241.793	74.073	190.88	0		74.073	160.905	74.073	235.665	0		74.073	427.79	74.073	182.33	0		74.073	596.394	74.073	231.508	596.394		74.073	208.494
74.208	269.301	74.208	170.398	0		74.208	320.31	74.208	176.283	0		74.208	325.826	74.208	179.209	0		74.208	425.788	74.208	204.819	0		74.208	242.49	74.208	191.164	0		74.208	161.732	74.208	235.827	0		74.208	430.992	74.208	180.436	0		74.208	596.878	74.208	232.919	596.878		74.208	212.37
74.344	264.589	74.344	169.519	0		74.344	320.114	74.344	176.208	0		74.344	328.19	74.344	179.103	0		74.344	427.492	74.344	206.728	0		74.344	244.085	74.344	192.001	244.085		74.344	162.799	74.344	235.971	0		74.344	429.422	74.344	178.259	0		74.344	596.931	74.344	235.344	596.931		74.344	213.93
74.479	262.951	74.479	168.268	0		74.479	320.591	74.479	175.808	0		74.479	335.725	74.479	180.529	0		74.479	434.159	74.479	208.382	0		74.479	244.979	74.479	192.3	244.979		74.479	163.441	74.479	237.808	0		74.479	423.827	74.479	176.525	0		74.479	600.304	74.479	239.789	600.304		74.479	215.398
74.615	264.688	74.615	164.835	0		74.615	320.096	74.615	175.824	0		74.615	344.033	74.615	181.502	0		74.615	441.743	74.615	212.983	0		74.615	244.736	74.615	191.806	244.736		74.615	163.704	74.615	239.73	0		74.615	415.978	74.615	176.263	0		74.615	608.666	74.615	243.463	608.666		74.615	217.669
74.75	257.042	74.75	162.076	0		74.75	318.737	74.75	175.909	0		74.75	347.194	74.75	182.768	0		74.75	449.759	74.75	217.338	449.759		74.75	245.271	74.75	191.982	245.271		74.75	163.663	74.75	241.75	0		74.75	409.146	74.75	176.442	0		74.75	620.491	74.75	245.514	620.491		74.75	221.105
74.885	247.363	74.885	162.011	0		74.885	321.258	74.885	176.284	0		74.885	346.253	74.885	183.143	0		74.885	452.318	74.885	219.731	452.318		74.885	246.811	74.885	192.109	246.811		74.885	163.762	74.885	242.119	0		74.885	407.046	74.885	176.434	0		74.885	628.387	74.885	245.413	628.387		74.885	226.619
75.021	240.119	75.021	162.062	0		75.021	326.989	75.021	177.434	0		75.021	348.892	75.021	183.192	0		75.021	450.321	75.021	219.241	450.321		75.021	247.985	75.021	192.139	247.985		75.021	163.802	75.021	243.983	0		75.021	406.043	75.021	177.741	0		75.021	636.662	75.021	244.516	636.662		75.021	229.872
75.156	238.832	75.156	162.976	0		75.156	331.108	75.156	178.272	0		75.156	351.325	75.156	184.379	0		75.156	444.301	75.156	216.575	0		75.156	247.563	75.156	193.409	247.563		75.156	165.167	75.156	248.845	0		75.156	407.137	75.156	178.707	0		75.156	645.357	75.156	243.25	645.357		75.156	228.918
75.292	240.537	75.292	162.393	0		75.292	333.832	75.292	178.331	0		75.292	347.046	75.292	183.592	0		75.292	442.67	75.292	215.021	0		75.292	247.745	75.292	194.311	247.745		75.292	164.795	75.292	255.165	0		75.292	411.233	75.292	178.901	0		75.292	650.896	75.292	243.766	650.896		75.292	227.073
75.427	239.407	75.427	161.558	0		75.427	336.035	75.427	180.078	0		75.427	340.938	75.427	182.508	0		75.427	441.293	75.427	213.632	0		75.427	247.376	75.427	196.03	247.376		75.427	164.931	75.427	260.757	0		75.427	416.701	75.427	178.307	0		75.427	655.576	75.427	244.348	655.576		75.427	227.554
75.562	241.912	75.562	160.949	0		75.562	341.711	75.562	181.3	0		75.562	333.413	75.562	182.194	0		75.562	443.744	75.562	214.561	0		75.562	247.259	75.562	197.811	247.259		75.562	164.62	75.562	265.671	0		75.562	421.686	75.562	178.178	0		75.562	654.751	75.562	243.784	654.751		75.562	228.463
75.698	240.424	75.698	160.943	0		75.698	348.205	75.698	182.402	0		75.698	330.046	75.698	182.908	0		75.698	445.068	75.698	213.327	0		75.698	247.897	75.698	198.464	247.897		75.698	165.607	75.698	264.69	0		75.698	424.725	75.698	178.106	0		75.698	652.94	75.698	242.777	652.94		75.698	228.57
75.833	240.031	75.833	160.66	0		75.833	354.605	75.833	183.19	0		75.833	330.255	75.833	182.344	0		75.833	444.909	75.833	212.682	0		75.833	247.555	75.833	197.545	247.555		75.833	165.848	75.833	262.885	0		75.833	425.03	75.833	177.838	0		75.833	647.391	75.833	242.653	647.391		75.833	228.07
75.969	237.297	75.969	159.972	0		75.969	357.271	75.969	184.301	0		75.969	331.253	75.969	183.191	0		75.969	446.125	75.969	212.549	0		75.969	247.446	75.969	196.08	247.446		75.969	167.01	75.969	264.407	0		75.969	425.03	75.969	177.626	0		75.969	634.966	75.969	242.372	634.966		75.969	231.457
76.104	235.993	76.104	160.61	0		76.104	357.271	76.104	184.828	0		76.104	337.78	76.104	183.515	0		76.104	443.861	76.104	211.859	0		76.104	248.032	76.104	195.774	248.032		76.104	166.39	76.104	266.788	0		76.104	426.618	76.104	179.061	0		76.104	628.364	76.104	240.714	628.364		76.104	235.537
76.24	235.058	76.24	159.256	0		76.24	355.176	76.24	184.729	0		76.24	341.427	76.24	183.199	0		76.24	444.562	76.24	213.062	0		76.24	248.464	76.24	195.567	248.464		76.24	167.219	76.24	270.805	0		76.24	428.19	76.24	180.358	0		76.24	629.34	76.24	241.008	629.34		76.24	239.494
76.375	236.008	76.375	160.645	0		76.375	350.855	76.375	184.608	0		76.375	339.092	76.375	182.339	0		76.375	444.153	76.375	210.798	0		76.375	249.767	76.375	194.712	249.767		76.375	168.167	76.375	267.18	0		76.375	433.814	76.375	182.075	0		76.375	633.306	76.375	241.139	633.306		76.375	244.076
76.51	239.824	76.51	159.725	0		76.51	345.993	76.51	184.9	0		76.51	332.094	76.51	181.277	0		76.51	441.366	76.51	211.641	0		76.51	250.53	76.51	194.691	250.53		76.51	168.178	76.51	267.458	0		76.51	439.146	76.51	183.415	0		76.51	639.679	76.51	240.958	639.679		76.51	248.16
76.646	243.469	76.646	159.599	0		76.646	341.225	76.646	182.907	0		76.646	323.476	76.646	179.358	0		76.646	435.518	76.646	210.966	0		76.646	250.539	76.646	195.528	250.539		76.646	168.935	76.646	270.849	0		76.646	444.872	76.646	184.134	0		76.646	646.114	76.646	241.952	646.114		76.646	254.262
76.781	241.167	76.781	156.951	0		76.781	337.089	76.781	182.055	0		76.781	318.21	76.781	177.297	0		76.781	434.383	76.781	212.062	0		76.781	250.862	76.781	195.997	250.862		76.781	169.49	76.781	272.202	0		76.781	450.953	76.781	184.781	0		76.781	653.354	76.781	244.491	653.354		76.781	257.83
76.917	238.747	76.917	158.363	0		76.917	334.862	76.917	182.545	0		76.917	311.849	76.917	175.366	0		76.917	433.059	76.917	212.522	0		76.917	251.559	76.917	197.226	251.559		76.917	169.989	76.917	271.627	0		76.917	452.34	76.917	183.633	0		76.917	659.771	76.917	246.297	659.771		76.917	255.796
77.052	235.844	77.052	159.047	0		77.052	335.304	77.052	182.468	0		77.052	308.812	77.052	174.299	0		77.052	436.973	77.052	210.669	0		77.052	251.098	77.052	196.839	251.098		77.052	169.811	77.052	271.203	0		77.052	451.868	77.052	182.904	0		77.052	664.185	77.052	245.44	664.185		77.052	249.64
77.188	234.325	77.188	158.004	0		77.188	338.587	77.188	181.665	0		77.188	305.899	77.188	173.587	0		77.188	439.572	77.188	210.686	0		77.188	250.764	77.188	195.686	250.764		77.188	169.455	77.188	272.112	0		77.188	450.103	77.188	184.182	0		77.188	666.75	77.188	244.922	666.75		77.188	244.242
77.323	237.71	77.323	159.453	0		77.323	342.229	77.323	182.169	0		77.323	303.289	77.323	173.605	0		77.323	441.359	77.323	210.487	0		77.323	252.258	77.323	195.379	252.258		77.323	169.586	77.323	271.113	0		77.323	450.28	77.323	185.76	0		77.323	668.67	77.323	245.597	668.67		77.323	241.788
77.458	241.163	77.458	159.118	0		77.458	348.513	77.458	183.815	0		77.458	302.495	77.458	173.935	0		77.458	445.938	77.458	210.152	0		77.458	251.57	77.458	194.967	251.57		77.458	170.223	77.458	267.463	0		77.458	451.646	77.458	187.029	0		77.458	669.954	77.458	246.684	669.954		77.458	241.547
77.594	241.634	77.594	160.327	0		77.594	352.939	77.594	184.67	0		77.594	301	77.594	174.174	0		77.594	445.686	77.594	209.959	0		77.594	252.624	77.594	193.747	252.624		77.594	171.035	77.594	266.801	0		77.594	452.604	77.594	188.452	0		77.594	669.814	77.594	249.77	669.814		77.594	240.052
77.729	241.707	77.729	162.76	0		77.729	355.095	77.729	186.282	0		77.729	301.333	77.729	175.232	0		77.729	443.099	77.729	210.659	0		77.729	253.602	77.729	192.784	253.602		77.729	170.212	77.729	269.499	0		77.729	456.956	77.729	190.573	0		77.729	668.51	77.729	252.404	668.51		77.729	240.201
77.865	243.771	77.865	164.272	0		77.865	349.226	77.865	185.051	0		77.865	302.998	77.865	175.576	0		77.865	444.139	77.865	210.719	0		77.865	254.3	77.865	192.354	254.3		77.865	171.054	77.865	269.714	0		77.865	461.196	77.865	190.25	0		77.865	663.278	77.865	252.817	663.278		77.865	240.233
78	244.56	78	163.472	0		78	341.666	78	183.426	0		78	304.541	78	175.707	0		78	442.699	78	210.159	0		78	254.321	78	190.501	254.321		78	171.019	78	270.18	0		78	460.778	78	188.83	0		78	661.124	78	253.354	661.124		78	241.855
78.135	248.015	78.135	163.908	0		78.135	336.715	78.135	181.375	0		78.135	301.266	78.135	175.023	0		78.135	435.745	78.135	208.616	0		78.135	256.898	78.135	189.135	256.898		78.135	171.16	78.135	272.447	0		78.135	454.863	78.135	187.352	0		78.135	662.687	78.135	253.044	662.687		78.135	241.609
78.271	246.085	78.271	161.79	0		78.271	335.65	78.271	180.662	0		78.271	298.824	78.271	174.321	0		78.271	431.034	78.271	207.88	0		78.271	257.398	78.271	189.04	257.398		78.271	171.892	78.271	275.259	0		78.271	445.495	78.271	186.512	0		78.271	664.439	78.271	254	664.439		78.271	240.068
78.406	242.03	78.406	160.463	0		78.406	338.12	78.406	180.832	0		78.406	299.172	78.406	174.449	0		78.406	426.215	78.406	207.724	0		78.406	257.201	78.406	189.624	257.201		78.406	171.552	78.406	275.888	0		78.406	433.223	78.406	184.899	0		78.406	665.069	78.406	254.709	665.069		78.406	241.103
78.542	238.083	78.542	161.607	0		78.542	340.537	78.542	181.098	0		78.542	297.812	78.542	172.549	0		78.542	423.165	78.542	209.01	0		78.542	256.825	78.542	190.212	256.825		78.542	171.914	78.542	278.878	0		78.542	423.439	78.542	183.138	0		78.542	669.516	78.542	256.089	669.516		78.542	242.923
78.677	237.663	78.677	161.508	0		78.677	339.935	78.677	181.46	0		78.677	291.677	78.677	171.363	0		78.677	422.984	78.677	208.636	0		78.677	256.033	78.677	190.299	256.033		78.677	172.719	78.677	278.896	0		78.677	417.058	78.677	182.674	0		78.677	675.263	78.677	257.948	675.263		78.677	246.232
78.812	241.438	78.812	161.767	0		78.812	338.958	78.812	181.736	0		78.812	284.526	78.812	169.429	0		78.812	420.044	78.812	209.501	0		78.812	256.169	78.812	188.832	256.169		78.812	172.29	78.812	272.515	0		78.812	416.368	78.812	182.592	0		78.812	677.602	78.812	258.075	677.602		78.812	248.35
78.948	242.71	78.948	160.873	0		78.948	336.173	78.948	182.327	0		78.948	280.569	78.948	168.103	0		78.948	415.601	78.948	209.472	0		78.948	256.339	78.948	186.576	256.339		78.948	172.939	78.948	267.645	0		78.948	419.186	78.948	182.459	0		78.948	679.331	78.948	258.726	679.331		78.948	247.88
79.083	243.767	79.083	162.593	0		79.083	332.939	79.083	183	0		79.083	278.919	79.083	168.295	0		79.083	408.218	79.083	206.782	0		79.083	256.467	79.083	184.355	256.467		79.083	173.317	79.083	266.84	0		79.083	420.63	79.083	181.756	0		79.083	672.908	79.083	258.457	672.908		79.083	248.001
79.219	244.427	79.219	163.135	0		79.219	327.091	79.219	182.3	0		79.219	279.239	79.219	169.569	0		79.219	398.641	79.219	203.59	0		79.219	257.041	79.219	185.069	257.041		79.219	173.636	79.219	269.975	0		79.219	419.698	79.219	181.39	0		79.219	668.885	79.219	258.944	668.885		79.219	249.065
79.354	248.797	79.354	166.404	0		79.354	322.961	79.354	179.38	0		79.354	284.676	79.354	170.832	0		79.354	393.772	79.354	200.793	0		79.354	257.384	79.354	184.267	257.384		79.354	173.96	79.354	272.885	0		79.354	420.135	79.354	180.823	0		79.354	665.977	79.354	258.886	665.977		79.354	251.004
79.49	253.285	79.49	166.041	0		79.49	322.038	79.49	177.763	0		79.49	291.682	79.49	172.166	0		79.49	390.284	79.49	200.062	0		79.49	257.289	79.49	183.437	257.289		79.49	174.391	79.49	273.01	0		79.49	419.723	79.49	181.515	0		79.49	669.734	79.49	259.241	669.734		79.49	253.094
79.625	260.062	79.625	165.584	0		79.625	325.499	79.625	177.893	0		79.625	292.506	79.625	172.533	0		79.625	388.112	79.625	200.105	0		79.625	256.877	79.625	183.781	256.877		79.625	174.029	79.625	270.112	0		79.625	418.808	79.625	182.441	0		79.625	671.247	79.625	258.785	671.247		79.625	254.084
79.76	261.238	79.76	165.248	0		79.76	329.02	79.76	178.603	0		79.76	288.928	79.76	172.171	0		79.76	387.887	79.76	199.865	0		79.76	256.357	79.76	184.887	256.357		79.76	173.16	79.76	269.064	0		79.76	420.058	79.76	182.992	0		79.76	668.95	79.76	257.139	668.95		79.76	254.88
79.896	259.871	79.896	168.314	0		79.896	331.855	79.896	179.61	0		79.896	286.607	79.896	171.371	0		79.896	390.707	79.896	198.87	0		79.896	256.083	79.896	185.361	256.083		79.896	173.84	79.896	270.58	0		79.896	420.101	79.896	181.681	0		79.896	669.616	79.896	257.322	669.616		79.896	253.98
80.031	261.757	80.031	168.126	0		80.031	334.047	80.031	180.202	0		80.031	284.558	80.031	171.56	0		80.031	394.2	80.031	200.274	0		80.031	256.167	80.031	186.022	256.167		80.031	173.246	80.031	269.845	0		80.031	420.104	80.031	180.02	0		80.031	668.025	80.031	258.859	668.025		80.031	255.906
80.167	269.199	80.167	166.064	0		80.167	339.308	80.167	181.397	0		80.167	283.049	80.167	170.457	0		80.167	398.924	80.167	202.007	0		80.167	256.753	80.167	187.828	256.753		80.167	173.925	80.167	266.491	0		80.167	420.118	80.167	179.361	0		80.167	663.019	80.167	258.737	663.019		80.167	258.356
80.302	273.075	80.302	167.585	0		80.302	345.002	80.302	182.638	0		80.302	282.158	80.302	170.258	0		80.302	400.236	80.302	203.624	0		80.302	257.211	80.302	188.632	257.211		80.302	173.296	80.302	261.015	0		80.302	420.744	80.302	179.338	0		80.302	660.346	80.302	259.179	660.346		80.302	258.121
80.438	268.671	80.438	169.083	0		80.438	349.487	80.438	185.324	0		80.438	281.614	80.438	169.791	0		80.438	405.548	80.438	206.393	0		80.438	257.384	80.438	190.796	257.384		80.438	174.473	80.438	257.775	0		80.438	421.469	80.438	179.225	0		80.438	663.411	80.438	260.224	663.411		80.438	258.378
80.573	269.075	80.573	170.779	0		80.573	351.802	80.573	187.604	0		80.573	283.404	80.573	169.563	0		80.573	407.019	80.573	207.745	0		80.573	258.715	80.573	193.212	258.715		80.573	175.187	80.573	256.64	0		80.573	419.797	80.573	178.675	0		80.573	667.732	80.573	261.528	667.732		80.573	259.892
80.708	278.321	80.708	169.366	0		80.708	358.107	80.708	189.429	0		80.708	287.3	80.708	170.424	0		80.708	407.012	80.708	207.133	0		80.708	258.521	80.708	196.375	258.521		80.708	175.582	80.708	257.841	0		80.708	416.769	80.708	178.83	0		80.708	670.501	80.708	261.028	670.501		80.708	261.73
80.844	284.324	80.844	165.776	0		80.844	363.725	80.844	190.096	0		80.844	287.543	80.844	169.792	0		80.844	403.554	80.844	206.101	0		80.844	259.158	80.844	199.453	259.158		80.844	174.877	80.844	257.069	0		80.844	414.141	80.844	179.214	0		80.844	665.182	80.844	260.381	665.182		80.844	263.276
80.979	276.263	80.979	164.816	0		80.979	364.814	80.979	190.325	0		80.979	284.437	80.979	169.796	0		80.979	403.133	80.979	206.139	0		80.979	259.251	80.979	200.596	259.251		80.979	174.09	80.979	252.61	0		80.979	415.004	80.979	181.376	0		80.979	658.979	80.979	258.792	658.979		80.979	263.986
81.115	268.211	81.115	164.772	0		81.115	361.062	81.115	188.702	0		81.115	282.843	81.115	170.417	0		81.115	397.738	81.115	204.678	0		81.115	257.886	81.115	201.466	257.886		81.115	174.682	81.115	252.404	0		81.115	424.128	81.115	184.922	0		81.115	660.586	81.115	257.421	660.586		81.115	264.487
81.25	264.069	81.25	165.203	0		81.25	354.458	81.25	186.444	0		81.25	281.483	81.25	169.874	0		81.25	388.549	81.25	202.733	0		81.25	256.353	81.25	200.781	256.353		81.25	174.476	81.25	249.159	0		81.25	434.599	81.25	188.913	0		81.25	666.912	81.25	258.158	666.912		81.25	265.142
81.385	263.671	81.385	165.641	0		81.385	350.314	81.385	184.319	0		81.385	282.78	81.385	169.714	0		81.385	385.131	81.385	199.509	0		81.385	256.544	81.385	202.649	256.544		81.385	174.831	81.385	244.494	0		81.385	441.041	81.385	190.943	0		81.385	675.817	81.385	259.302	675.817		81.385	265.174
81.521	261.747	81.521	163.734	0		81.521	347.836	81.521	184.104	0		81.521	281.643	81.521	169.756	0		81.521	384.078	81.521	198.732	0		81.521	255.107	81.521	204.631	255.107		81.521	175.155	81.521	241.429	0		81.521	446.244	81.521	191.071	0		81.521	681.094	81.521	259.666	681.094		81.521	265.08
81.656	261.328	81.656	162.595	0		81.656	345.341	81.656	183.647	0		81.656	282.934	81.656	170.229	0		81.656	387.639	81.656	198.662	0		81.656	254.138	81.656	206.045	254.138		81.656	174.989	81.656	239.019	0		81.656	447.077	81.656	191.513	0		81.656	679.861	81.656	260.492	679.861		81.656	265.415
81.792	258.224	81.792	160.058	0		81.792	344.096	81.792	182.924	0		81.792	286.647	81.792	171.134	0		81.792	393.709	81.792	200.012	0		81.792	253.486	81.792	207.901	253.486		81.792	176.372	81.792	238.339	0		81.792	446.78	81.792	191.796	0		81.792	677.078	81.792	259.95	677.078		81.792	264.314
81.927	250.634	81.927	160.023	0		81.927	345.777	81.927	182.266	0		81.927	290.096	81.927	170.892	0		81.927	397.321	81.927	200.15	0		81.927	253.072	81.927	208.401	253.072		81.927	175.329	81.927	235.307	0		81.927	443.823	81.927	190.441	0		81.927	674.981	81.927	260.192	674.981		81.927	260.575
82.062	244.378	82.062	159.724	0		82.062	350.634	82.062	183.057	0		82.062	290.268	82.062	171.563	0		82.062	398.092	82.062	200.95	0		82.062	253.24	82.062	208.53	253.24		82.062	177.177	82.062	232.961	0		82.062	440.932	82.062	189.681	0		82.062	671.279	82.062	260.172	671.279		82.062	257.149
82.198	243.706	82.198	161.091	0		82.198	355.062	82.198	183.498	0		82.198	290.053	82.198	171.32	0		82.198	396.95	82.198	201.458	0		82.198	252.382	82.198	206.972	252.382		82.198	175.914	82.198	231.331	0		82.198	438.755	82.198	189.208	0		82.198	666.912	82.198	260.234	666.912		82.198	254.762
82.333	242.264	82.333	160.652	0		82.333	361.509	82.333	183.932	0		82.333	288.295	82.333	170.538	0		82.333	397.007	82.333	200.139	0		82.333	253.021	82.333	207.044	253.021		82.333	176.48	82.333	229.109	0		82.333	437.645	82.333	187.996	0		82.333	666.54	82.333	259.6	666.54		82.333	253.018
82.469	240.607	82.469	161.776	0		82.469	367.789	82.469	185.98	0		82.469	288.56	82.469	170.304	0		82.469	396.257	82.469	200.36	0		82.469	252.229	82.469	209.836	252.229		82.469	176.884	82.469	229.026	0		82.469	435.611	82.469	186.867	0		82.469	670.077	82.469	259.76	670.077		82.469	253.989
82.604	241.493	82.604	163.142	0		82.604	370.915	82.604	187.525	0		82.604	290.693	82.604	170.773	0		82.604	398.187	82.604	198.439	0		82.604	252.45	82.604	212.285	252.45		82.604	175.877	82.604	228.505	0		82.604	432.517	82.604	184.089	0		82.604	668.879	82.604	261.302	668.879		82.604	257.716
82.74	242.912	82.74	164.203	0		82.74	374.36	82.74	188.967	0		82.74	295.908	82.74	171.66	0		82.74	402.053	82.74	198.479	0		82.74	252.921	82.74	212.781	252.921		82.74	176.979	82.74	228.093	0		82.74	421.658	82.74	181.821	0		82.74	662.735	82.74	262.725	662.735		82.74	264.284
82.875	246.812	82.875	166.005	0		82.875	376.271	82.875	189.001	0		82.875	298.434	82.875	172.282	0		82.875	407.183	82.875	198.193	0		82.875	251.449	82.875	211.328	251.449		82.875	177.012	82.875	226.237	0		82.875	410.508	82.875	179.48	0		82.875	662.259	82.875	262.694	662.259		82.875	269.817
83.01	250.607	83.01	165.168	0		83.01	374.186	83.01	187.831	0		83.01	295.653	83.01	171.9	0		83.01	411.749	83.01	200.598	0		83.01	251.291	83.01	211.216	251.291		83.01	176.053	83.01	224.492	0		83.01	400.34	83.01	177.589	0		83.01	662.385	83.01	262.273	662.385		83.01	272.982
83.146	253.798	83.146	164.478	0		83.146	371.411	83.146	186.482	0		83.146	292.476	83.146	171.116	0		83.146	413.824	83.146	201.752	0		83.146	252.223	83.146	212.518	252.223		83.146	176.347	83.146	224.472	0		83.146	392.956	83.146	177.352	0		83.146	665.982	83.146	262.117	665.982		83.146	272.208
83.281	253.089	83.281	165.121	0		83.281	371.572	83.281	185.248	0		83.281	289.545	83.281	170.376	0		83.281	408.72	83.281	201.371	0		83.281	251.237	83.281	212.561	251.237		83.281	177.817	83.281	222.858	0		83.281	389.776	83.281	177.287	0		83.281	670.413	83.281	262.056	670.413		83.281	270.887
83.417	252.488	83.417	164.827	0		83.417	373.807	83.417	184.553	0		83.417	287.75	83.417	170.298	0		83.417	404.338	83.417	201.427	0		83.417	250.714	83.417	212.472	250.714		83.417	177.578	83.417	219.098	0		83.417	390.167	83.417	179.239	0		83.417	671.568	83.417	261.556	671.568		83.417	270.035
83.552	253.279	83.552	166.001	0		83.552	377.392	83.552	183.906	0		83.552	287.576	83.552	170.489	0		83.552	401.988	83.552	201.253	0		83.552	250.782	83.552	212.999	250.782		83.552	176.759	83.552	215.907	0		83.552	393.738	83.552	181.881	0		83.552	676.478	83.552	261.058	676.478		83.552	269.952
83.688	254.848	83.688	168.149	0		83.688	382.68	83.688	184.031	0		83.688	288.738	83.688	170.631	0		83.688	399.527	83.688	201.027	0		83.688	250.682	83.688	214.497	250.682		83.688	177.766	83.688	216.288	0		83.688	396.918	83.688	182.797	0		83.688	683.905	83.688	261.42	683.905		83.688	269.88
83.823	260.034	83.823	171.738	0		83.823	387.169	83.823	184.658	0		83.823	293.158	83.823	170.293	0		83.823	400.726	83.823	200.984	0		83.823	250.072	83.823	214.234	250.072		83.823	177.687	83.823	214.502	0		83.823	394.561	83.823	181.234	0		83.823	690.275	83.823	264.45	690.275		83.823	269.619
83.958	262.496	83.958	171.744	0		83.958	392.584	83.958	185.644	0		83.958	293.647	83.958	170.696	0		83.958	404.638	83.958	201.848	0		83.958	250.405	83.958	211.635	250.405		83.958	177.866	83.958	217.665	0		83.958	392.552	83.958	180.248	0		83.958	698.914	83.958	266.525	698.914		83.958	267.986
84.094	264.736	84.094	170.799	0		84.094	393.816	84.094	186.352	0		84.094	290.671	84.094	169.849	0		84.094	403.556	84.094	200.886	0		84.094	250.409	84.094	209.15	250.409		84.094	177.62	84.094	220.372	0		84.094	390.659	84.094	180.044	0		84.094	696.206	84.094	268.02	696.206		84.094	265.19
84.229	265.618	84.229	170.835	0		84.229	395.214	84.229	186.677	0		84.229	284.965	84.229	169.054	0		84.229	400.182	84.229	200.017	0		84.229	250.248	84.229	206.931	250.248		84.229	178.87	84.229	225.144	0		84.229	389.677	84.229	179.948	0		84.229	685.58	84.229	266.261	685.58		84.229	262.582
84.365	267.084	84.365	171.543	0		84.365	395.414	84.365	187.213	0		84.365	282.888	84.365	168.197	0		84.365	391.613	84.365	199.132	0		84.365	250.263	84.365	203.924	250.263		84.365	178.393	84.365	229.957	0		84.365	387.251	84.365	179.505	0		84.365	678.813	84.365	264.152	678.813		84.365	259.975
84.5	269.038	84.5	172.64	0		84.5	396.988	84.5	187.335	0		84.5	283.693	84.5	167.66	0		84.5	385.629	84.5	199.053	0		84.5	250.164	84.5	201.643	250.164		84.5	177.996	84.5	231.073	0		84.5	383.129	84.5	179.145	0		84.5	674.62	84.5	261.551	674.62		84.5	259.36
84.635	272.799	84.635	172.439	0		84.635	401.492	84.635	187.72	0		84.635	285.652	84.635	168.22	0		84.635	383.979	84.635	198.895	0		84.635	249.653	84.635	200.858	249.653		84.635	177.776	84.635	233.259	0		84.635	378.488	84.635	178.786	0		84.635	670.429	84.635	260.372	670.429		84.635	261.059
84.771	276.706	84.771	170.344	0		84.771	404.636	84.771	188.686	0		84.771	284.709	84.771	168.445	0		84.771	384.839	84.771	200.49	0		84.771	249.428	84.771	200.718	249.428		84.771	177.022	84.771	234.517	0		84.771	376.449	84.771	178.702	0		84.771	663.121	84.771	260.935	663.121		84.771	263.536
84.906	277.809	84.906	170.611	0		84.906	405.996	84.906	189.633	0		84.906	284.619	84.906	168.936	0		84.906	388.162	84.906	199.661	0		84.906	248.202	84.906	200.832	248.202		84.906	178.419	84.906	236.542	0		84.906	376.778	84.906	179.563	0		84.906	655.158	84.906	261.337	655.158		84.906	264.956
85.042	271.352	85.042	170.1	0		85.042	409.629	85.042	191.585	0		85.042	284.124	85.042	168.513	0		85.042	392.685	85.042	201.319	0		85.042	248.314	85.042	202.062	248.314		85.042	177.441	85.042	233.838	0		85.042	376.159	85.042	179.38	0		85.042	650.636	85.042	260.648	650.636		85.042	264.26
85.177	270.892	85.177	169.285	0		85.177	416.005	85.177	193.703	0		85.177	286.855	85.177	169.006	0		85.177	393.793	85.177	201.438	0		85.177	247.326	85.177	202.602	247.326		85.177	178.347	85.177	231.891	0		85.177	378.067	85.177	179.373	0		85.177	648.686	85.177	258.932	648.686		85.177	262.622
85.312	267.451	85.312	169.115	0		85.312	421.628	85.312	195.122	0		85.312	290.66	85.312	170.115	0		85.312	397.39	85.312	202.801	0		85.312	247.116	85.312	203.076	247.116		85.312	179.794	85.312	229.661	0		85.312	378.445	85.312	179.089	0		85.312	655.836	85.312	258.25	655.836		85.312	259.241
85.448	264.225	85.448	170.645	0		85.448	426.167	85.448	194.153	0		85.448	290.296	85.448	170.516	0		85.448	407.265	85.448	206.153	0		85.448	246.424	85.448	201.682	246.424		85.448	178.887	85.448	227.718	0		85.448	378.255	85.448	178.928	0		85.448	661.047	85.448	257.419	661.047		85.448	259.723
85.583	263.144	85.583	171.283	0		85.583	426.2	85.583	192.988	0		85.583	289.228	85.583	170.312	0		85.583	417.114	85.583	209.482	0		85.583	245.371	85.583	201.821	245.371		85.583	178.339	85.583	223.941	0		85.583	380.024	85.583	179.335	0		85.583	671.153	85.583	259.525	671.153		85.583	261.722
85.719	263.558	85.719	171.122	0		85.719	421.824	85.719	191.561	0		85.719	287.489	85.719	170.018	0		85.719	415.045	85.719	211.324	0		85.719	244.26	85.719	200.952	244.26		85.719	179.495	85.719	223.137	0		85.719	383.23	85.719	180.444	0		85.719	683.133	85.719	261.845	683.133		85.719	262.838
85.854	267.29	85.854	173.42	0		85.854	418.742	85.854	190.61	0		85.854	284.973	85.854	168.745	0		85.854	407.623	85.854	209.255	0		85.854	243.045	85.854	200.806	0		85.854	178.617	85.854	220.947	0		85.854	382.739	85.854	180.521	0		85.854	691.565	85.854	261.58	691.565		85.854	263.591
85.99	270.671	85.99	174.355	0		85.99	417.736	85.99	190.447	0		85.99	283.296	85.99	168.362	0		85.99	400.552	85.99	207.256	0		85.99	243.169	85.99	203.494	0		85.99	178.51	85.99	222.39	0		85.99	380.144	85.99	181.204	0		85.99	685.371	85.99	259.255	685.371		85.99	262.958
86.125	271.925	86.125	174.473	0		86.125	417.773	86.125	190.719	0		86.125	282.487	86.125	167.759	0		86.125	396.067	86.125	206.202	0		86.125	242.12	86.125	204.274	0		86.125	178.777	86.125	222.914	0		86.125	376.818	86.125	182.982	0		86.125	668.183	86.125	257.752	668.183		86.125	264.353
86.26	272.291	86.26	172.863	0		86.26	417.333	86.26	189.196	0		86.26	281.75	86.26	167.549	0		86.26	398.164	86.26	206.417	0		86.26	241.851	86.26	203.322	0		86.26	178.159	86.26	222.62	0		86.26	376.968	86.26	185.369	0		86.26	653.529	86.26	256.366	653.529		86.26	265.835
86.396	272.028	86.396	171.877	0		86.396	417.071	86.396	188.595	0		86.396	282.951	86.396	167.33	0		86.396	403.251	86.396	205.421	0		86.396	241.798	86.396	202.871	0		86.396	179.054	86.396	225.148	0		86.396	380.451	86.396	188.702	0		86.396	649.182	86.396	255.258	649.182		86.396	266.36
86.531	267.911	86.531	169.443	0		86.531	417.718	86.531	188.85	0		86.531	285.206	86.531	167.119	0		86.531	409.244	86.531	205.072	0		86.531	240.748	86.531	201.645	0		86.531	179.38	86.531	227.295	0		86.531	386.652	86.531	191.989	0		86.531	648.876	86.531	254.944	648.876		86.531	265.283
86.667	265.454	86.667	168.481	0		86.667	418.219	86.667	188.296	0		86.667	285.357	86.667	166.658	0		86.667	419.868	86.667	206.696	0		86.667	240.211	86.667	200.804	0		86.667	179.573	86.667	230.606	0		86.667	394.2	86.667	195.22	0		86.667	651.031	86.667	254.105	651.031		86.667	264.36
86.802	260.984	86.802	167.634	0		86.802	420.52	86.802	187.318	0		86.802	285.33	86.802	167.191	0		86.802	429.272	86.802	208.244	0		86.802	238.861	86.802	200.581	0		86.802	178.844	86.802	233.353	0		86.802	395.398	86.802	194.869	0		86.802	647.014	86.802	252.998	647.014		86.802	262.833
86.938	253.386	86.938	168.379	0		86.938	422.345	86.938	186.282	0		86.938	285.35	86.938	167.237	0		86.938	429.559	86.938	206.365	0		86.938	237.774	86.938	200.001	0		86.938	179.544	86.938	241.635	0		86.938	392.409	86.938	193.519	0		86.938	639.669	86.938	253.821	639.669		86.938	263.542
87.073	251.042	87.073	169.947	0		87.073	421.827	87.073	185.636	0		87.073	285.434	87.073	167.712	0		87.073	424.528	87.073	204.762	0		87.073	235.994	87.073	199.722	0		87.073	179.895	87.073	255.272	0		87.073	386.829	87.073	191.216	0		87.073	634.034	87.073	254.469	634.034		87.073	264.677
87.208	250.736	87.208	168.369	0		87.208	420.61	87.208	184.618	0		87.208	285.166	87.208	167.706	0		87.208	417.358	87.208	201.165	0		87.208	235.99	87.208	197.871	0		87.208	180.719	87.208	262.206	0		87.208	380.836	87.208	189.118	0		87.208	632.157	87.208	254.897	632.157		87.208	267.46
87.344	250.4	87.344	167.824	0		87.344	417.574	87.344	184.493	0		87.344	285.102	87.344	167.89	0		87.344	412.325	87.344	200.902	0		87.344	234.694	87.344	195.774	0		87.344	180.598	87.344	260.071	0		87.344	374.454	87.344	188.095	0		87.344	627.092	87.344	253.957	627.092		87.344	267.114
87.479	245.385	87.479	167.232	0		87.479	418.42	87.479	184.566	0		87.479	286.443	87.479	169.155	0		87.479	413.085	87.479	202.484	0		87.479	234.007	87.479	195.394	0		87.479	179.393	87.479	249.642	0		87.479	371.081	87.479	188.802	0		87.479	625.723	87.479	253.695	625.723		87.479	266.902
87.615	241.831	87.615	169.054	0		87.615	421.647	87.615	185.574	0		87.615	287.805	87.615	169.62	0		87.615	410.272	87.615	203.316	0		87.615	233.032	87.615	197.039	0		87.615	180.181	87.615	241.672	0		87.615	367.895	87.615	189.467	0		87.615	629.834	87.615	253.353	629.834		87.615	267.973
87.75	239.362	87.75	172.039	0		87.75	424.461	87.75	186.312	0		87.75	289.728	87.75	170.025	0		87.75	410.828	87.75	202.949	0		87.75	231.555	87.75	199.603	0		87.75	180	87.75	234.517	0		87.75	362.207	87.75	188.772	0		87.75	630.225	87.75	253.098	630.225		87.75	270.927
87.885	242.374	87.885	173.707	0		87.885	425.829	87.885	185.414	0		87.885	290.631	87.885	170.796	0		87.885	410.018	87.885	202.413	0		87.885	231.466	87.885	200.347	0		87.885	181.643	87.885	233.402	0		87.885	354.496	87.885	186.42	0		87.885	627.842	87.885	252.359	627.842		87.885	271.603
88.021	247.317	88.021	175.421	0		88.021	426.973	88.021	184.37	0		88.021	287.452	88.021	169.807	0		88.021	412.853	88.021	204.065	0		88.021	230.362	88.021	199.106	0		88.021	179.862	88.021	232.45	0		88.021	348.161	88.021	184.651	0		88.021	626.713	88.021	250.305	626.713		88.021	269.12
88.156	251.272	88.156	172.94	0		88.156	428.492	88.156	184.031	0		88.156	281.223	88.156	168.127	0		88.156	417.181	88.156	205.503	0		88.156	228.51	88.156	196.846	0		88.156	181.075	88.156	230.134	0		88.156	340.312	88.156	181.968	0		88.156	628.634	88.156	250.594	628.634		88.156	269.408
88.292	250.1	88.292	170.751	0		88.292	431.458	88.292	184.47	0		88.292	276.152	88.292	167.078	0		88.292	419.131	88.292	204.207	0		88.292	228.634	88.292	195.455	0		88.292	181.057	88.292	227.173	0		88.292	333.711	88.292	180.225	0		88.292	631.476	88.292	253.769	631.476		88.292	268.08
88.427	248.675	88.427	171.026	0		88.427	434.315	88.427	185.064	0		88.427	276.053	88.427	166.605	0		88.427	419.944	88.427	204.949	0		88.427	227.284	88.427	194.781	0		88.427	180.459	88.427	228.091	0		88.427	328.928	88.427	179.592	0		88.427	628.241	88.427	256.686	628.241		88.427	267.415
88.562	244.424	88.562	170.711	0		88.562	438.912	88.562	185.587	0		88.562	275.401	88.562	167.051	0		88.562	422.835	88.562	204.287	0		88.562	225.894	88.562	191.784	0		88.562	180.863	88.562	229.947	0		88.562	327.125	88.562	180.661	0		88.562	612.763	88.562	256.433	612.763		88.562	269.536
88.698	246.447	88.698	172.734	0		88.698	443.682	88.698	186.341	0		88.698	274.341	88.698	167.429	0		88.698	425.552	88.698	203.315	0		88.698	224.92	88.698	188.178	0		88.698	181.101	88.698	238.671	0		88.698	328.824	88.698	182.532	0		88.698	592.005	88.698	254.141	592.005		88.698	271.458
88.833	250.011	88.833	173.825	0		88.833	441.671	88.833	185.837	0		88.833	274.996	88.833	167.282	0		88.833	423.867	88.833	203.473	0		88.833	224.135	88.833	187.238	0		88.833	180.303	88.833	248.408	0		88.833	329.455	88.833	183.329	0		88.833	577.472	88.833	250.999	577.472		88.833	275.003
88.969	251.614	88.969	173.943	0		88.969	438.077	88.969	184.772	0		88.969	278.725	88.969	167.37	0		88.969	422.206	88.969	202.175	0		88.969	222.913	88.969	186.76	0		88.969	181.053	88.969	253.001	0		88.969	329.622	88.969	183.59	0		88.969	567.543	88.969	248.671	567.543		88.969	278.789
89.104	252.912	89.104	174.604	0		89.104	435.016	89.104	183.115	0		89.104	283.7	89.104	167.964	0		89.104	422.227	89.104	202.052	0		89.104	221.395	89.104	187.324	0		89.104	181.104	89.104	246.866	0		89.104	328.208	89.104	183.681	0		89.104	563.011	89.104	248.623	563.011		89.104	283.474
89.24	254.633	89.24	174.84	0		89.24	435.213	89.24	182.063	0		89.24	286.697	89.24	168.893	0		89.24	429.16	89.24	203.393	0		89.24	220.764	89.24	189.266	0		89.24	180.683	89.24	236.858	0		89.24	327.925	89.24	184.076	0		89.24	560.499	89.24	248.218	560.499		89.24	286.703
89.375	254.729	89.375	175.869	0		89.375	437.454	89.375	182.211	0		89.375	283.632	89.375	168.895	0		89.375	435.017	89.375	203.709	0		89.375	220.574	89.375	190.43	0		89.375	180.816	89.375	228.418	0		89.375	331.624	89.375	185.994	0		89.375	556.194	89.375	248.494	556.194		89.375	287.706
89.51	257.808	89.51	177.275	0		89.51	441.213	89.51	183.398	0		89.51	280.746	89.51	168.897	0		89.51	439.794	89.51	204.669	0		89.51	219.711	89.51	193.879	0		89.51	182.037	89.51	229.101	0		89.51	337.446	89.51	187.437	0		89.51	551.101	89.51	248.974	0		89.51	286.484
89.646	262.882	89.646	176.793	0		89.646	443.061	89.646	183.425	0		89.646	280.584	89.646	168.852	0		89.646	441.076	89.646	204.23	0		89.646	218.073	89.646	196.806	0		89.646	181.516	89.646	231.299	0		89.646	343.628	89.646	188.958	0		89.646	549.821	89.646	249.805	0		89.646	282.143
89.781	267.184	89.781	177.238	0		89.781	446.968	89.781	184.024	0		89.781	279.739	89.781	168.53	0		89.781	445.732	89.781	205.537	0		89.781	217.461	89.781	198.289	0		89.781	180.402	89.781	232.992	0		89.781	349.314	89.781	189.775	0		89.781	545.322	89.781	246.917	0		89.781	280.34
89.917	267.004	89.917	177.547	0		89.917	449.874	89.917	185.678	0		89.917	279.118	89.917	168.461	0		89.917	450.835	89.917	206.223	450.835		89.917	216.438	89.917	197.565	0		89.917	181.721	89.917	234.351	0		89.917	354.591	89.917	192.069	0		89.917	538.05	89.917	243.858	0		89.917	281.495
90.052	268.026	90.052	179.999	0		90.052	448.333	90.052	186.178	0		90.052	277.152	90.052	168.967	0		90.052	457.627	90.052	207.571	457.627		90.052	215.811	90.052	197.523	0		90.052	182.028	90.052	232.999	0		90.052	360.433	90.052	194.445	0		90.052	529.871	90.052	241.213	0		90.052	280.529
90.188	271.049	90.188	179.209	0		90.188	449.327	90.188	186.653	0		90.188	276.264	90.188	169.918	0		90.188	463.119	90.188	208.988	463.119		90.188	214.961	90.188	195.891	0		90.188	181.046	90.188	230.494	0		90.188	367.429	90.188	197.232	0		90.188	521.294	90.188	240.626	0		90.188	279.305
90.323	273.583	90.323	179.385	0		90.323	452.916	90.323	188.159	0		90.323	276.757	90.323	170.391	0		90.323	465.918	90.323	211.285	465.918		90.323	214.142	90.323	195.641	0		90.323	181.993	90.323	227.178	0		90.323	374.342	90.323	200.614	0		90.323	513.687	90.323	240.592	0		90.323	277.657
90.458	276.389	90.458	180.072	0		90.458	453.033	90.458	188.007	0		90.458	277.913	90.458	170.36	0		90.458	472.897	90.458	213.738	472.897		90.458	212.712	90.458	195.233	0		90.458	181.259	90.458	226.365	0		90.458	379.498	90.458	202.898	0		90.458	509.31	90.458	239.805	0		90.458	275.034
90.594	279.989	90.594	181.249	0		90.594	455.943	90.594	187.755	0		90.594	276.999	90.594	170.791	0		90.594	470.93	90.594	215.867	470.93		90.594	211.295	90.594	195.964	0		90.594	180.497	90.594	227.039	0		90.594	384.26	90.594	206.037	0		90.594	502.076	90.594	237.823	0		90.594	274.993
90.729	281.381	90.729	181.209	0		90.729	460.344	90.729	187.982	0		90.729	277.742	90.729	171.686	0		90.729	464.388	90.729	214.435	464.388		90.729	210.875	90.729	197.678	0		90.729	182.651	90.729	232.293	0		90.729	387.685	90.729	207.156	0		90.729	494.467	90.729	235.797	0		90.729	275.498
90.865	283.394	90.865	183.121	0		90.865	467.465	90.865	189.66	0		90.865	277.313	90.865	171.308	0		90.865	459.655	90.865	215.996	459.655		90.865	210.044	90.865	198.113	0		90.865	182.759	90.865	235.149	0		90.865	384.97	90.865	204.443	0		90.865	489.665	90.865	235.585	0		90.865	274.861
91	287.252	91	183.497	287.252		91	474.029	91	192.25	0		91	273.922	91	170.089	0		91	460.761	91	215.84	460.761		91	208.884	91	197.518	0		91	182.516	91	237.087	0		91	377.132	91	200.932	0		91	484.869	91	235.681	0		91	274.277
91.135	287.186	91.135	180.714	287.186		91.135	481.919	91.135	193.56	0		91.135	269.682	91.135	168.783	0		91.135	466.248	91.135	216.639	466.248		91.135	207.884	91.135	195.988	0		91.135	181.797	91.135	237.596	0		91.135	373.718	91.135	198.477	0		91.135	476.465	91.135	235.478	0		91.135	272.536
91.271	292.459	91.271	179.354	292.459		91.271	491.248	91.271	196.099	0		91.271	268.595	91.271	167.913	0		91.271	469.722	91.271	216.605	469.722		91.271	207.222	91.271	194.353	0		91.271	182.339	91.271	237.888	0		91.271	369.897	91.271	197.3	0		91.271	470.131	91.271	234.301	0		91.271	272.391
91.406	291.837	91.406	178.057	291.837		91.406	495.805	91.406	198.073	0		91.406	268.785	91.406	167.327	0		91.406	471.415	91.406	217.206	471.415		91.406	205.945	91.406	192.927	0		91.406	181.737	91.406	237.27	0		91.406	368.507	91.406	198.725	0		91.406	468.247	91.406	234.098	0		91.406	271.19
91.542	289.406	91.542	176.829	289.406		91.542	491.289	91.542	197.676	0		91.542	269.019	91.542	167.799	0		91.542	469.952	91.542	215.605	469.952		91.542	204.853	91.542	193.656	0		91.542	183.039	91.542	237.893	0		91.542	369.588	91.542	200.532	0		91.542	467.202	91.542	232.424	0		91.542	272.349
91.677	290.408	91.677	178.867	290.408		91.677	481.452	91.677	193.998	0		91.677	266.735	91.677	167.577	0		91.677	474.736	91.677	215.931	474.736		91.677	203.529	91.677	194.464	0		91.677	182.42	91.677	240.331	0		91.677	371.685	91.677	200.957	0		91.677	463.687	91.677	231.785	0		91.677	274.902
91.812	296.883	91.812	179.954	296.883		91.812	470.532	91.812	190.141	0		91.812	262.542	91.812	166.853	0		91.812	478.939	91.812	216.307	478.939		91.812	202.955	91.812	193.351	0		91.812	183.086	91.812	242.527	0		91.812	372.084	91.812	200.182	0		91.812	455.462	91.812	230.731	0		91.812	277.471
91.948	305.52	91.948	180.846	305.52		91.948	464.943	91.948	187.961	0		91.948	258.885	91.948	166.072	0		91.948	480.905	91.948	214.284	480.905		91.948	202.273	91.948	192.77	0		91.948	182.542	91.948	245.84	0		91.948	370.384	91.948	199.297	0		91.948	445.443	91.948	228.947	0		91.948	280.073
92.083	312.724	92.083	180.283	312.724		92.083	465.521	92.083	187.299	0		92.083	256.887	92.083	165.363	0		92.083	482.668	92.083	215.012	482.668		92.083	201.906	92.083	192.949	0		92.083	181.954	92.083	246.581	0		92.083	372.001	92.083	200.129	0		92.083	432.112	92.083	227.569	0		92.083	279.596
92.219	315.943	92.219	183.21	315.943		92.219	468.649	92.219	187.995	0		92.219	255.326	92.219	165.062	0		92.219	480.468	92.219	214.142	480.468		92.219	201.35	92.219	193.554	0		92.219	182.66	92.219	248.401	0		92.219	379.486	92.219	199.533	0		92.219	421.066	92.219	225.51	0		92.219	281.01
92.354	316.793	92.354	183.988	316.793		92.354	474.189	92.354	189.214	0		92.354	254.571	92.354	164.87	0		92.354	475.091	92.354	212.655	475.091		92.354	201.041	92.354	193.386	0		92.354	182.66	92.354	248.896	0		92.354	386.825	92.354	199.638	0		92.354	414.548	92.354	225.417	0		92.354	282.156
92.49	318.932	92.49	183.262	318.932		92.49	475.401	92.49	190.351	0		92.49	255.21	92.49	165.09	0		92.49	464.244	92.49	211.943	464.244		92.49	199.833	92.49	192.275	0		92.49	183.257	92.49	245.714	0		92.49	391.131	92.49	200.031	0		92.49	411.811	92.49	225.229	0		92.49	284.245
92.625	320.648	92.625	183.43	320.648		92.625	474.511	92.625	190.673	0		92.625	259.189	92.625	166.077	0		92.625	458.263	92.625	210.902	458.263		92.625	199.895	92.625	191.041	0		92.625	183.01	92.625	239.985	0		92.625	393.37	92.625	201.108	0		92.625	410.443	92.625	225.893	0		92.625	284.834
92.76	320.806	92.76	182.15	320.806		92.76	472.466	92.76	189.889	0		92.76	264.39	92.76	166.848	0		92.76	458.63	92.76	212.956	458.63		92.76	199.763	92.76	190.474	0		92.76	182.809	92.76	232.192	0		92.76	391.247	92.76	201.441	0		92.76	407.284	92.76	226.116	0		92.76	283.125
92.896	323.626	92.896	181.981	323.626		92.896	468.552	92.896	188.194	0		92.896	266.33	92.896	167.759	0		92.896	463.448	92.896	214.905	463.448		92.896	199.825	92.896	191.01	0		92.896	184.051	92.896	229.989	0		92.896	392.523	92.896	200.93	0		92.896	405.759	92.896	227.834	0		92.896	281.768
93.031	323.523	93.031	180.825	323.523		93.031	471.348	93.031	188.022	0		93.031	265.773	93.031	168.014	0		93.031	463.188	93.031	214.79	463.188		93.031	199.459	93.031	192.006	0		93.031	183.041	93.031	226.943	0		93.031	397.323	93.031	201.45	0		93.031	402.857	93.031	228.899	0		93.031	282.416
93.167	320.423	93.167	178.709	320.423		93.167	475.218	93.167	188.109	0		93.167	263.437	93.167	167.615	0		93.167	459.956	93.167	214.874	459.956		93.167	199.753	93.167	193.215	0		93.167	182.889	93.167	225.054	0		93.167	406.196	93.167	203.588	0		93.167	402.216	93.167	231.168	0		93.167	279.052
93.302	323.759	93.302	180.469	323.759		93.302	478.291	93.302	187.983	0		93.302	264.603	93.302	167.414	0		93.302	457.961	93.302	213.891	457.961		93.302	199.869	93.302	194.174	0		93.302	182.484	93.302	224.173	0		93.302	414.243	93.302	205.003	0		93.302	403.741	93.302	235.755	0		93.302	277.547
93.438	322.027	93.438	179.423	322.027		93.438	480.794	93.438	187.121	0		93.438	270.009	93.438	167.918	0		93.438	456.907	93.438	214.032	456.907		93.438	200.163	93.438	195.581	0		93.438	183.22	93.438	225.432	0		93.438	417.492	93.438	204.661	0		93.438	402.286	93.438	241.073	0		93.438	278.579
93.573	322.075	93.573	179.21	322.075		93.573	483.403	93.573	187.964	0		93.573	275.821	93.573	169.071	0		93.573	454.137	93.573	214.461	454.137		93.573	200.632	93.573	195.231	0		93.573	183.741	93.573	224.83	0		93.573	417.144	93.573	203.319	0		93.573	400.81	93.573	247.897	0		93.573	280.246
93.708	325.252	93.708	181.608	325.252		93.708	485.132	93.708	188.312	0		93.708	278.375	93.708	170.227	0		93.708	451.177	93.708	217.198	451.177		93.708	201.3	93.708	196.632	0		93.708	182.728	93.708	222.328	0		93.708	411.256	93.708	200.358	0		93.708	396.795	93.708	255.905	0		93.708	277.94
93.844	327.049	93.844	180.711	327.049		93.844	489.129	93.844	188.927	0		93.844	277.914	93.844	171.015	0		93.844	449.52	93.844	217.705	449.52		93.844	201.639	93.844	196.142	0		93.844	183.071	93.844	221.983	0		93.844	404.872	93.844	199.009	0		93.844	395.466	93.844	262.588	0		93.844	272.702
93.979	329.576	93.979	180.938	329.576		93.979	495.306	93.979	189.256	0		93.979	278.863	93.979	171.479	0		93.979	444.239	93.979	215.011	0		93.979	202.683	93.979	195.179	0		93.979	184.007	93.979	224.988	0		93.979	400.543	93.979	199.238	0		93.979	394.335	93.979	265.569	0		93.979	269.186
94.115	332.062	94.115	181.789	332.062		94.115	501.032	94.115	189.355	0		94.115	280.844	94.115	172.202	0		94.115	440.059	94.115	213.892	0		94.115	202.822	94.115	195.295	0		94.115	183.538	94.115	227.546	0		94.115	398.759	94.115	198.967	0		94.115	393.581	94.115	271.131	0		94.115	271.518
94.25	334.82	94.25	180.165	334.82		94.25	505.026	94.25	190.095	0		94.25	281.94	94.25	172.658	0		94.25	436.256	94.25	211.427	0		94.25	203.099	94.25	196.052	0		94.25	183.575	94.25	228.325	0		94.25	395.942	94.25	198.407	0		94.25	391.487	94.25	276.162	0		94.25	274.328
94.385	338.77	94.385	178.568	338.77		94.385	506.623	94.385	191.332	0		94.385	285.461	94.385	173.411	0		94.385	432.816	94.385	211.366	0		94.385	204.209	94.385	196.382	0		94.385	182.689	94.385	225.786	0		94.385	394.118	94.385	198.143	0		94.385	390.758	94.385	281.037	0		94.385	275.983
94.521	339.283	94.521	178.69	339.283		94.521	509.893	94.521	192.451	0		94.521	287.107	94.521	173.858	0		94.521	436.162	94.521	209.994	0		94.521	204.299	94.521	196.912	0		94.521	183.711	94.521	224.495	0		94.521	392.58	94.521	199.774	0		94.521	390.266	94.521	286.021	0		94.521	275.63
94.656	333.862	94.656	177.588	333.862		94.656	513.109	94.656	195.434	0		94.656	290.199	94.656	174.283	0		94.656	438.179	94.656	209.474	0		94.656	204.494	94.656	197.665	0		94.656	183.444	94.656	221.95	0		94.656	391.435	94.656	201.405	0		94.656	392.428	94.656	291.798	0		94.656	276.774
94.792	330.322	94.792	177.591	330.322		94.792	512.392	94.792	197.265	0		94.792	294.19	94.792	174.453	0		94.792	440.733	94.792	209.509	0		94.792	205.214	94.792	198.329	0		94.792	185.279	94.792	221.761	0		94.792	392.322	94.792	201.903	0		94.792	394.543	94.792	297.655	0		94.792	278.814
94.927	328.134	94.927	181.257	328.134		94.927	510.274	94.927	198.217	0		94.927	298.788	94.927	175.747	0		94.927	440.005	94.927	208.262	0		94.927	205.45	94.927	199.66	0		94.927	183.595	94.927	221.34	0		94.927	393.594	94.927	201.724	0		94.927	396.957	94.927	301.628	0		94.927	280.533
95.062	328.921	95.062	183.58	328.921		95.062	507.453	95.062	197.482	0		95.062	299.974	95.062	176.582	0		95.062	439.075	95.062	206.304	0		95.062	206.021	95.062	197.778	0		95.062	183.661	95.062	221.206	0		95.062	393.496	95.062	200.725	0		95.062	400.695	95.062	302.208	0		95.062	282.966
95.198	333.627	95.198	185.283	333.627		95.198	505.712	95.198	195.539	0		95.198	301.416	95.198	176.47	0		95.198	437.394	95.198	205.216	0		95.198	206.398	95.198	195.678	0		95.198	183.571	95.198	223.646	0		95.198	395.175	95.198	199.863	0		95.198	405.37	95.198	304.328	0		95.198	281.075
95.333	339.397	95.333	183.467	339.397		95.333	507.684	95.333	194.548	0		95.333	304.322	95.333	176.303	0		95.333	436.944	95.333	204.678	0		95.333	205.916	95.333	193.585	0		95.333	184.1	95.333	223.155	0		95.333	398.861	95.333	200.996	0		95.333	409.614	95.333	307.502	0		95.333	276.698
95.469	343.324	95.469	182.831	343.324		95.469	510.973	95.469	194.991	0		95.469	308.536	95.469	176.118	0		95.469	434.667	95.469	205.059	0		95.469	206.442	95.469	192.656	0		95.469	184.598	95.469	224.401	0		95.469	399.655	95.469	204.73	0		95.469	410.788	95.469	310.174	0		95.469	273.063
95.604	342.173	95.604	183.514	342.173		95.604	513.231	95.604	196.188	0		95.604	311.668	95.604	175.796	0		95.604	432.942	95.604	205.687	0		95.604	206.594	95.604	192.88	0		95.604	184.438	95.604	226.97	0		95.604	401.095	95.604	207.098	0		95.604	406.927	95.604	308.177	0		95.604	268.172
95.74	342.436	95.74	182.638	342.436		95.74	514.449	95.74	197.394	0		95.74	310.762	95.74	175.387	0		95.74	428.704	95.74	205.048	0		95.74	207.171	95.74	194.329	0		95.74	183.64	95.74	225.455	0		95.74	401.651	95.74	207.081	0		95.74	402.423	95.74	307.515	0		95.74	264.381
95.875	345.534	95.875	183.912	345.534		95.875	517.792	95.875	199.048	0		95.875	308.892	95.875	175.479	0		95.875	424.36	95.875	201.838	0		95.875	206.623	95.875	194.851	0		95.875	184.036	95.875	224.909	0		95.875	401.718	95.875	206.259	0		95.875	400.722	95.875	307.869	0		95.875	261.702
96.01	348.953	96.01	185.278	348.953		96.01	518.902	96.01	200.454	0		96.01	306.187	96.01	175.97	0		96.01	419.602	96.01	199.224	0		96.01	206.825	96.01	195.299	0		96.01	183.56	96.01	224.83	0		96.01	400.963	96.01	204.533	0		96.01	401.392	96.01	315.748	0		96.01	259.366
96.146	354.038	96.146	185.196	354.038		96.146	519.373	96.146	200.95	0		96.146	305.048	96.146	176.15	0		96.146	415.741	96.146	198.035	0		96.146	206.299	96.146	196.672	0		96.146	184.242	96.146	225.343	0		96.146	401.457	96.146	204.54	0		96.146	403.337	96.146	322.384	0		96.146	257.817
96.281	360.584	96.281	185.111	360.584		96.281	524.274	96.281	201.805	0		96.281	306.891	96.281	176.779	0		96.281	415.017	96.281	199.236	0		96.281	206.785	96.281	196.875	0		96.281	184.113	96.281	220.813	0		96.281	404.327	96.281	204.12	0		96.281	407.122	96.281	328.608	0		96.281	257.477
96.417	365.077	96.417	184.947	365.077		96.417	525.934	96.417	203.056	0		96.417	311.19	96.417	177.35	0		96.417	414.679	96.417	199.668	0		96.417	206.413	96.417	197.602	0		96.417	183.396	96.417	215.232	0		96.417	407.791	96.417	204.24	0		96.417	409.285	96.417	333.248	0		96.417	256.629
96.552	363.752	96.552	183.72	363.752		96.552	523.766	96.552	203.307	0		96.552	315.217	96.552	178.899	0		96.552	413.044	96.552	200.224	0		96.552	206.419	96.552	197.207	0		96.552	184.588	96.552	212.194	0		96.552	411.514	96.552	204.116	0		96.552	410.276	96.552	334.159	0		96.552	257.232
96.688	359.32	96.688	182.289	359.32		96.688	521.445	96.688	202.606	0		96.688	318.197	96.688	180.274	0		96.688	417.325	96.688	202.205	0		96.688	206.88	96.688	196.807	0		96.688	183.136	96.688	210.389	0		96.688	412.592	96.688	204.064	0		96.688	413.603	96.688	333.719	0		96.688	256.428
96.823	359.725	96.823	182.244	359.725		96.823	518.199	96.823	201.014	0		96.823	321.944	96.823	180.757	0		96.823	421.602	96.823	204.853	0		96.823	206.734	96.823	196.843	0		96.823	184.703	96.823	210.837	0		96.823	412.244	96.823	206.741	0		96.823	416.801	96.823	334.231	0		96.823	256.783
96.958	366.919	96.958	185.435	366.919		96.958	514.695	96.958	200.068	0		96.958	326.659	96.958	179.813	0		96.958	422.448	96.958	206.164	0		96.958	207.551	96.958	196.296	0		96.958	183.072	96.958	209.848	0		96.958	407.713	96.958	207.334	0		96.958	420.865	96.958	338.757	0		96.958	258.578
97.094	375.236	97.094	186.799	375.236		97.094	508.069	97.094	196.89	0		97.094	332.44	97.094	180.098	0		97.094	424.213	97.094	205.52	0		97.094	207.186	97.094	197.253	0		97.094	182.57	97.094	207.921	0		97.094	409.284	97.094	206.225	0		97.094	428.399	97.094	346.888	0		97.094	260.577
97.229	380.989	97.229	188.885	380.989		97.229	501.945	97.229	195.067	0		97.229	338.509	97.229	179.998	0		97.229	424.798	97.229	206.377	0		97.229	206.412	97.229	200.202	0		97.229	183.531	97.229	208.371	0		97.229	412.328	97.229	204.928	0		97.229	435.326	97.229	350.801	0		97.229	259.886
97.365	386.991	97.365	186.293	386.991		97.365	498.523	97.365	193.756	0		97.365	342.606	97.365	181.2	0		97.365	423.821	97.365	206.869	0		97.365	205.69	97.365	202.506	0		97.365	183.401	97.365	206.716	0		97.365	412.818	97.365	206.151	0		97.365	438.847	97.365	350.292	0		97.365	260.086
97.5	387.268	97.5	184.587	387.268		97.5	497.353	97.5	193.73	0		97.5	348.502	97.5	183.906	0		97.5	424.749	97.5	208.09	0		97.5	205.215	97.5	203.558	0		97.5	182.906	97.5	203.104	0		97.5	411.898	97.5	208.367	0		97.5	444.994	97.5	351.256	0		97.5	260.187
97.635	381.966	97.635	184.13	381.966		97.635	497.851	97.635	193.534	0		97.635	351.034	97.635	185.641	0		97.635	430.812	97.635	210.448	0		97.635	205.596	97.635	203.901	0		97.635	182.726	97.635	202.51	0		97.635	414.015	97.635	209.311	0		97.635	452.349	97.635	354.768	0		97.635	257.473
97.771	374.187	97.771	183.469	374.187		97.771	498.105	97.771	194.459	0		97.771	349.211	97.771	185.445	0		97.771	438.069	97.771	212.145	0		97.771	205.453	97.771	204.913	0		97.771	182.194	97.771	204.116	0		97.771	416.219	97.771	210.379	0		97.771	456.947	97.771	354.721	0		97.771	255.426
97.906	369.417	97.906	183.016	369.417		97.906	499.439	97.906	193.853	0		97.906	351.329	97.906	184.247	0		97.906	439.587	97.906	213.482	0		97.906	204.725	97.906	205.8	0		97.906	182.542	97.906	208.848	0		97.906	415.761	97.906	210.99	0		97.906	460.162	97.906	351.54	0		97.906	255.045
98.042	365.283	98.042	181.443	365.283		98.042	498.246	98.042	192.228	0		98.042	355.277	98.042	183.411	0		98.042	439.753	98.042	213.966	0		98.042	204.51	98.042	208.107	0		98.042	182.499	98.042	212.86	0		98.042	414.425	98.042	211.431	0		98.042	461.552	98.042	352.231	0		98.042	253.308
98.177	363.213	98.177	181.862	363.213		98.177	495.555	98.177	190.978	0		98.177	357.926	98.177	182.857	0		98.177	446.533	98.177	216.833	446.533		98.177	204.949	98.177	210.286	0		98.177	182.592	98.177	219.308	0		98.177	414.586	98.177	211.995	0		98.177	463.012	98.177	355.36	0		98.177	252.376
98.312	361.293	98.312	180.664	361.293		98.312	490.49	98.312	189.573	0		98.312	361.172	98.312	184.261	0		98.312	453.863	98.312	219.222	453.863		98.312	204.844	98.312	212.711	0		98.312	183.873	98.312	223	0		98.312	414.973	98.312	212.325	0		98.312	465.512	98.312	358.68	0		98.312	252.509
98.448	366.253	98.448	182.077	366.253		98.448	486.993	98.448	189.147	0		98.448	364.8	98.448	184.694	0		98.448	463.092	98.448	221.296	463.092		98.448	205.187	98.448	213.218	0		98.448	183.456	98.448	227.423	0		98.448	415.11	98.448	213.297	0		98.448	468.058	98.448	359.307	0		98.448	252.54
98.583	366.153	98.583	182.012	366.153		98.583	489.739	98.583	189.38	0		98.583	369.965	98.583	185.229	0		98.583	471.029	98.583	222.45	471.029		98.583	205.873	98.583	213.543	0		98.583	183.282	98.583	229.145	0		98.583	415.449	98.583	211.215	0		98.583	471.504	98.583	359.538	0		98.583	252.003
98.719	368.477	98.719	182.717	368.477		98.719	488.262	98.719	189.443	0		98.719	370.44	98.719	185.513	0		98.719	469.519	98.719	222.739	469.519		98.719	205.847	98.719	213.236	0		98.719	183.109	98.719	234.026	0		98.719	416.728	98.719	210.236	0		98.719	470.843	98.719	360.908	0		98.719	249.837
98.854	364.896	98.854	181.206	364.896		98.854	484.419	98.854	189.037	0		98.854	368.587	98.854	185.065	0		98.854	465.676	98.854	221.939	465.676		98.854	206.34	98.854	212.128	0		98.854	182.924	98.854	238.223	0		98.854	419.974	98.854	211.495	0		98.854	471.344	98.854	361.572	0		98.854	246.021
98.99	358.896	98.99	178.591	358.896		98.99	481.945	98.99	189.473	0		98.99	367.71	98.99	186.395	0		98.99	462.387	98.99	220.732	462.387		98.99	206.404	98.99	211.219	0		98.99	183.981	98.99	244.97	0		98.99	427.828	98.99	213.16	0		98.99	474.683	98.99	365.224	0		98.99	242.852
99.125	352.855	99.125	178.176	352.855		99.125	484.833	99.125	190.56	0		99.125	364.704	99.125	185.877	0		99.125	455.149	99.125	217.074	455.149		99.125	206.72	99.125	210.756	0		99.125	184.365	99.125	250.472	0		99.125	435.037	99.125	215.733	0		99.125	480.733	99.125	372.905	0		99.125	242.893
99.26	345.817	99.26	179.026	345.817		99.26	488.65	99.26	191.037	0		99.26	363.292	99.26	185.657	0		99.26	446.815	99.26	212.149	446.815		99.26	205.959	99.26	210.663	0		99.26	183.965	99.26	248.651	0		99.26	445.912	99.26	220.258	0		99.26	487.207	99.26	377.338	0		99.26	243.401
99.396	339.74	99.396	179.041	339.74		99.396	490.977	99.396	191.463	0		99.396	364.666	99.396	185.424	0		99.396	439.975	99.396	208.234	0		99.396	206.322	99.396	211.025	0		99.396	183.134	99.396	245.798	0		99.396	455.952	99.396	226.302	0		99.396	491.93	99.396	378.863	0		99.396	242.512
99.531	334.84	99.531	179.416	334.84		99.531	489.572	99.531	192.18	0		99.531	367.36	99.531	184.886	0		99.531	438.051	99.531	207.164	0		99.531	206.786	99.531	209.585	0		99.531	182.715	99.531	244.965	0		99.531	462.204	99.531	232.252	0		99.531	499.24	99.531	376.153	0		99.531	239.167
99.667	334.641	99.667	183.436	334.641		99.667	485.355	99.667	192.034	0		99.667	369.184	99.667	184.49	0		99.667	434.03	99.667	207.29	0		99.667	206.702	99.667	206.621	0		99.667	183.433	99.667	248.358	0		99.667	467.749	99.667	236.057	467.749		99.667	511.523	99.667	371.128	0		99.667	237.882
99.802	337.459	99.802	184.538	337.459		99.802	475.639	99.802	190.558	0		99.802	367.05	99.802	182.843	0		99.802	433.48	99.802	208.247	0		99.802	206.062	99.802	204.526	0		99.802	183.88	99.802	247.783	0		99.802	467.44	99.802	235.869	467.44		99.802	522.585	99.802	368.945	0		99.802	235.882
99.938	342.286	99.938	182.81	342.286		99.938	466.915	99.938	189.071	0		99.938	367.291	99.938	181.758	0		99.938	433.851	99.938	210.982	0		99.938	205.72	99.938	202.124	0		99.938	182.606	99.938	243.777	0		99.938	463.234	99.938	232.87	0		99.938	531.895	99.938	369.062	0		99.938	233.446
100.073	345.169	100.073	180.081	345.169		100.073	462.747	100.073	187.987	0		100.073	371.707	100.073	182.056	0		100.073	437.632	100.073	212.721	0		100.073	205.843	100.073	199.771	0		100.073	182.45	100.073	240.494	0		100.073	458.098	100.073	229.238	0		100.073	540.203	100.073	373.072	0		100.073	229.765
100.208	347.278	100.208	179.6	347.278		100.208	461.394	100.208	187.297	0		100.208	378.668	100.208	182.836	0		100.208	440.558	100.208	215.08	0		100.208	206.595	100.208	199.851	0		100.208	183.166	100.208	240.952	0		100.208	452.672	100.208	225.418	0		100.208	548.668	100.208	381.372	0		100.208	224.686
100.344	351.035	100.344	179.912	351.035		100.344	465.195	100.344	188.331	0		100.344	388.006	100.344	185.71	0		100.344	443.121	100.344	215.36	0		100.344	206.748	100.344	199.483	0		100.344	182.838	100.344	241.622	0		100.344	442.738	100.344	220.929	0		100.344	555.338	100.344	388.658	555.338		100.344	221.295
100.479	351.832	100.479	179.215	351.832		100.479	473.547	100.479	190.658	0		100.479	400.308	100.479	188.691	0		100.479	445.447	100.479	218.155	0		100.479	206.802	100.479	198.518	0		100.479	182.866	100.479	245.502	0		100.479	432.528	100.479	216.154	0		100.479	563.589	100.479	392.2	563.589		100.479	218.29
100.615	353.091	100.615	179.07	353.091		100.615	481.613	100.615	194.556	0		100.615	408.701	100.615	190.372	0		100.615	452.128	100.615	219.87	452.128		100.615	206.479	100.615	197.661	0		100.615	182.385	100.615	250.506	0		100.615	426.819	100.615	212.074	0		100.615	575.421	100.615	395.335	575.421		100.615	216.155
100.75	355.146	100.75	179.925	355.146		100.75	489.323	100.75	197.388	0		100.75	415.632	100.75	191.736	0		100.75	455.577	100.75	220.093	455.577		100.75	206.065	100.75	197.045	0		100.75	182.83	100.75	252.732	0		100.75	424.298	100.75	210.592	0		100.75	585.784	100.75	401.765	585.784		100.75	216.352
100.885	361.436	100.885	179.626	361.436		100.885	490.871	100.885	198.831	0		100.885	422.181	100.885	193.574	0		100.885	455.978	100.885	220.693	455.978		100.885	205.231	100.885	197.291	0		100.885	183.718	100.885	255.682	0		100.885	427.153	100.885	211.605	0		100.885	596.294	100.885	408.729	596.294		100.885	214.224
101.021	366.152	101.021	179.034	366.152		101.021	492.939	101.021	197.762	0		101.021	428.756	101.021	194.849	0		101.021	449.755	101.021	218.491	449.755		101.021	205.088	101.021	197.986	0		101.021	183.882	101.021	256.528	0		101.021	433.714	101.021	212.373	0		101.021	601.724	101.021	414.119	601.724		101.021	213
101.156	371.29	101.156	179.152	371.29		101.156	493.528	101.156	197.298	0		101.156	435.087	101.156	196.427	0		101.156	447.234	101.156	221.682	447.234		101.156	204.934	101.156	197.955	0		101.156	184.237	101.156	253.625	0		101.156	437.516	101.156	213.673	0		101.156	608.699	101.156	420.835	608.699		101.156	213.364
101.292	366.95	101.292	176.15	366.95		101.292	491.903	101.292	195.396	0		101.292	445.125	101.292	199.377	0		101.292	455.954	101.292	226.075	455.954		101.292	203.603	101.292	198.49	0		101.292	184.021	101.292	250.285	0		101.292	436.923	101.292	214.831	0		101.292	616.368	101.292	427.666	616.368		101.292	213.941
101.427	358.635	101.427	176.03	358.635		101.427	484.652	101.427	192.864	0		101.427	449.024	101.427	201.663	0		101.427	465.078	101.427	231.847	465.078		101.427	203.791	101.427	199.629	0		101.427	184.277	101.427	248.91	0		101.427	439.3	101.427	216.923	0		101.427	627.171	101.427	437.761	627.171		101.427	211.94
101.562	349.462	101.562	174.61	349.462		101.562	479.208	101.562	191.724	0		101.562	443.782	101.562	201.668	0		101.562	475.775	101.562	234.433	475.775		101.562	203.534	101.562	200.675	0		101.562	183.653	101.562	248.69	0		101.562	441.818	101.562	218.947	0		101.562	638.865	101.562	451.939	638.865		101.562	208.983
101.698	343.145	101.698	176.86	343.145		101.698	477.3	101.698	192.076	0		101.698	438.978	101.698	200.286	0		101.698	482.092	101.698	235.084	482.092		101.698	203.201	101.698	201.386	0		101.698	184.604	101.698	250.231	0		101.698	447.262	101.698	219.174	0		101.698	645.97	101.698	462.25	645.97		101.698	206.918
101.833	340.442	101.833	177.772	340.442		101.833	478.454	101.833	192.674	0		101.833	435.912	101.833	199.326	0		101.833	479.362	101.833	228.581	479.362		101.833	203.172	101.833	202.742	0		101.833	185.223	101.833	251.639	0		101.833	451.223	101.833	218.83	0		101.833	652.595	101.833	468.001	652.595		101.833	203.979
101.969	338.657	101.969	177.782	338.657		101.969	478.908	101.969	193.204	0		101.969	430.637	101.969	197.387	0		101.969	470.744	101.969	224.464	470.744		101.969	203.47	101.969	203.128	0		101.969	186.965	101.969	252.249	0		101.969	451.34	101.969	217.681	0		101.969	660.017	101.969	472.951	660.017		101.969	202.363
102.104	341.313	102.104	179.187	341.313		102.104	476.804	102.104	192.947	0		102.104	425.116	102.104	195.632	0		102.104	457.148	102.104	219.754	457.148		102.104	203.426	102.104	203.359	0		102.104	188.314	102.104	250.521	0		102.104	455.017	102.104	216.382	0		102.104	665.258	102.104	474.963	665.258		102.104	201.374
102.24	344.518	102.24	181.951	344.518		102.24	477.891	102.24	192.407	0		102.24	422.422	102.24	193.951	0		102.24	444.898	102.24	218.341	0		102.24	203.146	102.24	203.667	0		102.24	190.585	102.24	250.259	0		102.24	458.343	102.24	215.788	0		102.24	664.589	102.24	474.007	664.589		102.24	200.668
102.375	342.837	102.375	181.264	342.837		102.375	481.074	102.375	193.592	0		102.375	418.969	102.375	194.337	0		102.375	437.381	102.375	214.316	0		102.375	202.577	102.375	204.785	0		102.375	193.867	102.375	253.712	0		102.375	457.273	102.375	214.624	0		102.375	665.254	102.375	467.109	665.254		102.375	199.212
102.51	343.858	102.51	182.413	343.858		102.51	483.785	102.51	196.106	0		102.51	416.275	102.51	193.893	0		102.51	425.753	102.51	212.699	0		102.51	201.796	102.51	206.219	0		102.51	197.155	102.51	254.614	0		102.51	453.719	102.51	213.968	0		102.51	671.67	102.51	459.693	671.67		102.51	197.613
102.646	347.851	102.646	181.986	347.851		102.646	486.037	102.646	198.274	0		102.646	410.571	102.646	192.917	0		102.646	413.126	102.646	208.326	0		102.646	201.555	102.646	208.079	0		102.646	200.874	102.646	254.725	0		102.646	448.206	102.646	213.611	0		102.646	677.295	102.646	456.648	677.295		102.646	195.876
102.781	350.546	102.781	181.48	350.546		102.781	487.06	102.781	199.076	0		102.781	405.57	102.781	191.597	0		102.781	403.579	102.781	204.118	0		102.781	200.303	102.781	207.833	0		102.781	205.679	102.781	251.506	0		102.781	443.524	102.781	212.135	0		102.781	684.815	102.781	453.931	684.815		102.781	195.326
102.917	348.866	102.917	179.14	348.866		102.917	488.454	102.917	198.263	0		102.917	397.431	102.917	189.925	0		102.917	398.732	102.917	202.065	0		102.917	200.026	102.917	207.438	0		102.917	206.6	102.917	249.729	0		102.917	443.206	102.917	211.874	0		102.917	691.283	102.917	451.222	691.283		102.917	195.1
103.052	350.035	103.052	178.711	350.035		103.052	488.01	103.052	196.689	0		103.052	391.928	103.052	190.065	0		103.052	401.065	103.052	202.112	0		103.052	199.233	103.052	207.561	0		103.052	210.642	103.052	248.553	0		103.052	446.671	103.052	212.861	0		103.052	695.44	103.052	450.097	695.44		103.052	194.958
103.188	355.107	103.188	177.837	355.107		103.188	490.453	103.188	196.055	0		103.188	392.692	103.188	190.842	0		103.188	405.038	103.188	202.472	0		103.188	199.479	103.188	206.901	0		103.188	213.271	103.188	250.159	0		103.188	449.317	103.188	213.325	0		103.188	698.501	103.188	453.237	698.501		103.188	193.94
103.323	358.286	103.323	178.061	358.286		103.323	494.526	103.323	197.256	0		103.323	392.747	103.323	190.785	0		103.323	403.668	103.323	201.204	0		103.323	198.782	103.323	205.485	0		103.323	217.777	103.323	250.79	0		103.323	451.689	103.323	214.728	0		103.323	702.684	103.323	461.921	702.684		103.323	193.048
103.458	355.554	103.458	178.434	355.554		103.458	498.378	103.458	199.129	0		103.458	388.382	103.458	189.79	0		103.458	400.97	103.458	201.03	0		103.458	198.609	103.458	205.545	0		103.458	221.154	103.458	246.544	0		103.458	452.079	103.458	216.275	0		103.458	709.668	103.458	466.219	709.668		103.458	192.158
103.594	353.415	103.594	177.576	353.415		103.594	500.397	103.594	202.284	0		103.594	385.299	103.594	188.306	0		103.594	397.44	103.594	201.645	0		103.594	198.124	103.594	204.534	0		103.594	223.941	103.594	240.315	0		103.594	454.445	103.594	217.478	0		103.594	711.711	103.594	462.333	711.711		103.594	191.64
103.729	347.363	103.729	176.715	347.363		103.729	502.67	103.729	204.093	0		103.729	386.053	103.729	187.489	0		103.729	392.955	103.729	201.441	0		103.729	197.249	103.729	203.938	0		103.729	226.768	103.729	236.1	0		103.729	456.92	103.729	219.128	0		103.729	711.024	103.729	453.12	711.024		103.729	191.262
103.865	338.897	103.865	177.539	338.897		103.865	502.064	103.865	204.733	0		103.865	388.469	103.865	187.237	0		103.865	392.753	103.865	202.141	0		103.865	196.669	103.865	203.798	0		103.865	227.394	103.865	235.241	0		103.865	460.973	103.865	221.233	0		103.865	717.688	103.865	448.899	717.688		103.865	190.489
104	333.745	104	177.993	333.745		104	497.769	104	203.269	0		104	388.698	104	187.742	0		104	394.891	104	202.421	0		104	196.019	104	203.439	0		104	227.657	104	235.415	0		104	462.495	104	221.659	0		104	728.31	104	453.424	728.31		104	191.195
104.135	331.606	104.135	178.209	331.606		104.135	492.35	104.135	202.851	0		104.135	389.546	104.135	187.87	0		104.135	399.394	104.135	201.968	0		104.135	196.16	104.135	204.701	0		104.135	229.104	104.135	236.508	0		104.135	464.192	104.135	221.249	464.192		104.135	736.265	104.135	462.914	736.265		104.135	192.997
104.271	332.619	104.271	179.653	332.619		104.271	488.691	104.271	201.643	0		104.271	391.191	104.271	187.923	0		104.271	402.622	104.271	204.095	0		104.271	196.804	104.271	206.348	0		104.271	232.441	104.271	236.584	0		104.271	465.789	104.271	221.075	465.789		104.271	742.662	104.271	474.11	742.662		104.271	194.211
104.406	335.271	104.406	181.206	335.271		104.406	488.4	104.406	201.093	0		104.406	390.107	104.406	188.01	0		104.406	406.572	104.406	204.313	0		104.406	195.832	104.406	205.131	0		104.406	235.45	104.406	237.383	0		104.406	463.15	104.406	220.502	0		104.406	748.735	104.406	483.532	748.735		104.406	193.837
104.542	338.274	104.542	183.093	338.274		104.542	488.844	104.542	200.872	0		104.542	387.362	104.542	187.616	0		104.542	408.857	104.542	203.912	0		104.542	195.442	104.542	205.384	0		104.542	235.227	104.542	238.04	0		104.542	459.791	104.542	221.026	0		104.542	753.154	104.542	490.239	753.154		104.542	193.245
104.677	350.896	104.677	186.142	350.896		104.677	491.144	104.677	201.18	0		104.677	384.995	104.677	187.51	0		104.677	409.745	104.677	206.619	0		104.677	194.999	104.677	205.216	0		104.677	237.317	104.677	240.201	0		104.677	454.563	104.677	220.106	0		104.677	753.62	104.677	493.321	753.62		104.677	193.132
104.812	361.825	104.812	188.97	361.825		104.812	492.677	104.812	202.562	0		104.812	383.948	104.812	187.597	0		104.812	416.028	104.812	209.137	0		104.812	194.747	104.812	203.636	0		104.812	238.506	104.812	241.941	0		104.812	448.278	104.812	218.29	0		104.812	753.484	104.812	492.161	753.484		104.812	192.975
104.948	372.634	104.948	189.588	372.634		104.948	494.626	104.948	203.257	0		104.948	386.114	104.948	187.942	0		104.948	427.196	104.948	212.179	0		104.948	194.574	104.948	201.435	0		104.948	241.534	104.948	247.816	0		104.948	440.366	104.948	217.474	0		104.948	754.306	104.948	493.389	754.306		104.948	192.588
105.083	383.11	105.083	190.211	383.11		105.083	489.779	105.083	202.215	0		105.083	386.922	105.083	189.207	0		105.083	435.8	105.083	214.753	0		105.083	193.616	105.083	200.448	0		105.083	244.286	105.083	252.203	0		105.083	435.169	105.083	216.871	0		105.083	753.861	105.083	490.468	753.861		105.083	193.786
105.219	386.195	105.219	189.458	386.195		105.219	482.993	105.219	200.741	0		105.219	392.082	105.219	190.91	0		105.219	439.441	105.219	215.579	0		105.219	193.441	105.219	200.147	0		105.219	243.037	105.219	251.039	0		105.219	437.132	105.219	219.47	0		105.219	751.109	105.219	483.466	751.109		105.219	193.349
105.354	380.444	105.354	187.245	380.444		105.354	477.873	105.354	198.783	0		105.354	397.229	105.354	191.598	0		105.354	445.199	105.354	215.087	0		105.354	192.634	105.354	200.039	0		105.354	244.744	105.354	249.697	0		105.354	442.93	105.354	223.192	0		105.354	747.512	105.354	478.127	747.512		105.354	193.958
105.49	366.05	105.49	183.172	366.05		105.49	475.35	105.49	196.986	0		105.49	394.381	105.49	190.968	0		105.49	446.839	105.49	214.378	446.839		105.49	191.714	105.49	198.652	0		105.49	246.201	105.49	248.138	0		105.49	446.629	105.49	227.17	0		105.49	745.57	105.49	474.712	745.57		105.49	195.47
105.625	352.075	105.625	182.476	352.075		105.625	472.957	105.625	195.803	0		105.625	389.304	105.625	189.259	0		105.625	451.319	105.625	216.862	451.319		105.625	191.915	105.625	199.949	0		105.625	247.087	105.625	244.519	0		105.625	446.617	105.625	228.568	0		105.625	751.238	105.625	470.702	751.238		105.625	195.16
105.76	346.305	105.76	181.642	346.305		105.76	470.427	105.76	195.01	0		105.76	383.677	105.76	189.148	0		105.76	453.176	105.76	217.189	453.176		105.76	190.774	105.76	202.121	0		105.76	248.935	105.76	242.534	0		105.76	445.917	105.76	228.825	0		105.76	755.93	105.76	468.111	755.93		105.76	194.478
105.896	349.443	105.896	182.283	349.443		105.896	468.984	105.896	194.579	0		105.896	385.059	105.896	189.356	0		105.896	452.354	105.896	216.164	452.354		105.896	190.332	105.896	205.256	0		105.896	250.917	105.896	243.663	0		105.896	445.154	105.896	227.809	0		105.896	757.715	105.896	466.06	757.715		105.896	193.764
106.031	353.111	106.031	180.997	353.111		106.031	473.17	106.031	196.224	0		106.031	385.046	106.031	189.491	0		106.031	449.091	106.031	215.004	449.091		106.031	190.215	106.031	207.595	0		106.031	250.465	106.031	244.747	0		106.031	439.786	106.031	224.78	0		106.031	759.011	106.031	464.26	759.011		106.031	192.114
106.167	357.07	106.167	180.451	357.07		106.167	478.448	106.167	198.248	0		106.167	382.102	106.167	188.229	0		106.167	442.121	106.167	212.703	0		106.167	189.832	106.167	210.612	0		106.167	252.621	106.167	248.537	0		106.167	434.831	106.167	221.347	0		106.167	761.132	106.167	467.215	761.132		106.167	192.899
106.302	355.622	106.302	178.923	355.622		106.302	481.49	106.302	199.902	0		106.302	378.272	106.302	188.486	0		106.302	429.49	106.302	209.016	0		106.302	189.718	106.302	214.455	0		106.302	254.645	106.302	252.992	0		106.302	431.008	106.302	217.427	0		106.302	763.863	106.302	476.674	763.863		106.302	195.404
106.438	353.584	106.438	177.65	353.584		106.438	477.914	106.438	200.422	0		106.438	377.528	106.438	188.111	0		106.438	419.64	106.438	206.824	0		106.438	189.693	106.438	216.008	0		106.438	254.614	106.438	259.199	0		106.438	426.807	106.438	214.48	0		106.438	764.364	106.438	485.049	764.364		106.438	199.835
106.573	349.085	106.573	176.825	349.085		106.573	473.468	106.573	200.25	0		106.573	377.918	106.573	187.838	0		106.573	413.592	106.573	205.846	0		106.573	190.07	106.573	215.366	0		106.573	257.119	106.573	267.043	0		106.573	423.755	106.573	212.312	0		106.573	761.643	106.573	487.208	761.643		106.573	202.745
106.708	342.493	106.708	176.999	342.493		106.708	468.046	106.708	199.098	0		106.708	379.715	106.708	189.172	0		106.708	413.771	106.708	205.405	0		106.708	189.806	106.708	215.124	0		106.708	257.006	106.708	280.685	0		106.708	422.518	106.708	210.801	0		106.708	759.521	106.708	488.34	759.521		106.708	201.532
106.844	335.836	106.844	176.401	335.836		106.844	463.463	106.844	199	0		106.844	381.433	106.844	190.096	0		106.844	414.622	106.844	205.144	0		106.844	189.804	106.844	212.686	0		106.844	258.989	106.844	295.766	0		106.844	422.32	106.844	209.729	0		106.844	757.668	106.844	488.114	757.668		106.844	200.321
106.979	332.356	106.979	176.222	332.356		106.979	461.939	106.979	198.048	0		106.979	380.394	106.979	190.309	0		106.979	413.578	106.979	204.35	0		106.979	189.344	106.979	210.668	0		106.979	261.473	106.979	312.364	0		106.979	420.404	106.979	209.332	0		106.979	758.904	106.979	490.932	758.904		106.979	200.304
107.115	332.19	107.115	178.324	332.19		107.115	463.015	107.115	198.806	0		107.115	376.65	107.115	189.632	0		107.115	411.75	107.115	206.051	0		107.115	190.072	107.115	210.118	0		107.115	262.382	107.115	324.046	0		107.115	423.174	107.115	211.006	0		107.115	762.606	107.115	497.951	762.606		107.115	200.882
107.25	329.416	107.25	179.126	329.416		107.25	468.202	107.25	201.255	0		107.25	375.637	107.25	189.377	0		107.25	416.947	107.25	207.543	0		107.25	190.278	107.25	209.307	0		107.25	261.58	107.25	326.568	0		107.25	425.552	107.25	213.306	0		107.25	768.323	107.25	506.356	768.323		107.25	201.677
107.385	329.348	107.385	178.699	329.348		107.385	473.107	107.385	205.229	0		107.385	380.121	107.385	191.03	0		107.385	417.221	107.385	207.027	0		107.385	189.835	107.385	209.752	0		107.385	262.917	107.385	316.047	0		107.385	429.471	107.385	216.209	0		107.385	773.555	107.385	510.716	773.555		107.385	201.191
107.521	334.473	107.521	178.642	334.473		107.521	475.897	107.521	208.126	0		107.521	381.961	107.521	190.863	0		107.521	412.583	107.521	206.303	0		107.521	189.59	107.521	211.077	0		107.521	263.978	107.521	293.856	0		107.521	431.813	107.521	217.926	0		107.521	774.653	107.521	511.031	774.653		107.521	200.425
107.656	340.837	107.656	176.95	340.837		107.656	478.256	107.656	210.475	0		107.656	380.451	107.656	190.139	0		107.656	405.062	107.656	206.48	0		107.656	189.993	107.656	212.402	0		107.656	262.739	107.656	278.562	0		107.656	434.369	107.656	220.452	0		107.656	767.768	107.656	510.729	767.768		107.656	199.295
107.792	338.386	107.792	176.203	338.386		107.792	478.801	107.792	210.219	0		107.792	378.641	107.792	189.87	0		107.792	404.698	107.792	205.996	0		107.792	190.088	107.792	212.291	0		107.792	264.138	107.792	268.346	0		107.792	435.001	107.792	221.651	0		107.792	762.452	107.792	510.596	762.452		107.792	198.852
107.927	334.355	107.927	176.118	334.355		107.927	478.104	107.927	209.031	0		107.927	376.289	107.927	189.734	0		107.927	407.938	107.927	208.868	0		107.927	189.654	107.927	210.678	0		107.927	262.328	107.927	265.582	0		107.927	433.302	107.927	221.209	0		107.927	755.711	107.927	512.787	755.711		107.927	199.425
108.062	329.878	108.062	177.148	329.878		108.062	474.173	108.062	208.648	0		108.062	376.07	108.062	189.337	0		108.062	413.584	108.062	210.587	0		108.062	190.095	108.062	209.214	0		108.062	264.054	108.062	263.314	0		108.062	433.646	108.062	220.907	0		108.062	749.923	108.062	510.767	749.923		108.062	200.291
108.198	332.064	108.198	177.714	332.064		108.198	467.429	108.198	207.947	0		108.198	379.462	108.198	190.108	0		108.198	419.097	108.198	212.576	0		108.198	190.68	108.198	208.31	0		108.198	265.039	108.198	259.71	0		108.198	433.459	108.198	220.583	0		108.198	743.057	108.198	500.901	743.057		108.198	198.684
108.333	333.298	108.333	180.28	333.298		108.333	462.908	108.333	206.657	0		108.333	380.205	108.333	191.162	0		108.333	419.695	108.333	212.804	0		108.333	191.216	108.333	208.079	0		108.333	265.537	108.333	254.477	0		108.333	438.001	108.333	221.41	0		108.333	734.984	108.333	485.594	734.984		108.333	197.222
108.469	335.123	108.469	182.287	335.123		108.469	461.15	108.469	206.473	0		108.469	379.064	108.469	192.001	0		108.469	418.612	108.469	214.503	0		108.469	190.882	108.469	209.32	0		108.469	264.225	108.469	250.448	0		108.469	443.36	108.469	221.639	0		108.469	731.182	108.469	478.052	731.182		108.469	198.879
108.604	338.446	108.604	182.266	338.446		108.604	464.98	108.604	208.045	0		108.604	378.927	108.604	191.118	0		108.604	413.068	108.604	215.564	0		108.604	190.884	108.604	208.747	0		108.604	264.178	108.604	253.651	0		108.604	447.206	108.604	223.431	0		108.604	728.329	108.604	475.599	728.329		108.604	201.262
108.74	342.451	108.74	181.649	342.451		108.74	471.867	108.74	211.883	0		108.74	380.773	108.74	191.474	0		108.74	412.296	108.74	217.937	0		108.74	190.674	108.74	207.264	0		108.74	265.427	108.74	256.617	0		108.74	450.816	108.74	225.691	0		108.74	723.562	108.74	471.782	723.562		108.74	203.762
108.875	343.943	108.875	181.398	343.943		108.875	482.689	108.875	216.907	0		108.875	386.808	108.875	191.967	0		108.875	416.394	108.875	221.189	0		108.875	190.815	108.875	206.004	0		108.875	263.96	108.875	253.072	0		108.875	455.874	108.875	227.66	0		108.875	717.903	108.875	465.195	717.903		108.875	204.675
109.01	343.581	109.01	181.092	343.581		109.01	491.656	109.01	220.874	0		109.01	397.013	109.01	192.7	0		109.01	416.783	109.01	222.733	0		109.01	190.541	109.01	203.472	0		109.01	264.853	109.01	246.36	0		109.01	458.716	109.01	228.012	0		109.01	714.119	109.01	459.146	714.119		109.01	205.129
109.146	339.061	109.146	179.126	339.061		109.146	498.617	109.146	225.283	0		109.146	407.992	109.146	195.139	0		109.146	417.712	109.146	225.644	0		109.146	190.523	109.146	202.368	0		109.146	265.628	109.146	242.318	0		109.146	460.515	109.146	226.425	0		109.146	710.525	109.146	456.592	710.525		109.146	205.719
109.281	341.192	109.281	180.08	341.192		109.281	501.298	109.281	228.379	0		109.281	418.183	109.281	195.62	0		109.281	424.164	109.281	226.937	0		109.281	190.53	109.281	200.394	0		109.281	266.448	109.281	244.089	0		109.281	465.386	109.281	224.892	465.386		109.281	710.413	109.281	459.796	710.413		109.281	206.433
109.417	337.625	109.417	175.877	337.625		109.417	506.275	109.417	229.698	0		109.417	427.065	109.417	197.016	0		109.417	426.331	109.417	227.074	0		109.417	189.923	109.417	199.101	0		109.417	267.242	109.417	243.451	0		109.417	469.128	109.417	224.693	469.128		109.417	710.298	109.417	464.426	710.298		109.417	205.539
109.552	332.657	109.552	174.042	332.657		109.552	514.865	109.552	231.646	0		109.552	433.156	109.552	198.244	0		109.552	431.608	109.552	226.099	0		109.552	189.876	109.552	199.172	0		109.552	268.553	109.552	244.004	0		109.552	469.025	109.552	225.119	469.025		109.552	709.959	109.552	467.641	709.959		109.552	205.159
109.688	328.621	109.688	174.129	328.621		109.688	522.831	109.688	233.057	0		109.688	437.518	109.688	200.548	0		109.688	436.035	109.688	225.341	0		109.688	189.702	109.688	197.891	0		109.688	266.862	109.688	242.869	0		109.688	465.475	109.688	224.923	465.475		109.688	708.662	109.688	472.457	708.662		109.688	207.052
109.823	324.229	109.823	174.39	324.229		109.823	537.69	109.823	235.994	0		109.823	439.141	109.823	202.944	0		109.823	436.732	109.823	224.571	0		109.823	190.16	109.823	196.623	0		109.823	268.635	109.823	241.878	0		109.823	461.512	109.823	225.59	0		109.823	706.351	109.823	472.906	706.351		109.823	208.089
109.958	324.511	109.958	174.63	324.511		109.958	550.66	109.958	239.309	0		109.958	442.017	109.958	204.969	0		109.958	440.138	109.958	223.246	0		109.958	189.762	109.958	196.588	0		109.958	266.841	109.958	241.166	0		109.958	455.52	109.958	225.219	0		109.958	703.287	109.958	466.759	703.287		109.958	206.477
110.094	327.037	110.094	174.641	327.037		110.094	558.796	110.094	243.693	0		110.094	442.795	110.094	204.955	0		110.094	436.85	110.094	220.377	0		110.094	189.45	110.094	197.066	0		110.094	267.553	110.094	242.509	0		110.094	450.335	110.094	223.689	0		110.094	697.678	110.094	454.743	697.678		110.094	203.892
110.229	325.401	110.229	175.089	325.401		110.229	566.262	110.229	246.804	0		110.229	443.319	110.229	205.514	0		110.229	433.229	110.229	218.228	0		110.229	190.438	110.229	196.53	0		110.229	265.362	110.229	247.474	0		110.229	445.056	110.229	221.17	0		110.229	695.275	110.229	443.289	695.275		110.229	202.048
110.365	322.942	110.365	176.404	322.942		110.365	574.228	110.365	250.61	0		110.365	444.195	110.365	207.367	0		110.365	428.916	110.365	218.287	0		110.365	190.613	110.365	195.667	0		110.365	266.144	110.365	251.028	0		110.365	438.422	110.365	219.088	0		110.365	695.609	110.365	436.789	695.609		110.365	199.897
110.5	322.267	110.5	178.272	322.267		110.5	581.673	110.5	254.588	0		110.5	447.964	110.5	209.348	0		110.5	422.713	110.5	218.719	0		110.5	190.478	110.5	194.376	0		110.5	265.705	110.5	252.75	0		110.5	434.49	110.5	217.824	0		110.5	699.841	110.5	440.064	699.841		110.5	200.357
110.635	316.417	110.635	176.366	316.417		110.635	585.685	110.635	257.026	0		110.635	446.288	110.635	209.141	0		110.635	420.358	110.635	217.152	0		110.635	191.109	110.635	195.032	0		110.635	264.178	110.635	255.527	0		110.635	434.898	110.635	217.028	0		110.635	700.253	110.635	441.85	700.253		110.635	201.603
110.771	314.102	110.771	176.508	314.102		110.771	588.002	110.771	257.805	0		110.771	437.315	110.771	207.573	0		110.771	419.355	110.771	217.799	0		110.771	191.398	110.771	194.864	0		110.771	267.165	110.771	259.817	0		110.771	438.103	110.771	219.387	0		110.771	698.257	110.771	439.01	698.257		110.771	202.413
110.906	313.698	110.906	175.298	313.698		110.906	591.499	110.906	259.689	0		110.906	424.934	110.906	204.042	0		110.906	417.461	110.906	217.766	0		110.906	191.026	110.906	194.576	0		110.906	266.035	110.906	259.249	0		110.906	439.164	110.906	221.409	0		110.906	698.169	110.906	434.657	698.169		110.906	204.219
111.042	312.518	111.042	175.205	312.518		111.042	598.919	111.042	261.138	598.919		111.042	415.87	111.042	202.249	0		111.042	421.194	111.042	218.355	0		111.042	190.959	111.042	194.358	0		111.042	266.178	111.042	261.336	0		111.042	437.041	111.042	221.969	0		111.042	702.597	111.042	437.581	702.597		111.042	206.475
111.177	304.318	111.177	172.888	304.318		111.177	609.751	111.177	263.444	609.751		111.177	414.257	111.177	201.186	0		111.177	425.284	111.177	220.41	0		111.177	190.612	111.177	194.282	0		111.177	265.603	111.177	263.716	0		111.177	432.598	111.177	221.348	0		111.177	703.935	111.177	445.653	703.935		111.177	208.772
111.312	296.778	111.312	172.392	296.778		111.312	621.809	111.312	266.638	621.809		111.312	420.943	111.312	201.538	0		111.312	432.056	111.312	223.188	0		111.312	190.577	111.312	195.767	0		111.312	266.396	111.312	267.355	0		111.312	428.687	111.312	220.258	0		111.312	703.647	111.312	450.283	703.647		111.312	209.62
111.448	292.594	111.448	172.852	292.594		111.448	633.327	111.448	271.099	633.327		111.448	431.575	111.448	204.339	0		111.448	444.059	111.448	228.006	0		111.448	191.04	111.448	197.105	0		111.448	266.533	111.448	266.82	0		111.448	425.379	111.448	218.988	0		111.448	706.731	111.448	449.922	706.731		111.448	210.326
111.583	287.4	111.583	174.928	287.4		111.583	642.659	111.583	277.257	642.659		111.583	441.532	111.583	207.085	0		111.583	453.948	111.583	230.282	453.948		111.583	190.96	111.583	197.523	0		111.583	265.849	111.583	265.714	0		111.583	426.081	111.583	218.407	0		111.583	709.577	111.583	449.883	709.577		111.583	209.975
111.719	284.621	111.719	175.472	0		111.719	649.708	111.719	281.709	649.708		111.719	445.916	111.719	208.474	0		111.719	460.576	111.719	231.964	460.576		111.719	191.836	111.719	198.376	0		111.719	266.615	111.719	260.202	0		111.719	432.742	111.719	221.331	0		111.719	710.05	111.719	448.713	710.05		111.719	208.99
111.854	283.179	111.854	176.201	0		111.854	654.368	111.854	281.522	654.368		111.854	444.984	111.854	208.273	0		111.854	461.105	111.854	234.295	461.105		111.854	191.719	111.854	198.675	0		111.854	266.728	111.854	254.661	0		111.854	441.208	111.854	224.988	0		111.854	705.034	111.854	447.352	705.034		111.854	206.692
111.99	287.52	111.99	177.266	287.52		111.99	658.102	111.99	279.405	658.102		111.99	443.481	111.99	208.129	0		111.99	455.927	111.99	235.059	455.927		111.99	191.324	111.99	199.698	0		111.99	266.131	111.99	245.828	0		111.99	449.375	111.99	227.983	0		111.99	702.351	111.99	450.078	702.351		111.99	205.966
112.125	285.232	112.125	177.073	285.232		112.125	661.065	112.125	278.884	661.065		112.125	441.334	112.125	208.538	0		112.125	449.881	112.125	235.429	449.881		112.125	190.125	112.125	201.835	0		112.125	268.159	112.125	240.965	0		112.125	454.093	112.125	228.524	0		112.125	700.073	112.125	454.362	700.073		112.125	207.034
112.26	285.606	112.26	176.932	285.606		112.26	664.486	112.26	279.073	664.486		112.26	437.187	112.26	207.748	0		112.26	448.138	112.26	235.027	448.138		112.26	190.726	112.26	202.481	0		112.26	268.654	112.26	242.149	0		112.26	455.63	112.26	229.298	0		112.26	692.37	112.26	456.248	692.37		112.26	208.47
112.396	282.734	112.396	176.375	0		112.396	671.169	112.396	280.872	671.169		112.396	433.617	112.396	206.353	0		112.396	446.002	112.396	236.684	0		112.396	190.037	112.396	202.522	0		112.396	270.826	112.396	240.856	0		112.396	456.391	112.396	231.465	0		112.396	690.317	112.396	461.581	690.317		112.396	208.235
112.531	281.406	112.531	176.046	0		112.531	678.843	112.531	282.855	678.843		112.531	430.858	112.531	206.004	0		112.531	448.153	112.531	238.71	448.153		112.531	188.758	112.531	202.12	0		112.531	272.678	112.531	236.916	0		112.531	458.071	112.531	235.897	0		112.531	689.099	112.531	467.625	689.099		112.531	208.437
112.667	275.222	112.667	177.52	0		112.667	685.816	112.667	286.173	685.816		112.667	430.969	112.667	206.519	0		112.667	448.865	112.667	241.777	448.865		112.667	188.183	112.667	201.825	0		112.667	273.223	112.667	237.112	0		112.667	459.69	112.667	238.394	0		112.667	683.866	112.667	468.618	683.866		112.667	209.684
112.802	270.339	112.802	178.679	0		112.802	692.501	112.802	288.544	692.501		112.802	429.764	112.802	207.858	0		112.802	452.349	112.802	249.958	452.349		112.802	186.985	112.802	202.15	0		112.802	272.423	112.802	236.087	0		112.802	459.741	112.802	240.526	0		112.802	674.019	112.802	461.607	674.019		112.802	213.896
112.938	268.348	112.938	179.81	0		112.938	700.487	112.938	289.753	700.487		112.938	427.319	112.938	207.713	0		112.938	453.953	112.938	255.912	453.953		112.938	186.618	112.938	202.318	0		112.938	271.272	112.938	234.55	0		112.938	457.43	112.938	240.035	0		112.938	668.609	112.938	453.015	668.609		112.938	217.01
113.073	271.161	113.073	179.988	0		113.073	713.53	113.073	293.526	713.53		113.073	418.432	113.073	204.767	0		113.073	456.811	113.073	254.903	456.811		113.073	185.886	113.073	201.931	0		113.073	271.961	113.073	234.394	0		113.073	459.017	113.073	239.964	0		113.073	660.634	113.073	447.853	660.634		113.073	216.554
113.208	271.321	113.208	179.373	0		113.208	726.05	113.208	297.108	726.05		113.208	402.455	113.208	200.674	0		113.208	459.023	113.208	246.224	459.023		113.208	184.667	113.208	202.23	0		113.208	270.337	113.208	229.734	0		113.208	455.804	113.208	238.032	0		113.208	652.794	113.208	442.906	652.794		113.208	213.619
113.344	270.862	113.344	181.432	0		113.344	733.904	113.344	300.026	733.904		113.344	392.459	113.344	198.421	0		113.344	460.088	113.344	241.964	460.088		113.344	184.18	113.344	204.844	0		113.344	271.953	113.344	229.729	0		113.344	450.798	113.344	235.86	0		113.344	644.562	113.344	438.287	644.562		113.344	210.752
113.479	268.072	113.479	184.568	0		113.479	741.664	113.479	302.664	741.664		113.479	390.559	113.479	197.255	0		113.479	460.032	113.479	238.259	460.032		113.479	183.499	113.479	207.806	0		113.479	270.885	113.479	229.672	0		113.479	443.722	113.479	233.407	0		113.479	637.859	113.479	435.091	637.859		113.479	207.952
113.615	265.944	113.615	183.996	0		113.615	751.129	113.615	306.01	751.129		113.615	389.972	113.615	196.885	0		113.615	459.362	113.615	234.074	459.362		113.615	183.215	113.615	209.718	0		113.615	270.347	113.615	228.615	0		113.615	437.427	113.615	232.71	0		113.615	628.422	113.615	433.911	628.422		113.615	205.61
113.75	264.573	113.75	183.316	0		113.75	759.952	113.75	307.421	759.952		113.75	389.906	113.75	196.456	0		113.75	454.864	113.75	229.799	454.864		113.75	183.329	113.75	210.937	0		113.75	270.866	113.75	230.885	0		113.75	431.388	113.75	232.933	0		113.75	617.549	113.75	434.212	617.549		113.75	204.909
113.885	262.542	113.885	183.874	0		113.885	769.84	113.885	306.297	769.84		113.885	392.753	113.885	197.478	0		113.885	452.903	113.885	226.961	452.903		113.885	183.094	113.885	210.712	0		113.885	269.827	113.885	234.885	0		113.885	432.866	113.885	235.202	0		113.885	611.863	113.885	434.288	611.863		113.885	203.869
114.021	259.267	114.021	183.341	0		114.021	775.542	114.021	307.678	775.542		114.021	402.52	114.021	199.321	0		114.021	453.428	114.021	224.97	453.428		114.021	182.139	114.021	211.139	0		114.021	268.472	114.021	238.055	0		114.021	437.201	114.021	238.233	0		114.021	605.473	114.021	433.443	605.473		114.021	203.54
114.156	257.146	114.156	183.421	0		114.156	777.408	114.156	309.411	777.408		114.156	413.573	114.156	202.043	0		114.156	452.598	114.156	224.636	452.598		114.156	182.106	114.156	210.552	0		114.156	267.306	114.156	236.808	0		114.156	441.484	114.156	240.15	0		114.156	596.926	114.156	430.93	596.926		114.156	202.889
114.292	254.753	114.292	185.499	0		114.292	783.466	114.292	311.386	783.466		114.292	421.751	114.292	203.26	0		114.292	453.688	114.292	223.345	453.688		114.292	182.051	114.292	210.167	0		114.292	269.104	114.292	236.772	0		114.292	446.986	114.292	242.838	0		114.292	584.577	114.292	425.017	584.577		114.292	201.987
114.427	248.061	114.427	189.673	0		114.427	795.287	114.427	312.325	795.287		114.427	426.016	114.427	204.186	0		114.427	456.368	114.427	225.952	456.368		114.427	181.056	114.427	211.584	0		114.427	267.574	114.427	228.777	0		114.427	450.966	114.427	244.754	0		114.427	572.944	114.427	424.249	572.944		114.427	200.707
114.562	245.034	114.562	192.53	0		114.562	808.31	114.562	317.382	808.31		114.562	429.816	114.562	204.996	0		114.562	459.325	114.562	230.427	459.325		114.562	181.143	114.562	213.096	0		114.562	264.92	114.562	224.55	0		114.562	453.359	114.562	246.117	0		114.562	566.404	114.562	425.467	566.404		114.562	199.774
114.698	249.16	114.698	196.286	0		114.698	817.062	114.698	320.091	817.062		114.698	430.071	114.698	205.742	0		114.698	459.604	114.698	232.088	459.604		114.698	180.405	114.698	212.821	0		114.698	265.112	114.698	220.402	0		114.698	452.419	114.698	245.855	0		114.698	560.92	114.698	429.389	560.92		114.698	199.426
114.833	252.095	114.833	199.398	0		114.833	823.179	114.833	322.561	823.179		114.833	430.768	114.833	205.938	0		114.833	461.76	114.833	231.83	461.76		114.833	179.348	114.833	213.074	0		114.833	265.189	114.833	218.31	0		114.833	447.266	114.833	244.65	0		114.833	558.739	114.833	429.501	558.739		114.833	198.606
114.969	252.873	114.969	200.27	0		114.969	825.197	114.969	325.233	825.197		114.969	428.842	114.969	205.268	0		114.969	463.604	114.969	230.976	463.604		114.969	178.456	114.969	211.558	0		114.969	264.683	114.969	214.041	0		114.969	439.207	114.969	242.254	0		114.969	560.187	114.969	426.44	560.187		114.969	197.699
115.104	257.821	115.104	202.248	0		115.104	828.148	115.104	327.23	828.148		115.104	434.583	115.104	207.157	0		115.104	463.973	115.104	230.368	463.973		115.104	177.388	115.104	210.467	0		115.104	264.787	115.104	211.353	0		115.104	434.048	115.104	241.322	0		115.104	556.83	115.104	422.421	556.83		115.104	196.992
115.24	259.969	115.24	203.482	0		115.24	831.117	115.24	326.72	831.117		115.24	448.503	115.24	210.793	0		115.24	457.559	115.24	228.598	457.559		115.24	176.435	115.24	209.45	0		115.24	263.953	115.24	210.206	0		115.24	428.944	115.24	242.309	0		115.24	551.387	115.24	416.18	0		115.24	197.615
115.375	261.504	115.375	204.829	0		115.375	833.48	115.375	323.734	833.48		115.375	460.047	115.375	212.294	460.047		115.375	452.908	115.375	228.161	452.908		115.375	176.461	115.375	208.054	0		115.375	264.992	115.375	210.914	0		115.375	428.25	115.375	243.171	0		115.375	544.142	115.375	409.269	0		115.375	199.767
115.51	260.14	115.51	203.462	0		115.51	836.534	115.51	323.058	836.534		115.51	463.092	115.51	212.19	463.092		115.51	450.819	115.51	227.527	450.819		115.51	175.646	115.51	206.609	0		115.51	265.025	115.51	210.743	0		115.51	430.953	115.51	245.02	0		115.51	536.644	115.51	398.14	0		115.51	199.491
115.646	261	115.646	199.457	0		115.646	842.678	115.646	325.383	842.678		115.646	460.428	115.646	210.921	460.428		115.646	452.127	115.646	228.435	452.127		115.646	175.519	115.646	207.518	0		115.646	263.516	115.646	211.344	0		115.646	432.112	115.646	245.749	0		115.646	528.871	115.646	384.907	0		115.646	198.932
115.781	253.539	115.781	194.871	0		115.781	848.74	115.781	326.321	848.74		115.781	460.547	115.781	209.547	460.547		115.781	452.184	115.781	226.742	452.184		115.781	175.161	115.781	208.059	0		115.781	264.779	115.781	214.206	0		115.781	434.526	115.781	246.97	0		115.781	524.89	115.781	380.112	0		115.781	199.127
115.917	245.378	115.917	192.096	0		115.917	850.871	115.917	328.064	850.871		115.917	465.144	115.917	210.265	465.144		115.917	448.032	115.917	225.292	448.032		115.917	174.267	115.917	209.306	0		115.917	264.903	115.917	215.77	0		115.917	442.283	115.917	250.464	0		115.917	523.65	115.917	381.921	0		115.917	200.398
116.052	240.974	116.052	191.333	0		116.052	855.563	116.052	330.331	855.563		116.052	474.141	116.052	212.834	474.141		116.052	447.085	116.052	224.385	447.085		116.052	173.668	116.052	211.426	0		116.052	264.437	116.052	218.842	0		116.052	452.653	116.052	254.091	0		116.052	522.204	116.052	389.887	0		116.052	201.579
116.188	236.299	116.188	189.795	0		116.188	866.222	116.188	334.327	866.222		116.188	479.544	116.188	214.524	479.544		116.188	448.657	116.188	226.078	448.657		116.188	173.182	116.188	216.58	0		116.188	265.633	116.188	217.266	0		116.188	457.366	116.188	254.508	0		116.188	522.223	116.188	399.343	0		116.188	203.495
116.323	233.659	116.323	190.377	0		116.323	882.002	116.323	338.766	882.002		116.323	484.643	116.323	214.321	484.643		116.323	458.328	116.323	229.182	458.328		116.323	172.394	116.323	221.424	0		116.323	266.209	116.323	217.433	0		116.323	457.05	116.323	253.844	0		116.323	523.215	116.323	397.488	0		116.323	205.035
116.458	232.388	116.458	189.829	0		116.458	895.463	116.458	341.586	895.463		116.458	488.661	116.458	213.823	488.661		116.458	470.303	116.458	232.364	470.303		116.458	172.207	116.458	228.871	0		116.458	265.78	116.458	220.791	0		116.458	456.945	116.458	254.317	0		116.458	523.133	116.458	387.481	0		116.458	203.519
116.594	231.161	116.594	189.577	0		116.594	904.622	116.594	341.946	904.622		116.594	492.468	116.594	216.436	492.468		116.594	486.085	116.594	235.528	486.085		116.594	171.621	116.594	234.988	0		116.594	265.817	116.594	223.595	0		116.594	458.9	116.594	254.448	0		116.594	521.769	116.594	378.781	0		116.594	201.134
116.729	231.434	116.729	190.153	0		116.729	909.466	116.729	340.497	909.466		116.729	500.399	116.729	219.609	500.399		116.729	491.695	116.729	236.492	491.695		116.729	172.033	116.729	239.194	0		116.729	266.167	116.729	223.751	0		116.729	456.542	116.729	255.806	0		116.729	518.096	116.729	377.16	0		116.729	199.948
116.865	232.386	116.865	189.748	0		116.865	913.507	116.865	339.992	913.507		116.865	505.984	116.865	220.6	505.984		116.865	492.239	116.865	235.713	492.239		116.865	171.938	116.865	238.85	0		116.865	267.898	116.865	226.163	0		116.865	450.098	116.865	257.129	0		116.865	514.738	116.865	378.24	0		116.865	199.85
117	231.671	117	190.514	0		117	912.821	117	341.103	912.821		117	510.593	117	221.86	510.593		117	492.309	117	236.652	492.309		117	171.376	117	233.697	0		117	267.599	117	229.004	0		117	447.446	117	257.539	0		117	509.233	117	377.865	0		117	198.302
117.135	228.969	117.135	192.493	0		117.135	908.53	117.135	344.047	908.53		117.135	514.058	117.135	223.709	514.058		117.135	492.048	117.135	237.119	492.048		117.135	170.439	117.135	228.711	0		117.135	269.564	117.135	229.454	0		117.135	449.456	117.135	258.099	0		117.135	501.052	117.135	374.652	0		117.135	197.703
117.271	231.014	117.271	193.337	0		117.271	907.763	117.271	347.818	907.763		117.271	513.354	117.271	224.69	513.354		117.271	490.541	117.271	236.074	490.541		117.271	170.452	117.271	226.895	0		117.271	270.248	117.271	226.382	0		117.271	453.504	117.271	260.529	0		117.271	496.204	117.271	371.012	0		117.271	197.865
117.406	233.007	117.406	194.253	0		117.406	911.38	117.406	348.885	911.38		117.406	508.892	117.406	224.742	508.892		117.406	491.173	117.406	237.176	491.173		117.406	170.792	117.406	224.873	0		117.406	271.438	117.406	224.58	0		117.406	462.328	117.406	262.831	0		117.406	490.495	117.406	364.763	0		117.406	198.29
117.542	230.824	117.542	194.711	0		117.542	917.851	117.542	349.379	917.851		117.542	503.25	117.542	224.854	503.25		117.542	491.238	117.542	239.49	491.238		117.542	170.602	117.542	221.601	0		117.542	272.639	117.542	227.82	0		117.542	470.079	117.542	264.946	470.079		117.542	481.237	117.542	355.775	0		117.542	198.958
117.677	229.911	117.677	194.898	0		117.677	924.55	117.677	349.198	924.55		117.677	496.971	117.677	224.679	496.971		117.677	492.629	117.677	240.861	492.629		117.677	170.702	117.677	217.387	0		117.677	272.989	117.677	227.184	0		117.677	474.496	117.677	269.191	474.496		117.677	473.224	117.677	346.975	0		117.677	198.399
117.812	231.982	117.812	196.561	0		117.812	932.272	117.812	349.874	932.272		117.812	490.736	117.812	222.303	490.736		117.812	489.413	117.812	239.36	489.413		117.812	171.141	117.812	213.216	0		117.812	273.03	117.812	227.874	0		117.812	478.151	117.812	273.347	478.151		117.812	464.339	117.812	338.473	0		117.812	198.532
117.948	235.262	117.948	198.82	0		117.948	937.03	117.948	350.178	937.03		117.948	485.124	117.948	219.835	485.124		117.948	488.452	117.948	237.096	488.452		117.948	170.521	117.948	209.185	0		117.948	272.759	117.948	222.553	0		117.948	484.912	117.948	277.121	484.912		117.948	454.794	117.948	331.912	0		117.948	200.104
118.083	233.446	118.083	198.678	0		118.083	937.816	118.083	349.797	937.816		118.083	479.367	118.083	218.908	479.367		118.083	487.712	118.083	236.022	487.712		118.083	170.522	118.083	207.251	0		118.083	273.636	118.083	219.037	0		118.083	488.299	118.083	278.65	488.299		118.083	447.167	118.083	327.508	0		118.083	200.57
118.219	229.805	118.219	199.886	0		118.219	934.304	118.219	347.695	934.304		118.219	476.25	118.219	217.62	476.25		118.219	486.737	118.219	235.463	486.737		118.219	170.398	118.219	205.711	0		118.219	274.74	118.219	217.072	0		118.219	491.998	118.219	279.12	491.998		118.219	441.761	118.219	326.902	0		118.219	201.041
118.354	228.867	118.354	201.405	0		118.354	928.375	118.354	343.996	928.375		118.354	476.314	118.354	217.184	476.314		118.354	490.535	118.354	237.553	490.535		118.354	169.979	118.354	204.949	0		118.354	273.985	118.354	217.434	0		118.354	493.547	118.354	278.432	493.547		118.354	438.194	118.354	328.928	0		118.354	201.447
118.49	227.997	118.49	201.367	0		118.49	924.876	118.49	340.259	924.876		118.49	482.836	118.49	218.018	482.836		118.49	499.567	118.49	241.005	499.567		118.49	169.635	118.49	204.124	0		118.49	276.914	118.49	216.931	0		118.49	496.736	118.49	280.364	496.736		118.49	433.728	118.49	332.848	0		118.49	202.198
118.625	230.546	118.625	201.978	0		118.625	914.665	118.625	336.406	914.665		118.625	486.997	118.625	219.512	486.997		118.625	508.978	118.625	242.824	508.978		118.625	169.574	118.625	202.233	0		118.625	278.379	118.625	213.759	0		118.625	501.239	118.625	281.593	501.239		118.625	428.788	118.625	336.017	0		118.625	201.184
118.76	229.001	118.76	201.541	0		118.76	909.278	118.76	334.992	909.278		118.76	482.914	118.76	218.883	482.914		118.76	518.076	118.76	243.29	518.076		118.76	169.621	118.76	201.238	0		118.76	279.003	118.76	210.632	0		118.76	503.028	118.76	284.039	503.028		118.76	423.888	118.76	344.338	0		118.76	198.85
118.896	222.451	118.896	202.496	0		118.896	906.485	118.896	335.593	906.485		118.896	478.639	118.896	217.728	478.639		118.896	521.251	118.896	245.758	521.251		118.896	169.562	118.896	199.921	0		118.896	280.456	118.896	210.983	0		118.896	504.898	118.896	286.496	504.898		118.896	419.688	118.896	352.986	0		118.896	196.703
119.031	219.9	119.031	204.058	0		119.031	908.062	119.031	339.225	908.062		119.031	479.286	119.031	218.344	479.286		119.031	523.543	119.031	246.207	523.543		119.031	169.169	119.031	199.074	0		119.031	278.728	119.031	208.859	0		119.031	508.849	119.031	290.331	508.849		119.031	417.83	119.031	355.516	0		119.031	195.703
119.167	219.451	119.167	203.728	0		119.167	916.165	119.167	341.392	916.165		119.167	484.738	119.167	218.702	484.738		119.167	522.964	119.167	248.59	522.964		119.167	169.117	119.167	198.474	0		119.167	278.369	119.167	208.463	0		119.167	508.112	119.167	292.475	508.112		119.167	414.514	119.167	355.305	0		119.167	197.724
119.302	221.736	119.302	204.031	0		119.302	927.891	119.302	344.677	927.891		119.302	491.524	119.302	220.018	491.524		119.302	522.269	119.302	249.687	522.269		119.302	169.079	119.302	199.448	0		119.302	279.65	119.302	208.845	0		119.302	507.355	119.302	290.251	507.355		119.302	412.78	119.302	354.958	0		119.302	199.228
119.438	225.625	119.438	204.402	0		119.438	936.81	119.438	348.078	936.81		119.438	500.454	119.438	220.912	500.454		119.438	515.28	119.438	248.892	515.28		119.438	168.755	119.438	200.665	0		119.438	279.527	119.438	210.672	0		119.438	508.27	119.438	287.603	508.27		119.438	412.201	119.438	352.675	0		119.438	198.25
119.573	228.026	119.573	204.799	0		119.573	946.804	119.573	350.818	946.804		119.573	506.965	119.573	221.476	506.965		119.573	512.264	119.573	249.058	512.264		119.573	168.698	119.573	200.786	0		119.573	279.505	119.573	213.039	0		119.573	512.807	119.573	287.54	512.807		119.573	408.897	119.573	345.038	0		119.573	195.797
119.708	229.84	119.708	204.724	0		119.708	950.193	119.708	351.426	950.193		119.708	509.848	119.708	221.274	509.848		119.708	511.925	119.708	250.359	511.925		119.708	168.445	119.708	200.313	0		119.708	279.985	119.708	215.354	0		119.708	521.209	119.708	289.121	521.209		119.708	406.715	119.708	340.252	0		119.708	193.563
119.844	229.112	119.844	207.966	0		119.844	951.81	119.844	352.091	951.81		119.844	510.1	119.844	219.863	510.1		119.844	510.229	119.844	250.564	510.229		119.844	168.759	119.844	199.16	0		119.844	279.405	119.844	215.275	0		119.844	527.358	119.844	291.61	527.358		119.844	408.344	119.844	341.672	0		119.844	192.505
119.979	230.027	119.979	209.638	0		119.979	952.025	119.979	348.978	952.025		119.979	507.859	119.979	217.99	507.859		119.979	506.859	119.979	248.63	506.859		119.979	168.402	119.979	199.208	0		119.979	277.746	119.979	216.172	0		119.979	534.116	119.979	296.07	534.116		119.979	413.633	119.979	350.073	0		119.979	192.376
120.115	233.591	120.115	211.122	0		120.115	951.968	120.115	350.502	951.968		120.115	501.015	120.115	217.996	501.015		120.115	505.484	120.115	247.444	505.484		120.115	168.056	120.115	200.7	0		120.115	278.968	120.115	220.712	0		120.115	543.584	120.115	301.935	543.584		120.115	418.715	120.115	362.04	0		120.115	191.869
120.25	238.538	120.25	213.184	0		120.25	951.725	120.25	352.438	951.725		120.25	496.588	120.25	216.669	496.588		120.25	504.892	120.25	247.41	504.892		120.25	168.171	120.25	200.893	0		120.25	277.895	120.25	225.823	0		120.25	553.234	120.25	305.129	553.234		120.25	422.644	120.25	374.58	0		120.25	191.297
120.385	238.991	120.385	215.579	0		120.385	950.06	120.385	352.305	950.06		120.385	494.21	120.385	214.322	494.21		120.385	506.035	120.385	243.645	506.035		120.385	168.212	120.385	201.964	0		120.385	277.719	120.385	229.842	0		120.385	561.494	120.385	310.475	561.494		120.385	423.596	120.385	390.398	0		120.385	190.474
120.521	234.004	120.521	214.148	0		120.521	946.671	120.521	350.616	946.671		120.521	488.132	120.521	212.883	488.132		120.521	503.893	120.521	242.479	503.893		120.521	167.76	120.521	202.464	0		120.521	279.497	120.521	235.263	0		120.521	572.039	120.521	313.199	572.039		120.521	424.538	120.521	403.422	0		120.521	190.159
120.656	235.407	120.656	217.304	0		120.656	945.797	120.656	349.907	945.797		120.656	480.882	120.656	210.701	480.882		120.656	495.924	120.656	241.314	495.924		120.656	168.187	120.656	203.971	0		120.656	278.64	120.656	237.307	0		120.656	582.106	120.656	313.804	582.106		120.656	427.308	120.656	415.523	0		120.656	190.008
120.792	237.03	120.792	219.249	0		120.792	942.677	120.792	351.492	942.677		120.792	474.63	120.792	207.823	474.63		120.792	492.537	120.792	242.76	492.537		120.792	168.019	120.792	205.08	0		120.792	278.787	120.792	239.911	0		120.792	587.08	120.792	312.79	587.08		120.792	432.917	120.792	431.325	0		120.792	189.767
120.927	246.659	120.927	220.732	0		120.927	946.193	120.927	355.958	946.193		120.927	473.03	120.927	208.03	473.03		120.927	490.521	120.927	241.112	490.521		120.927	167.61	120.927	206.825	0		120.927	278.624	120.927	246.53	0		120.927	588.823	120.927	311.563	588.823		120.927	437.169	120.927	444.618	0		120.927	190.271
121.062	248.073	121.062	219.446	0		121.062	951.881	121.062	359.301	951.881		121.062	478.612	121.062	209.891	478.612		121.062	489.966	121.062	241.891	489.966		121.062	167.561	121.062	208.128	0		121.062	279.517	121.062	253.938	0		121.062	592.163	121.062	313.266	592.163		121.062	443.28	121.062	459.79	0		121.062	192.124
121.198	246.972	121.198	215.862	0		121.198	957.339	121.198	361.882	957.339		121.198	489.685	121.198	212.814	489.685		121.198	488.864	121.198	239.624	488.864		121.198	167.518	121.198	209.324	0		121.198	279.296	121.198	261.55	0		121.198	596.711	121.198	316.652	596.711		121.198	453.442	121.198	489.017	0		121.198	193.785
121.333	243.592	121.333	214.961	0		121.333	966.191	121.333	367.462	966.191		121.333	497.453	121.333	215.53	497.453		121.333	482.939	121.333	238.845	482.939		121.333	167.34	121.333	211.274	0		121.333	278.929	121.333	268.401	0		121.333	601.818	121.333	318.79	601.818		121.333	464.467	121.333	520.483	0		121.333	195.492
121.469	240.912	121.469	214.907	0		121.469	977.306	121.469	371.513	977.306		121.469	496.602	121.469	217.028	496.602		121.469	481.155	121.469	236.385	481.155		121.469	167.369	121.469	211.077	0		121.469	280.75	121.469	272.337	0		121.469	611.032	121.469	321.356	611.032		121.469	471.524	121.469	534.649	0		121.469	195.702
121.604	236.524	121.604	216.015	0		121.604	984.695	121.604	372.72	984.695		121.604	495.928	121.604	216.098	495.928		121.604	487	121.604	238.308	487		121.604	166.959	121.604	209.38	0		121.604	278.076	121.604	266.015	0		121.604	618.324	121.604	326.039	618.324		121.604	477.167	121.604	531.531	0		121.604	195.264
121.74	234.713	121.74	214.463	0		121.74	986.652	121.74	372.814	986.652		121.74	500.732	121.74	215.983	500.732		121.74	488.201	121.74	241.07	488.201		121.74	166.82	121.74	207.123	0		121.74	279.651	121.74	258.502	0		121.74	625.493	121.74	331.395	625.493		121.74	484.322	121.74	521.485	0		121.74	196.131
121.875	235.26	121.875	211.77	0		121.875	992.914	121.875	371.912	992.914		121.875	511.729	121.875	215.848	511.729		121.875	501.653	121.875	244.674	501.653		121.875	166.694	121.875	205.554	0		121.875	279.196	121.875	252.279	0		121.875	629.2	121.875	333.038	629.2		121.875	490.707	121.875	518.594	0		121.875	198.186
122.01	236.503	122.01	212.635	0		122.01	1004.19	122.01	371.2	1004.19		122.01	522.016	122.01	215.039	522.016		122.01	517.321	122.01	247.754	517.321		122.01	166.354	122.01	204.771	0		122.01	277.95	122.01	248.559	0		122.01	626.955	122.01	329.788	626.955		122.01	497.256	122.01	531.779	0		122.01	199.297
122.146	231.145	122.146	213.808	0		122.146	1020.56	122.146	371.761	1020.56		122.146	530.769	122.146	215.252	530.769		122.146	532.515	122.146	251.977	532.515		122.146	166.503	122.146	205.376	0		122.146	278.834	122.146	247.248	0		122.146	623.977	122.146	324.812	623.977		122.146	505.131	122.146	544.82	0		122.146	199.388
122.281	226.724	122.281	217.39	0		122.281	1038.53	122.281	376.002	1038.53		122.281	530.926	122.281	216.431	530.926		122.281	539.672	122.281	253.822	539.672		122.281	166.481	122.281	205.759	0		122.281	277.828	122.281	242.604	0		122.281	625.992	122.281	320.288	625.992		122.281	508.625	122.281	556.003	0		122.281	200.274
122.417	224.869	122.417	216.995	0		122.417	1051.57	122.417	380.112	1051.57		122.417	528.79	122.417	216.63	528.79		122.417	535.992	122.417	254.659	535.992		122.417	165.81	122.417	206.011	0		122.417	278.589	122.417	242.053	0		122.417	625.612	122.417	320.167	625.612		122.417	509.536	122.417	566.725	0		122.417	199.85
122.552	229.928	122.552	218.279	0		122.552	1057.31	122.552	381.301	1057.31		122.552	527.038	122.552	215.984	527.038		122.552	537.772	122.552	255.498	537.772		122.552	166.015	122.552	204.989	0		122.552	276.797	122.552	238.885	0		122.552	628.36	122.552	320.067	628.36		122.552	512.243	122.552	571.857	0		122.552	202.035
122.688	235.011	122.688	215.751	0		122.688	1065.5	122.688	384.651	1065.5		122.688	524.714	122.688	216.11	524.714		122.688	531.104	122.688	255.08	531.104		122.688	165.919	122.688	203.007	0		122.688	278.407	122.688	233.674	0		122.688	633.586	122.688	320.247	633.586		122.688	514.622	122.688	572.99	0		122.688	205.398
122.823	241.793	122.823	216.312	0		122.823	1067.45	122.823	387.172	1067.45		122.823	525.453	122.823	216.64	525.453		122.823	525.867	122.823	255.017	525.867		122.823	165.072	122.823	201.902	0		122.823	277.757	122.823	227.965	0		122.823	641.783	122.823	319.941	641.783		122.823	514.36	122.823	576.204	0		122.823	208.449
122.958	243.854	122.958	214.507	0		122.958	1063.43	122.958	386.939	1063.43		122.958	527.866	122.958	220.42	527.866		122.958	523.885	122.958	251.275	523.885		122.958	165.467	122.958	201.701	0		122.958	278.999	122.958	224.293	0		122.958	649.047	122.958	322.029	649.047		122.958	517.295	122.958	582.403	0		122.958	212.139
123.094	247.179	123.094	213.588	0		123.094	1056.75	123.094	384.524	1056.75		123.094	535.441	123.094	223.917	535.441		123.094	523.812	123.094	248.242	523.812		123.094	165.219	123.094	202.804	0		123.094	278.866	123.094	221.689	0		123.094	662.759	123.094	324.556	662.759		123.094	521.562	123.094	591.557	0		123.094	216.591
123.229	239.093	123.229	213.434	0		123.229	1049.29	123.229	379.452	1049.29		123.229	544.456	123.229	226.006	544.456		123.229	519.442	123.229	248.321	519.442		123.229	164.756	123.229	202.291	0		123.229	279.314	123.229	221.918	0		123.229	674.36	123.229	324.567	674.36		123.229	528.193	123.229	607.22	0		123.229	221.952
123.365	231.062	123.365	213.547	0		123.365	1041.49	123.365	375.286	1041.49		123.365	548.676	123.365	227.139	548.676		123.365	516.549	123.365	247.572	516.549		123.365	164.471	123.365	202.585	0		123.365	279.34	123.365	222.209	0		123.365	677.855	123.365	324.674	677.855		123.365	536.215	123.365	617.01	0		123.365	227.987
123.5	229.354	123.5	214.317	0		123.5	1041.35	123.5	367.917	1041.35		123.5	554.496	123.5	229.387	554.496		123.5	514.593	123.5	246.632	514.593		123.5	164.585	123.5	202.26	0		123.5	277.726	123.5	219.387	0		123.5	671.822	123.5	326	671.822		123.5	543.125	123.5	615.62	0		123.5	227.359
123.635	230.496	123.635	214.703	0		123.635	1039.44	123.635	365.751	1039.44		123.635	562.984	123.635	230.395	562.984		123.635	521.309	123.635	247.664	521.309		123.635	164.084	123.635	203.614	0		123.635	279.14	123.635	217.43	0		123.635	663.659	123.635	330.013	663.659		123.635	551.621	123.635	618.96	551.621		123.635	219.172
123.771	228.279	123.771	214.186	0		123.771	1046.73	123.771	366.918	1046.73		123.771	570.357	123.771	229.545	570.357		123.771	522.942	123.771	247.245	522.942		123.771	164.113	123.771	204.605	0		123.771	280.577	123.771	218.945	0		123.771	660.991	123.771	333.433	660.991		123.771	561.163	123.771	626.615	561.163		123.771	210.706
123.906	222.602	123.906	213.591	0		123.906	1053.17	123.906	370.172	1053.17		123.906	578.51	123.906	229.913	578.51		123.906	524.162	123.906	246.981	524.162		123.906	163.515	123.906	204.273	0		123.906	279.126	123.906	216.415	0		123.906	662.007	123.906	336.649	662.007		123.906	571.267	123.906	638.416	571.267		123.906	207.034
124.042	217.037	124.042	212.556	0		124.042	1051.41	124.042	371.782	1051.41		124.042	599.533	124.042	230.965	599.533		124.042	521.584	124.042	245.793	521.584		124.042	163.269	124.042	203.77	0		124.042	278.55	124.042	213.805	0		124.042	662.875	124.042	340.405	662.875		124.042	578.892	124.042	645.395	578.892		124.042	205.693
124.177	219.379	124.177	216.145	0		124.177	1047.19	124.177	372.737	1047.19		124.177	623.212	124.177	233.886	623.212		124.177	514.768	124.177	243.257	514.768		124.177	163.017	124.177	203.306	0		124.177	280.075	124.177	211.162	0		124.177	661.121	124.177	344.426	661.121		124.177	587.74	124.177	656.434	587.74		124.177	204.764
124.312	219.093	124.312	218.921	0		124.312	1041.48	124.312	370.706	1041.48		124.312	637.618	124.312	234.919	637.618		124.312	508.128	124.312	242.504	508.128		124.312	163.394	124.312	201.851	0		124.312	280.42	124.312	212.398	0		124.312	660.028	124.312	346.712	660.028		124.312	596.623	124.312	662.781	596.623		124.312	204.949
124.448	220.123	124.448	222.881	0		124.448	1035.96	124.448	370.575	1035.96		124.448	641	124.448	234.545	641		124.448	508.942	124.448	242.876	508.942		124.448	162.722	124.448	202.23	0		124.448	280.371	124.448	214.207	0		124.448	663.758	124.448	347.875	663.758		124.448	600.125	124.448	666.654	600.125		124.448	205.634
124.583	224.744	124.583	224.354	0		124.583	1031.82	124.583	367.01	1031.82		124.583	639.393	124.583	233.333	639.393		124.583	510.155	124.583	245.478	510.155		124.583	162.652	124.583	201.054	0		124.583	281.243	124.583	216.78	0		124.583	671.672	124.583	348.432	671.672		124.583	603.728	124.583	671.672	603.728		124.583	204.492
124.719	225.877	124.719	225.661	0		124.719	1035.62	124.719	364.387	1035.62		124.719	631.212	124.719	233.252	631.212		124.719	508.194	124.719	244.726	508.194		124.719	162.328	124.719	199.893	0		124.719	280.242	124.719	216.011	0		124.719	678.77	124.719	347.894	678.77		124.719	608.223	124.719	676.889	608.223		124.719	205.419
124.854	229.373	124.854	223.362	0		124.854	1038.15	124.854	362.639	1038.15		124.854	620.018	124.854	232.992	620.018		124.854	504.922	124.854	241.95	504.922		124.854	162.018	124.854	201.09	0		124.854	280.567	124.854	214.714	0		124.854	683.976	124.854	347.322	683.976		124.854	616.005	124.854	678.4	616.005		124.854	206.834
124.99	231.276	124.99	221.305	0		124.99	1040.3	124.99	366.177	1040.3		124.99	610.949	124.99	232.69	610.949		124.99	500.499	124.99	241.375	500.499		124.99	162.474	124.99	202.271	0		124.99	280.328	124.99	221.739	0		124.99	689.33	124.99	348.291	689.33		124.99	623.968	124.99	673.577	623.968		124.99	209.273
125.125	231.028	125.125	221.244	0		125.125	1041.07	125.125	369.405	1041.07		125.125	596.973	125.125	231.655	596.973		125.125	489.427	125.125	241.21	489.427		125.125	162.295	125.125	204.142	0		125.125	279.503	125.125	226.05	0		125.125	696.503	125.125	352.582	696.503		125.125	626.839	125.125	665.599	626.839		125.125	211.928
125.26	226.512	125.26	220.802	0		125.26	1046.34	125.26	370.436	1046.34		125.26	582.928	125.26	229.267	582.928		125.26	485.765	125.26	240.698	485.765		125.26	162.408	125.26	204.978	0		125.26	279.47	125.26	228.27	0		125.26	706.38	125.26	360.397	706.38		125.26	628.192	125.26	663.389	628.192		125.26	211.447
125.396	224.398	125.396	219.942	0		125.396	1047.73	125.396	370.362	1047.73		125.396	566.949	125.396	226.16	566.949		125.396	486.218	125.396	243.564	486.218		125.396	162.361	125.396	203.96	0		125.396	280.124	125.396	226.433	0		125.396	712.551	125.396	364.415	712.551		125.396	626.924	125.396	663.084	626.924		125.396	213.827
125.531	227.236	125.531	217.321	0		125.531	1038.94	125.531	367.917	1038.94		125.531	554.852	125.531	223.886	554.852		125.531	493.171	125.531	245.302	493.171		125.531	162.574	125.531	203.342	0		125.531	280.286	125.531	220.375	0		125.531	716.877	125.531	369.292	716.877		125.531	621.839	125.531	658.817	621.839		125.531	213.166
125.667	227.206	125.667	213.03	0		125.667	1029.17	125.667	364.284	1029.17		125.667	548.395	125.667	222.849	548.395		125.667	492.629	125.667	243.828	492.629		125.667	163.157	125.667	202.231	0		125.667	280.462	125.667	215.391	0		125.667	716.63	125.667	372.929	716.63		125.667	618.099	125.667	655.759	618.099		125.667	210.346
125.802	225.146	125.802	209.316	0		125.802	1017.07	125.802	361.094	1017.07		125.802	541.319	125.802	221.532	541.319		125.802	494.31	125.802	241.884	494.31		125.802	164.167	125.802	204.678	0		125.802	280.722	125.802	216.083	0		125.802	709.51	125.802	370.61	709.51		125.802	613.589	125.802	654.567	613.589		125.802	205.633
125.938	222.81	125.938	206.409	0		125.938	1013.92	125.938	361.155	1013.92		125.938	537.039	125.938	219.461	537.039		125.938	494.074	125.938	241.429	494.074		125.938	165.022	125.938	207.869	0		125.938	280.051	125.938	215.071	0		125.938	701.426	125.938	363.771	701.426		125.938	609.531	125.938	665.109	609.531		125.938	201.36
126.073	223.459	126.073	204.27	0		126.073	1012.18	126.073	360.329	1012.18		126.073	534.556	126.073	219.44	534.556		126.073	495.208	126.073	238.246	495.208		126.073	166.836	126.073	210.514	0		126.073	281.35	126.073	215.473	0		126.073	691.891	126.073	357.441	691.891		126.073	605.498	126.073	674.863	605.498		126.073	198.57
126.208	222.504	126.208	203.669	0		126.208	1012.5	126.208	360.558	1012.5		126.208	531.647	126.208	218.771	531.647		126.208	489.112	126.208	238.068	489.112		126.208	167.646	126.208	213.273	0		126.208	281.584	126.208	215.386	0		126.208	683.756	126.208	352.499	683.756		126.208	604.659	126.208	687.478	604.659		126.208	196.484
126.344	223.805	126.344	205.36	0		126.344	1015.52	126.344	362.184	1015.52		126.344	532.779	126.344	219.748	532.779		126.344	482.713	126.344	236.31	482.713		126.344	168.274	126.344	216.293	0		126.344	279.53	126.344	216.324	0		126.344	682.723	126.344	350.341	682.723		126.344	605.203	126.344	694.47	605.203		126.344	197.413
126.479	219.207	126.479	205.908	0		126.479	1018.15	126.479	363.291	1018.15		126.479	539.709	126.479	219.872	539.709		126.479	478.143	126.479	236.384	478.143		126.479	168.66	126.479	220.609	0		126.479	280.271	126.479	217.685	0		126.479	690.623	126.479	349.998	690.623		126.479	609.023	126.479	695.837	609.023		126.479	197.419
126.615	217.873	126.615	206.626	0		126.615	1017.5	126.615	364.482	1017.5		126.615	544.93	126.615	218.966	544.93		126.615	468.625	126.615	234.041	468.625		126.615	168.742	126.615	222.304	0		126.615	278.325	126.615	220.057	0		126.615	703.677	126.615	353.868	703.677		126.615	615.961	126.615	691.048	615.961		126.615	199.834
126.75	217.835	126.75	208.985	0		126.75	1009.72	126.75	361.676	1009.72		126.75	548.145	126.75	218.814	548.145		126.75	462.577	126.75	231.25	462.577		126.75	169.585	126.75	222.114	0		126.75	279.329	126.75	222.483	0		126.75	710.796	126.75	360.497	710.796		126.75	620.285	126.75	684.926	620.285		126.75	202.84
126.885	216.252	126.885	211.16	0		126.885	997.981	126.885	359.102	997.981		126.885	552.644	126.885	222.017	552.644		126.885	457.567	126.885	230.994	457.567		126.885	169.686	126.885	218.906	0		126.885	279.01	126.885	226.271	0		126.885	710.5	126.885	366.432	710.5		126.885	620.632	126.885	679.685	620.632		126.885	203.581
127.021	216.221	127.021	209.787	0		127.021	986.14	127.021	356.078	986.14		127.021	558.995	127.021	223.773	558.995		127.021	455.858	127.021	232.519	455.858		127.021	169.893	127.021	214.763	0		127.021	278.243	127.021	227.418	0		127.021	703.804	127.021	367.787	703.804		127.021	623.911	127.021	670.437	623.911		127.021	199.271
127.156	219.572	127.156	211.299	0		127.156	981.47	127.156	354.927	981.47		127.156	564.256	127.156	225.557	564.256		127.156	454.322	127.156	231.118	454.322		127.156	170.15	127.156	211.579	0		127.156	277.812	127.156	226.148	0		127.156	696.703	127.156	368.162	696.703		127.156	629.04	127.156	664.571	629.04		127.156	195.36
127.292	221.451	127.292	211.822	0		127.292	979.466	127.292	352.763	979.466		127.292	570.788	127.292	226.486	570.788		127.292	453.338	127.292	231.962	453.338		127.292	169.19	127.292	211.402	0		127.292	277.718	127.292	223.567	0		127.292	696.167	127.292	370.955	696.167		127.292	631.263	127.292	655.637	631.263		127.292	194.532
127.427	227.168	127.427	215.778	0		127.427	982.4	127.427	354.154	982.4		127.427	573.379	127.427	226.868	573.379		127.427	453.99	127.427	231.656	453.99		127.427	169.074	127.427	214.244	0		127.427	279.086	127.427	222.285	0		127.427	690.042	127.427	374.731	690.042		127.427	627.379	127.427	651.135	627.379		127.427	195.484
127.562	229.47	127.562	219.438	0		127.562	984.86	127.562	358.107	984.86		127.562	576.626	127.562	227.618	576.626		127.562	453.536	127.562	231.278	453.536		127.562	170.12	127.562	218.419	0		127.562	278.849	127.562	223.545	0		127.562	684.187	127.562	381.352	684.187		127.562	624.218	127.562	646.38	624.218		127.562	199.682
127.698	231.565	127.698	217.584	0		127.698	985.23	127.698	362.105	985.23		127.698	579.232	127.698	228.214	579.232		127.698	452.687	127.698	231.967	452.687		127.698	169.803	127.698	221.585	0		127.698	278.019	127.698	223.432	0		127.698	686.328	127.698	385.68	686.328		127.698	626.23	127.698	641.304	626.23		127.698	206.17
127.833	232.738	127.833	216.049	0		127.833	992.039	127.833	363.665	992.039		127.833	581.728	127.833	229.462	581.728		127.833	450.069	127.833	233.57	450.069		127.833	170.541	127.833	223.977	0		127.833	276.141	127.833	222.451	0		127.833	698.493	127.833	388.074	698.493		127.833	629.764	127.833	641.411	629.764		127.833	210.716
127.969	232.714	127.969	216.122	0		127.969	1002.96	127.969	365.472	1002.96		127.969	581.288	127.969	230.833	581.288		127.969	453.255	127.969	236.36	453.255		127.969	171.388	127.969	227.23	0		127.969	274.469	127.969	223.019	0		127.969	705.751	127.969	383.728	705.751		127.969	630.719	127.969	645.007	630.719		127.969	214.783
128.104	232.599	128.104	216.598	0		128.104	1009.54	128.104	371.924	1009.54		128.104	572.496	128.104	230.195	572.496		128.104	454.287	128.104	235.509	454.287		128.104	172.463	128.104	231.95	0		128.104	276.595	128.104	223.212	0		128.104	708.244	128.104	377.812	708.244		128.104	630.249	128.104	654.543	630.249		128.104	217.9
128.24	231.543	128.24	219.215	0		128.24	1008.19	128.24	376.614	1008.19		128.24	561.573	128.24	230.267	561.573		128.24	452.714	128.24	234.743	452.714		128.24	174.277	128.24	237.618	0		128.24	275.123	128.24	225.243	0		128.24	707.875	128.24	374.995	707.875		128.24	627.962	128.24	675.175	627.962		128.24	218.051
128.375	233.775	128.375	222.917	0		128.375	994.507	128.375	377.57	994.507		128.375	554.518	128.375	230.595	554.518		128.375	447.419	128.375	232.215	447.419		128.375	176.632	128.375	244.449	0		128.375	274.302	128.375	228.4	0		128.375	703.62	128.375	373.459	703.62		128.375	628.376	128.375	699.036	628.376		128.375	215.692
128.51	235.291	128.51	227.31	0		128.51	978.845	128.51	373.171	978.845		128.51	548.686	128.51	229.772	548.686		128.51	445.074	128.51	229.73	0		128.51	178.755	128.51	251.43	0		128.51	273.307	128.51	228.397	0		128.51	696.892	128.51	372.851	696.892		128.51	629.978	128.51	702.096	629.978		128.51	210.447
128.646	238.443	128.646	230.565	0		128.646	966.277	128.646	367.75	966.277		128.646	546.389	128.646	228.486	546.389		128.646	439.496	128.646	229.205	0		128.646	180.836	128.646	256.945	0		128.646	272.196	128.646	227.116	0		128.646	692.077	128.646	370.619	692.077		128.646	631.319	128.646	686.613	631.319		128.646	207.63
128.781	240.202	128.781	235.789	0		128.781	957.735	128.781	363.75	957.735		128.781	544.525	128.781	227.033	544.525		128.781	445.2	128.781	229.931	0		128.781	180.532	128.781	256.938	0		128.781	269.743	128.781	225.255	0		128.781	687.362	128.781	364.054	687.362		128.781	636.255	128.781	668.242	636.255		128.781	206.747
128.917	240.008	128.917	239.213	0		128.917	955.609	128.917	361.672	955.609		128.917	541.088	128.917	226.227	541.088		128.917	450.968	128.917	230.142	450.968		128.917	180.185	128.917	253.23	0		128.917	269.791	128.917	228.697	0		128.917	683.955	128.917	355.953	683.955		128.917	642.98	128.917	653.342	642.98		128.917	206.253
129.052	237.654	129.052	238.549	0		129.052	952.368	129.052	363.665	952.368		129.052	538.586	129.052	225.854	538.586		129.052	451.082	129.052	227.538	451.082		129.052	178.825	129.052	247.489	0		129.052	271.869	129.052	233.934	0		129.052	682.903	129.052	355.136	682.903		129.052	648.675	129.052	643.577	648.675		129.052	207.954
129.188	237.31	129.188	238.556	0		129.188	947.673	129.188	360.802	947.673		129.188	536.201	129.188	226.524	536.201		129.188	449.473	129.188	226.679	449.473		129.188	178.028	129.188	242.521	0		129.188	273.292	129.188	235.38	0		129.188	682.203	129.188	357.068	682.203		129.188	655.436	129.188	646.32	655.436		129.188	208.129
129.323	240.001	129.323	239.396	0		129.323	946.039	129.323	358.996	946.039		129.323	537.89	129.323	229.427	537.89		129.323	446.973	129.323	225.366	446.973		129.323	177.836	129.323	240.302	0		129.323	272.559	129.323	232.899	0		129.323	679.752	129.323	356.926	679.752		129.323	663.128	129.323	660.689	663.128		129.323	207.895
129.458	246.501	129.458	242.313	0		129.458	943.269	129.458	358.116	943.269		129.458	546.34	129.458	232.435	546.34		129.458	441.242	129.458	226.645	0		129.458	179.481	129.458	245.731	0		129.458	271.855	129.458	228.044	0		129.458	677.306	129.458	356.927	677.306		129.458	669.518	129.458	678.817	669.518		129.458	207.413
129.594	253.413	129.594	241.291	0		129.594	938.215	129.594	355.471	938.215		129.594	559.013	129.594	234.773	559.013		129.594	439.878	129.594	225.87	0		129.594	180.836	129.594	254.163	0		129.594	271.675	129.594	222.762	0		129.594	672.786	129.594	354.456	672.786		129.594	672.255	129.594	688.862	672.255		129.594	207.865
129.729	258.474	129.729	240.703	0		129.729	931.106	129.729	350.462	931.106		129.729	565.451	129.729	235.409	565.451		129.729	442.995	129.729	228.275	0		129.729	182.249	129.729	261.087	0		129.729	270.372	129.729	218.712	0		129.729	674.325	129.729	352.441	674.325		129.729	673.38	129.729	689.566	673.38		129.729	207.401
129.865	258.828	129.865	237.178	0		129.865	925.041	129.865	346.023	925.041		129.865	560.888	129.865	233.238	560.888		129.865	451.79	129.865	231.303	451.79		129.865	183.364	129.865	265.592	0		129.865	271.469	129.865	217.506	0		129.865	677.165	129.865	350.186	677.165		129.865	676.341	129.865	690.101	676.341		129.865	207.073
130	258.038	130	231.087	0		130	921.579	130	341.513	921.579		130	546.675	130	229.222	546.675		130	457.401	130	233.59	457.401		130	181.387	130	267.23	0		130	269.371	130	214.333	0		130	680.787	130	350.417	680.787		130	680.685	130	692.878	680.685		130	208.302
130.135	254.898	130.135	225.909	0		130.135	917.305	130.135	339.367	917.305		130.135	531.299	130.135	225.518	531.299		130.135	457.915	130.135	232.485	457.915		130.135	180.029	130.135	266.164	0		130.135	270.595	130.135	216.481	0		130.135	686.494	130.135	351.015	686.494		130.135	684.336	130.135	704.573	684.336		130.135	210.762
130.271	246.394	130.271	221.079	0		130.271	915.234	130.271	336.93	915.234		130.271	515.471	130.271	224.084	515.471		130.271	452.783	130.271	229.535	452.783		130.271	178.517	130.271	261.091	0		130.271	270.263	130.271	216.072	0		130.271	691.601	130.271	354.015	691.601		130.271	688.397	130.271	723.047	688.397		130.271	210.135
130.406	239.133	130.406	221.313	0		130.406	911.645	130.406	338.015	911.645		130.406	505.588	130.406	224.504	505.588		130.406	446.042	130.406	229.309	0		130.406	178.178	130.406	254.118	0		130.406	268.739	130.406	216.47	0		130.406	694.345	130.406	354.708	694.345		130.406	691.267	130.406	738.484	691.267		130.406	207.904
130.542	236.463	130.542	219.869	0		130.542	905.659	130.542	338.776	905.659		130.542	501.571	130.542	224.61	501.571		130.542	439.765	130.542	230.124	0		130.542	177.442	130.542	249.786	0		130.542	269.78	130.542	217.122	0		130.542	691.653	130.542	353.472	691.653		130.542	697.66	130.542	744.172	697.66		130.542	204.722
130.677	235.356	130.677	216.489	0		130.677	903.639	130.677	340.223	903.639		130.677	499.261	130.677	225.455	499.261		130.677	438.478	130.677	233.027	0		130.677	177.101	130.677	246.773	0		130.677	270.025	130.677	219.7	0		130.677	686.688	130.677	352.348	686.688		130.677	703.764	130.677	753.449	703.764		130.677	202.678
130.812	234.461	130.812	215.232	0		130.812	904.03	130.812	338.607	904.03		130.812	493.485	130.812	225.242	493.485		130.812	438.224	130.812	234.202	0		130.812	177.558	130.812	245.725	0		130.812	269.274	130.812	222.925	0		130.812	677.8	130.812	349.63	677.8		130.812	707.488	130.812	766.854	707.488		130.812	203.121
130.948	231.993	130.948	213.482	0		130.948	901.944	130.948	336.522	901.944		130.948	484.798	130.948	223.068	484.798		130.948	438.432	130.948	235.059	0		130.948	179.357	130.948	245.011	0		130.948	268.963	130.948	226.09	0		130.948	669.022	130.948	346.345	669.022		130.948	713.584	130.948	782.56	713.584		130.948	202.969
131.083	231.515	131.083	214.413	0		131.083	899.104	131.083	334.947	899.104		131.083	481.205	131.083	221.692	481.205		131.083	440.435	131.083	235.168	0		131.083	181.377	131.083	246.641	0		131.083	269.97	131.083	226.531	0		131.083	660.379	131.083	346.23	660.379		131.083	719.984	131.083	793.22	719.984		131.083	204.041
131.219	230.117	131.219	216.626	0		131.219	898.095	131.219	335.993	898.095		131.219	483.641	131.219	221.513	483.641		131.219	437.804	131.219	231.964	0		131.219	183.702	131.219	249.638	0		131.219	269.748	131.219	221.53	0		131.219	654.761	131.219	346.238	654.761		131.219	721.659	131.219	792.78	721.659		131.219	203.291
131.354	231.954	131.354	216.362	0		131.354	903.166	131.354	338.632	903.166		131.354	479.556	131.354	221.688	479.556		131.354	430.479	131.354	227.673	0		131.354	184.004	131.354	254.598	0		131.354	268.497	131.354	219.16	0		131.354	650.101	131.354	347.677	650.101		131.354	724.724	131.354	784.503	724.724		131.354	204.042
131.49	235.6	131.49	217.005	0		131.49	907.746	131.49	340.998	907.746		131.49	468.664	131.49	220.832	468.664		131.49	422.032	131.49	222.625	0		131.49	184.642	131.49	258.521	0		131.49	269.892	131.49	217.394	0		131.49	647.889	131.49	348.75	647.889		131.49	726.637	131.49	767.584	726.637		131.49	208.498
131.625	237.79	131.625	217.917	0		131.625	907.639	131.625	340.481	907.639		131.625	459.337	131.625	219.568	459.337		131.625	416.176	131.625	221.713	0		131.625	184.985	131.625	261.694	0		131.625	269.747	131.625	215.817	0		131.625	648.558	131.625	347.822	648.558		131.625	730.972	131.625	744.566	730.972		131.625	212.264
131.76	238.02	131.76	220.043	0		131.76	909.312	131.76	339.153	909.312		131.76	448.706	131.76	216.659	0		131.76	415.618	131.76	221.768	0		131.76	185.988	131.76	263.829	0		131.76	267.752	131.76	212.017	0		131.76	653.345	131.76	349.192	653.345		131.76	729.503	131.76	729.794	729.503		131.76	212.198
131.896	236.192	131.896	218.478	0		131.896	907.068	131.896	336.308	907.068		131.896	438.764	131.896	214.477	0		131.896	417.987	131.896	223.679	0		131.896	187.26	131.896	261.821	0		131.896	269.831	131.896	211.224	0		131.896	658.494	131.896	353.693	658.494		131.896	727.941	131.896	713.992	727.941		131.896	211.516
132.031	236.61	132.031	218.038	0		132.031	904.062	132.031	333.047	904.062		132.031	429.59	132.031	212.223	0		132.031	418.838	132.031	224.356	0		132.031	188.68	132.031	259.328	0		132.031	267.693	132.031	208.498	0		132.031	663.367	132.031	360.296	663.367		132.031	731.375	132.031	707.802	731.375		132.031	210.769
132.167	235.163	132.167	217.389	0		132.167	895.149	132.167	330.37	895.149		132.167	424.685	132.167	210.719	0		132.167	418.181	132.167	224.868	0		132.167	189.233	132.167	256.405	0		132.167	268.544	132.167	208.51	0		132.167	664.373	132.167	366.143	664.373		132.167	736.054	132.167	708.903	736.054		132.167	210.145
132.302	231.886	132.302	214.649	0		132.302	884.813	132.302	329.218	884.813		132.302	421.801	132.302	209.79	0		132.302	412.135	132.302	223.413	0		132.302	189.523	132.302	255.57	0		132.302	270.638	132.302	207.96	0		132.302	667.121	132.302	373.25	667.121		132.302	735.825	132.302	713.823	735.825		132.302	207.571
132.438	232.07	132.438	213.442	0		132.438	877.337	132.438	330.697	877.337		132.438	422.484	132.438	208.854	0		132.438	402.959	132.438	221.608	0		132.438	188.598	132.438	255.774	0		132.438	271.386	132.438	207.963	0		132.438	671.402	132.438	376.149	671.402		132.438	732.912	132.438	733.772	732.912		132.438	207.617
132.573	232.107	132.573	211.346	0		132.573	875.26	132.573	333.153	875.26		132.573	422.079	132.573	209.294	0		132.573	398.185	132.573	221.241	0		132.573	189.32	132.573	260.083	0		132.573	272.105	132.573	208.795	0		132.573	674.27	132.573	376.706	674.27		132.573	727.926	132.573	755.051	727.926		132.573	209.671
132.708	235.657	132.708	210.905	0		132.708	873.768	132.708	335.43	873.768		132.708	421.027	132.708	210.033	0		132.708	394.902	132.708	221.802	0		132.708	191.419	132.708	264.612	0		132.708	273.415	132.708	212.405	0		132.708	668.807	132.708	374.13	668.807		132.708	725.494	132.708	767.674	725.494		132.708	210.928
132.844	238.264	132.844	213.285	0		132.844	870.929	132.844	335.496	870.929		132.844	422.763	132.844	210.748	0		132.844	391.938	132.844	223.038	0		132.844	193.247	132.844	263.942	0		132.844	274.747	132.844	214.686	0		132.844	659.453	132.844	365.063	659.453		132.844	721.656	132.844	770.354	721.656		132.844	212.01
132.979	239.472	132.979	214.701	0		132.979	865.94	132.979	332.131	865.94		132.979	427.292	132.979	212.41	0		132.979	391.686	132.979	223.875	0		132.979	195.047	132.979	261.844	0		132.979	276.893	132.979	217.674	0		132.979	648.371	132.979	357.678	648.371		132.979	718.909	132.979	763.333	718.909		132.979	210.977
133.115	241.175	133.115	217.417	0		133.115	864.627	133.115	329.289	864.627		133.115	435.935	133.115	214.132	0		133.115	390.947	133.115	225.39	0		133.115	194.289	133.115	256.267	0		133.115	280.452	133.115	219.799	0		133.115	640.425	133.115	353.21	640.425		133.115	715.418	133.115	753.847	715.418		133.115	208.284
133.25	247.65	133.25	215.985	0		133.25	865.437	133.25	325.473	865.437		133.25	438.972	133.25	213.506	0		133.25	394.57	133.25	230.622	0		133.25	192.858	133.25	254.303	0		133.25	283.78	133.25	222.893	0		133.25	632.56	133.25	347.966	632.56		133.25	711.753	133.25	746.984	711.753		133.25	206.722
133.385	256.48	133.385	212.561	0		133.385	864.007	133.385	321.003	864.007		133.385	434.202	133.385	212.83	0		133.385	401.479	133.385	236.314	0		133.385	191.2	133.385	253.652	0		133.385	282.917	133.385	223.798	0		133.385	624.895	133.385	343.995	624.895		133.385	707.531	133.385	745.66	707.531		133.385	206.627
133.521	260.405	133.521	210.804	0		133.521	858.917	133.521	316.073	858.917		133.521	428.909	133.521	211.525	0		133.521	408.515	133.521	241.338	0		133.521	189.945	133.521	255.041	0		133.521	284.671	133.521	222.817	0		133.521	614.345	133.521	340.634	614.345		133.521	707.074	133.521	752.052	707.074		133.521	207.291
133.656	255.119	133.656	208.411	0		133.656	855.217	133.656	313.742	855.217		133.656	427.412	133.656	212.117	0		133.656	411.644	133.656	246.206	0		133.656	189.81	133.656	256.738	0		133.656	285.585	133.656	222.216	0		133.656	607.236	133.656	339.442	607.236		133.656	702.826	133.656	756.342	702.826		133.656	207.038
133.792	251.654	133.792	207.733	0		133.792	858.637	133.792	311.22	858.637		133.792	428.332	133.792	213.807	0		133.792	417.533	133.792	250.109	0		133.792	189.471	133.792	257.336	0		133.792	285.279	133.792	222.806	0		133.792	604.93	133.792	339.697	604.93		133.792	698.102	133.792	757.701	698.102		133.792	207.976
133.927	249.511	133.927	205.423	0		133.927	866.226	133.927	311.128	866.226		133.927	425.09	133.927	214.991	0		133.927	422.122	133.927	254.07	0		133.927	189.689	133.927	258.014	0		133.927	287.654	133.927	226.614	0		133.927	603.419	133.927	342	603.419		133.927	691.57	133.927	757.21	691.57		133.927	210.08
134.062	246.93	134.062	206.378	0		134.062	873.64	134.062	313.372	873.64		134.062	419.97	134.062	213.667	0		134.062	423.503	134.062	255.858	0		134.062	191.051	134.062	261.244	0		134.062	290.087	134.062	230.03	0		134.062	597.743	134.062	341.578	597.743		134.062	681.696	134.062	756.329	681.696		134.062	213.139
134.198	239.766	134.198	204.661	0		134.198	866.206	134.198	315.79	866.206		134.198	410.942	134.198	211.728	0		134.198	422.608	134.198	263.153	0		134.198	192.342	134.198	267.702	0		134.198	290.898	134.198	231.223	0		134.198	590.763	134.198	342.781	590.763		134.198	676.137	134.198	754.471	676.137		134.198	215.277
134.333	236.859	134.333	202.744	0		134.333	852.024	134.333	316.296	852.024		134.333	400.408	134.333	209.195	0		134.333	423.748	134.333	266.227	0		134.333	191.986	134.333	271.691	0		134.333	292.708	134.333	228.31	0		134.333	589.606	134.333	344.867	589.606		134.333	670.482	134.333	747.676	670.482		134.333	215.617
134.469	233.722	134.469	201.851	0		134.469	841.764	134.469	314.88	841.764		134.469	392.745	134.469	207.025	0		134.469	425.411	134.469	267.273	0		134.469	191.875	134.469	274.191	0		134.469	294.591	134.469	226.549	0		134.469	588.156	134.469	344.089	588.156		134.469	664.931	134.469	738.851	664.931		134.469	214.276
134.604	233.509	134.604	202.4	0		134.604	833.554	134.604	313.649	833.554		134.604	383.828	134.604	205.346	0		134.604	422.067	134.604	268.994	0		134.604	191.645	134.604	276.31	0		134.604	298.769	134.604	224.851	0		134.604	585.365	134.604	341.458	585.365		134.604	658.634	134.604	726.147	658.634		134.604	212.032
134.74	234.824	134.74	204.285	0		134.74	821.115	134.74	311.41	821.115		134.74	375.953	134.74	202.94	0		134.74	420.968	134.74	271.023	0		134.74	190.996	134.74	277.194	0		134.74	300.927	134.74	222.528	0		134.74	580.889	134.74	338.487	580.889		134.74	655.45	134.74	710.907	655.45		134.74	211.29
134.875	238.202	134.875	203.893	0		134.875	806.265	134.875	309.393	806.265		134.875	370.667	134.875	201.215	0		134.875	419.514	134.875	274.439	0		134.875	189.698	134.875	274.798	0		134.875	300.277	134.875	219.066	0		134.875	571.142	134.875	335.31	571.142		134.875	653.102	134.875	697.986	653.102		134.875	211.887
135.01	237.79	135.01	201.854	0		135.01	792.018	135.01	306.339	792.018		135.01	367.486	135.01	201.319	0		135.01	416.576	135.01	276.442	0		135.01	188.848	135.01	271.445	0		135.01	301.817	135.01	220.198	0		135.01	560.678	135.01	331.903	560.678		135.01	646.497	135.01	683.301	646.497		135.01	211.617
135.146	236.802	135.146	199.207	0		135.146	779.707	135.146	303.28	779.707		135.146	366.845	135.146	202.089	0		135.146	414.936	135.146	278.262	0		135.146	187.923	135.146	266.975	0		135.146	303.902	135.146	221.777	0		135.146	554.797	135.146	329.282	554.797		135.146	642.291	135.146	675.372	642.291		135.146	209.855
135.281	235.291	135.281	197.92	0		135.281	767.95	135.281	298.205	767.95		135.281	369.163	135.281	202.287	0		135.281	413.479	135.281	279.139	0		135.281	186.198	135.281	263.585	0		135.281	305.819	135.281	221.982	0		135.281	554.45	135.281	326.004	554.45		135.281	643.09	135.281	666.555	643.09		135.281	207.757
135.417	232.568	135.417	194.61	0		135.417	758.775	135.417	292.958	758.775		135.417	371.018	135.417	202.106	0		135.417	417.341	135.417	283.101	0		135.417	186.583	135.417	262.313	0		135.417	308.786	135.417	223.963	308.786		135.417	556.666	135.417	324.954	556.666		135.417	645.402	135.417	660.895	645.402		135.417	206.063
135.552	225.957	135.552	193.29	0		135.552	757.507	135.552	292.493	757.507		135.552	369.486	135.552	202.127	0		135.552	419.44	135.552	284.669	0		135.552	186.614	135.552	262.11	0		135.552	308.929	135.552	226.367	308.929		135.552	556.368	135.552	325.047	556.368		135.552	646.263	135.552	661.906	646.263		135.552	205.471
135.688	222.195	135.688	195.194	0		135.688	762.437	135.688	294.561	762.437		135.688	369.062	135.688	202.802	0		135.688	418.629	135.688	286.846	0		135.688	186.926	135.688	262.325	0		135.688	309.427	135.688	226.134	309.427		135.688	555.89	135.688	325.506	555.89		135.688	644.247	135.688	665.548	644.247		135.688	206.457
135.823	218.999	135.823	197.665	0		135.823	767.176	135.823	296.629	767.176		135.823	367.005	135.823	204.279	0		135.823	415.846	135.823	288.696	0		135.823	187.455	135.823	262.629	0		135.823	310.362	135.823	227.781	310.362		135.823	558.88	135.823	325.569	558.88		135.823	642.648	135.823	659.836	642.648		135.823	207.425
135.958	222.557	135.958	200.164	0		135.958	760.94	135.958	294.525	760.94		135.958	363.283	135.958	205.359	0		135.958	412.308	135.958	287.109	0		135.958	188.399	135.958	264.193	0		135.958	309.391	135.958	229.373	309.391		135.958	562.55	135.958	324.87	562.55		135.958	643.139	135.958	652.929	643.139		135.958	206.142
136.094	230.308	136.094	203.837	0		136.094	746.148	136.094	291.042	746.148		136.094	361.316	136.094	206.604	0		136.094	405.925	136.094	285.512	0		136.094	190.067	136.094	267.178	0		136.094	311.964	136.094	232.952	311.964		136.094	561.922	136.094	325.639	561.922		136.094	643.501	136.094	642.338	643.501		136.094	205.769
136.229	241.173	136.229	203.606	0		136.229	727.766	136.229	288.127	727.766		136.229	361.546	136.229	208.287	0		136.229	399.732	136.229	282.447	0		136.229	190.605	136.229	269.368	0		136.229	313.737	136.229	231.36	313.737		136.229	557.217	136.229	326.787	557.217		136.229	638.156	136.229	630.753	638.156		136.229	204.902
136.365	245.944	136.365	200.898	0		136.365	711.078	136.365	283.697	711.078		136.365	364.451	136.365	208.683	0		136.365	393.753	136.365	279.733	0		136.365	191.156	136.365	272.899	0		136.365	317.094	136.365	229.914	317.094		136.365	550.65	136.365	328.125	550.65		136.365	638.42	136.365	628.119	638.42		136.365	205.211
136.5	245.095	136.5	196.093	0		136.5	692.637	136.5	278.76	692.637		136.5	371.281	136.5	209.228	0		136.5	386.251	136.5	281.423	0		136.5	192.158	136.5	276.205	0		136.5	319.728	136.5	227.076	319.728		136.5	544.37	136.5	326.66	544.37		136.5	636.501	136.5	641.577	636.501		136.5	204.952
136.635	241.412	136.635	193.814	0		136.635	671.99	136.635	273.669	671.99		136.635	379.547	136.635	210.064	0		136.635	383.504	136.635	290.05	0		136.635	194.671	136.635	281.525	0		136.635	321.621	136.635	223.988	321.621		136.635	538.482	136.635	323.881	538.482		136.635	637.379	136.635	660.434	637.379		136.635	204.432
136.771	233.164	136.771	191.201	0		136.771	655.971	136.771	268.69	655.971		136.771	382.243	136.771	211.377	0		136.771	381.863	136.771	301.579	0		136.771	196.211	136.771	289.113	0		136.771	324.249	136.771	222.032	324.249		136.771	535.686	136.771	318.108	535.686		136.771	638.659	136.771	682.513	638.659		136.771	202.692
136.906	226.404	136.906	192.61	0		136.906	642.959	136.906	265.803	642.959		136.906	381.726	136.906	212.337	0		136.906	384.747	136.906	309.512	0		136.906	196.917	136.906	297.087	0		136.906	327.077	136.906	222.729	327.077		136.906	534.414	136.906	315.712	534.414		136.906	637.02	136.906	698.441	637.02		136.906	200.824
137.042	222.595	137.042	192.935	0		137.042	632.957	137.042	264.574	632.957		137.042	380.506	137.042	211.441	0		137.042	385.332	137.042	315.082	0		137.042	199.547	137.042	303.467	0		137.042	331.012	137.042	222.404	331.012		137.042	533.701	137.042	314.624	533.701		137.042	634.892	137.042	694.206	634.892		137.042	200.291
137.177	222.405	137.177	194.381	0		137.177	628.143	137.177	263.827	628.143		137.177	375.509	137.177	208.173	0		137.177	386.634	137.177	314.048	0		137.177	201.814	137.177	303.143	0		137.177	336.019	137.177	225.733	336.019		137.177	536.211	137.177	310.747	536.211		137.177	631.109	137.177	669.371	631.109		137.177	202.443
137.312	228.55	137.312	195.711	0		137.312	622.174	137.312	264.233	622.174		137.312	371.273	137.312	207.779	0		137.312	383.19	137.312	302.253	0		137.312	203.464	137.312	301.325	0		137.312	341.815	137.312	228.091	341.815		137.312	537.613	137.312	304.068	537.613		137.312	628.579	137.312	643.984	628.579		137.312	203.253
137.448	232.453	137.448	193.694	0		137.448	614.357	137.448	265.754	614.357		137.448	368.782	137.448	207.815	0		137.448	377.413	137.448	290.966	0		137.448	203.404	137.448	297.901	0		137.448	346.741	137.448	230.979	346.741		137.448	532.027	137.448	297.309	532.027		137.448	621.689	137.448	625.816	621.689		137.448	204.575
137.583	231.599	137.583	193.202	0		137.583	605.213	137.583	266.315	605.213		137.583	369.134	137.583	207.303	0		137.583	370.648	137.583	284.532	0		137.583	202.245	137.583	294.098	0		137.583	352.349	137.583	232.69	352.349		137.583	523.43	137.583	292.279	523.43		137.583	614.453	137.583	610.168	614.453		137.583	206.243
137.719	228.126	137.719	192.091	0		137.719	598.626	137.719	267.639	598.626		137.719	368.987	137.719	206.87	0		137.719	365.467	137.719	282.606	0		137.719	201.47	137.719	291.844	0		137.719	357.721	137.719	230.898	357.721		137.719	516.783	137.719	290.898	516.783		137.719	605.701	137.719	592.564	605.701		137.719	208.949
137.854	225.274	137.854	190.81	0		137.854	589.677	137.854	268.143	0		137.854	366.33	137.854	205.886	0		137.854	361.708	137.854	288.691	0		137.854	199.821	137.854	291.328	0		137.854	363.48	137.854	229.459	363.48		137.854	515.621	137.854	292.528	515.621		137.854	597.286	137.854	572.774	597.286		137.854	210.677
137.99	224.883	137.99	188.324	0		137.99	583.253	137.99	269.421	0		137.99	360.499	137.99	204.725	0		137.99	359.61	137.99	294.342	0		137.99	199.183	137.99	292.781	0		137.99	367.317	137.99	229.566	367.317		137.99	513.416	137.99	293.236	513.416		137.99	589.043	137.99	553.242	589.043		137.99	207.837
138.125	222.031	138.125	187.453	0		138.125	583.886	138.125	270.314	0		138.125	357.36	138.125	204.304	0		138.125	360.822	138.125	297.808	0		138.125	197.103	138.125	293.182	0		138.125	371.243	138.125	230.025	371.243		138.125	510.304	138.125	291.438	510.304		138.125	583.13	138.125	539.44	583.13		138.125	205.07
138.26	217.056	138.26	188.172	0		138.26	586.659	138.26	272.274	0		138.26	358.924	138.26	205.007	0		138.26	361.056	138.26	298.633	0		138.26	196.952	138.26	292.726	0		138.26	378.73	138.26	229.986	378.73		138.26	504.936	138.26	288.275	504.936		138.26	577.16	138.26	529.927	577.16		138.26	203.39
138.396	214.683	138.396	187.347	0		138.396	595.818	138.396	279.331	0		138.396	356.865	138.396	204.35	0		138.396	362.616	138.396	306.59	0		138.396	196.326	138.396	291.855	0		138.396	382.97	138.396	230.376	382.97		138.396	500.619	138.396	284.166	500.619		138.396	571.96	138.396	523.464	571.96		138.396	202.651
138.531	220.663	138.531	188.495	0		138.531	606.059	138.531	286.896	606.059		138.531	355.785	138.531	205.069	0		138.531	368.293	138.531	310.223	0		138.531	196.748	138.531	292.829	0		138.531	383.177	138.531	233.041	383.177		138.531	497.479	138.531	279.685	497.479		138.531	565.416	138.531	520.231	565.416		138.531	201.802
138.667	224.473	138.667	189.862	0		138.667	618.146	138.667	293.496	618.146		138.667	357.315	138.667	206.241	0		138.667	375.194	138.667	306.184	0		138.667	198.725	138.667	298.891	0		138.667	386.927	138.667	234.849	386.927		138.667	496.941	138.667	277.927	496.941		138.667	559.193	138.667	514.778	559.193		138.667	200.918
138.802	220.407	138.802	189.259	0		138.802	628.897	138.802	299.901	628.897		138.802	359.232	138.802	207.545	0		138.802	376.792	138.802	304.28	0		138.802	199.373	138.802	305.628	0		138.802	392.592	138.802	234.586	392.592		138.802	499.401	138.802	276.297	499.401		138.802	555.992	138.802	502.889	555.992		138.802	202.231
138.938	221.392	138.938	189.401	0		138.938	636.215	138.938	302.335	636.215		138.938	362.698	138.938	208.603	0		138.938	374.137	138.938	307.068	0		138.938	198.822	138.938	306.293	0		138.938	395.765	138.938	236.862	395.765		138.938	502.462	138.938	274.727	502.462		138.938	552.125	138.938	496.676	552.125		138.938	203.114
139.073	220.07	139.073	186.768	0		139.073	643.071	139.073	305.322	643.071		139.073	366.208	139.073	210.024	0		139.073	375.753	139.073	309.668	0		139.073	199.339	139.073	302.851	0		139.073	399.895	139.073	237.907	399.895		139.073	505.368	139.073	273.514	505.368		139.073	548.008	139.073	500.564	0		139.073	203.578
139.208	220.858	139.208	187.126	0		139.208	646.685	139.208	307.878	646.685		139.208	371.331	139.208	211.213	0		139.208	379.255	139.208	315.119	0		139.208	199.839	139.208	302.054	0		139.208	404.31	139.208	240.386	404.31		139.208	505.876	139.208	271.986	505.876		139.208	548.265	139.208	506.872	0		139.208	203.201
139.344	216.172	139.344	185.846	0		139.344	652.041	139.344	307.936	652.041		139.344	377.532	139.344	211.819	0		139.344	382.16	139.344	318.75	0		139.344	199.317	139.344	303.282	0		139.344	407.368	139.344	239.744	407.368		139.344	508.719	139.344	269.84	508.719		139.344	546.189	139.344	515.696	0		139.344	202.475
139.479	212.85	139.479	187.24	0		139.479	657.648	139.479	307.217	657.648		139.479	382.106	139.479	212.223	0		139.479	384.984	139.479	327.039	0		139.479	199.616	139.479	301.284	0		139.479	409.914	139.479	239.978	409.914		139.479	510.548	139.479	266.805	510.548		139.479	543.498	139.479	532.075	0		139.479	201.111
139.615	208.579	139.615	187.953	0		139.615	661.818	139.615	306.009	661.818		139.615	388.237	139.615	213.947	0		139.615	391.298	139.615	331.051	0		139.615	200.043	139.615	298.946	0		139.615	412.961	139.615	240.427	412.961		139.615	510.715	139.615	263.781	510.715		139.615	539.812	139.615	551.932	0		139.615	202.032
139.75	205.1	139.75	187.061	0		139.75	667.321	139.75	309.36	667.321		139.75	398.83	139.75	216.615	0		139.75	394.125	139.75	332.645	0		139.75	200.386	139.75	296.584	0		139.75	417.967	139.75	241.773	417.967		139.75	511.911	139.75	260.668	511.911		139.75	533.278	139.75	566.12	0		139.75	203.222
139.885	199.509	139.885	188.042	0		139.885	672.629	139.885	310.926	672.629		139.885	414.934	139.885	219.551	0		139.885	394.537	139.885	330.485	0		139.885	201.187	139.885	294.802	0		139.885	421.156	139.885	241.726	421.156		139.885	513.299	139.885	258.441	513.299		139.885	525.561	139.885	570.619	0		139.885	203.376
140.021	198.776	140.021	188.304	0		140.021	680.824	140.021	313.247	680.824		140.021	429.978	140.021	222.447	0		140.021	396.302	140.021	328.611	0		140.021	201.913	140.021	293.488	0		140.021	428.645	140.021	242.589	428.645		140.021	519.539	140.021	258.118	519.539		140.021	520.637	140.021	570.664	0		140.021	204.2
140.156	197.881	140.156	190.499	0		140.156	688.566	140.156	317.104	688.566		140.156	437.644	140.156	224.367	0		140.156	399.907	140.156	326.987	0		140.156	202.614	140.156	289.605	0		140.156	431.3	140.156	240.216	431.3		140.156	528.586	140.156	259.281	528.586		140.156	516.466	140.156	561.748	0		140.156	204.145
140.292	198.573	140.292	194.16	0		140.292	696.219	140.292	321.229	696.219		140.292	434.939	140.292	225.681	0		140.292	402.64	140.292	327.425	0		140.292	203.058	140.292	287.503	0		140.292	432.639	140.292	240.307	432.639		140.292	541.546	140.292	260.404	541.546		140.292	510.85	140.292	550.345	0		140.292	205.065
140.427	199.184	140.427	198.6	0		140.427	707.089	140.427	326.471	707.089		140.427	428.329	140.427	226.669	0		140.427	411.28	140.427	331.596	0		140.427	203.219	140.427	285.763	0		140.427	436.562	140.427	241.586	436.562		140.427	556.162	140.427	263.7	556.162		140.427	505.579	140.427	541.039	0		140.427	207.422
140.562	201.64	140.562	201.863	0		140.562	714.809	140.562	328.47	714.809		140.562	426.02	140.562	227.128	0		140.562	415.034	140.562	337.779	0		140.562	204.094	140.562	285.222	0		140.562	442.228	140.562	240.116	442.228		140.562	574.951	140.562	267.386	574.951		140.562	501.891	140.562	530.099	0		140.562	209.256
140.698	205.453	140.698	207.641	0		140.698	719.214	140.698	328.907	719.214		140.698	427.714	140.698	229.18	0		140.698	412.904	140.698	340.362	0		140.698	205.274	140.698	283.697	0		140.698	449.682	140.698	237.459	449.682		140.698	593.978	140.698	270.224	593.978		140.698	497.68	140.698	514.363	0		140.698	210.907
140.833	212.221	140.833	213.366	0		140.833	727.448	140.833	332.829	727.448		140.833	431.034	140.833	231.009	0		140.833	411.625	140.833	341.714	0		140.833	204.241	140.833	277.45	0		140.833	452.746	140.833	237.13	452.746		140.833	607.434	140.833	274.023	607.434		140.833	493.726	140.833	498.593	0		140.833	208.682
140.969	219.432	140.969	219.375	0		140.969	732.932	140.969	336.544	732.932		140.969	431.467	140.969	230.481	0		140.969	407.646	140.969	335.287	0		140.969	204.067	140.969	272.57	0		140.969	453.317	140.969	236.484	453.317		140.969	615.873	140.969	275.649	615.873		140.969	490.894	140.969	487.099	0		140.969	206.29
141.104	225.337	141.104	224.137	0		141.104	739.473	141.104	341.715	739.473		141.104	429.136	141.104	230.209	0		141.104	405.198	141.104	329.841	0		141.104	203.598	141.104	271.457	0		141.104	447.629	141.104	235.903	447.629		141.104	620.719	141.104	276.239	620.719		141.104	486.765	141.104	482.699	0		141.104	204.062
141.24	230.29	141.24	224.538	0		141.24	743.787	141.24	348.186	743.787		141.24	425.264	141.24	229.954	0		141.24	404.355	141.24	330.85	0		141.24	203.978	141.24	273.985	0		141.24	447.78	141.24	234.144	447.78		141.24	625.39	141.24	277.555	625.39		141.24	485.63	141.24	491.543	0		141.24	204.655
141.375	234.328	141.375	225.375	0		141.375	747.929	141.375	355.291	747.929		141.375	426.899	141.375	230.622	0		141.375	407.395	141.375	330.013	0		141.375	204.496	141.375	275.55	0		141.375	448.123	141.375	231.899	448.123		141.375	635.256	141.375	279.526	635.256		141.375	481.398	141.375	500.586	0		141.375	205.015
141.51	234.473	141.51	224.837	0		141.51	749.713	141.51	357.787	749.713		141.51	437.374	141.51	234.422	0		141.51	413.873	141.51	329.336	0		141.51	203.752	141.51	276.846	0		141.51	444.533	141.51	231.531	444.533		141.51	643.654	141.51	280.965	643.654		141.51	478.625	141.51	498.659	0		141.51	205.917
141.646	230.222	141.646	231.481	0		141.646	753.595	141.646	356.999	753.595		141.646	450.38	141.646	239.354	0		141.646	415.112	141.646	331.304	0		141.646	203.807	141.646	278.183	0		141.646	442.541	141.646	230.811	442.541		141.646	656.083	141.646	283.138	656.083		141.646	475.172	141.646	496.066	0		141.646	208.184
141.781	226.974	141.781	242.52	0		141.781	756.034	141.781	353.275	756.034		141.781	457.688	141.781	241.806	457.688		141.781	420.044	141.781	336.202	0		141.781	203.061	141.781	279.105	0		141.781	441.268	141.781	230.318	441.268		141.781	667.434	141.781	285.673	667.434		141.781	472.614	141.781	487.167	0		141.781	211.045
141.917	228.995	141.917	254.389	0		141.917	756.283	141.917	351.035	756.283		141.917	455.221	141.917	241.893	455.221		141.917	418.189	141.917	340.405	0		141.917	203.171	141.917	277.701	0		141.917	443.497	141.917	232.664	443.497		141.917	675.97	141.917	289.485	675.97		141.917	466.367	141.917	479.83	0		141.917	212.266
142.052	240.289	142.052	261.858	0		142.052	758.4	142.052	347.942	758.4		142.052	455.127	142.052	241.782	455.127		142.052	413.465	142.052	340.607	0		142.052	202.329	142.052	275.522	0		142.052	444.555	142.052	235.326	444.555		142.052	686.495	142.052	292.956	686.495		142.052	459.633	142.052	469.533	0		142.052	213.962
142.188	251.944	142.188	256.404	0		142.188	760.051	142.188	347.193	760.051		142.188	455.026	142.188	242.612	455.026		142.188	407.421	142.188	337.884	0		142.188	200.096	142.188	273.788	0		142.188	445.48	142.188	238.663	445.48		142.188	694.474	142.188	294.792	694.474		142.188	451.506	142.188	457.457	0		142.188	215.546
142.323	258.16	142.323	248.533	0		142.323	763.391	142.323	348.483	763.391		142.323	454.909	142.323	242.787	454.909		142.323	402.971	142.323	334.895	0		142.323	198.366	142.323	275.409	0		142.323	447.816	142.323	237.188	447.816		142.323	700.981	142.323	296.592	700.981		142.323	442.305	142.323	451.052	0		142.323	217.155
142.458	255.919	142.458	240.934	0		142.458	770.085	142.458	349.56	770.085		142.458	456.131	142.458	243.232	456.131		142.458	403.825	142.458	333.372	0		142.458	197.304	142.458	276.434	0		142.458	454.083	142.458	237.35	454.083		142.458	705.759	142.458	298.908	705.759		142.458	433.42	142.458	449.638	0		142.458	218.568
142.594	248.673	142.594	238.579	0		142.594	781.274	142.594	352.451	781.274		142.594	457.74	142.594	243.688	457.74		142.594	409.01	142.594	333.932	0		142.594	197.295	142.594	273.961	0		142.594	456.729	142.594	235.783	456.729		142.594	710.943	142.594	302.104	710.943		142.594	425.745	142.594	449.698	0		142.594	220.308
142.729	234.9	142.729	237.075	0		142.729	795.619	142.729	355.123	795.619		142.729	466.907	142.729	246.09	466.907		142.729	411.341	142.729	334.75	0		142.729	196.483	142.729	269.707	0		142.729	459.023	142.729	237.241	459.023		142.729	716.956	142.729	305.7	716.956		142.729	417.565	142.729	444.087	0		142.729	220.893
142.865	224.751	142.865	235.944	0		142.865	806.404	142.865	357.953	806.404		142.865	474.24	142.865	249.016	474.24		142.865	412.983	142.865	334.199	0		142.865	194.821	142.865	268.226	0		142.865	460.311	142.865	240.033	460.311		142.865	719.85	142.865	308.843	719.85		142.865	413.103	142.865	438.131	0		142.865	222.1
143	217.874	143	229.698	0		143	811.888	143	360.529	811.888		143	476.657	143	252.174	476.657		143	410.462	143	335.461	0		143	194.909	143	270.179	0		143	461.69	143	240.622	461.69		143	722.864	143	313.617	722.864		143	406.978	143	436.025	0		143	221.669
143.135	214.607	143.135	228.061	0		143.135	817.73	143.135	363.372	817.73		143.135	476.508	143.135	252.339	476.508		143.135	407.939	143.135	338.15	0		143.135	195.19	143.135	271.22	0		143.135	463.333	143.135	241.165	463.333		143.135	724.704	143.135	318.16	724.704		143.135	402.001	143.135	429.186	0		143.135	219.643
143.271	213.606	143.271	228.657	0		143.271	826.057	143.271	365.974	826.057		143.271	480.22	143.271	253.487	480.22		143.271	403.966	143.271	338.27	0		143.271	195.887	143.271	271.978	0		143.271	462.895	143.271	243.221	462.895		143.271	728.32	143.271	318.718	728.32		143.271	395.637	143.271	417.6	0		143.271	217.864
143.406	217.566	143.406	230.787	0		143.406	838.654	143.406	368.811	838.654		143.406	489.366	143.406	255.278	489.366		143.406	400.305	143.406	333.278	0		143.406	195.974	143.406	269.503	0		143.406	467.618	143.406	245.231	467.618		143.406	732.393	143.406	318.27	732.393		143.406	391.517	143.406	409.103	0		143.406	216.34
143.542	220.035	143.542	232.457	0		143.542	852.062	143.542	371.746	852.062		143.542	498.897	143.542	256.07	498.897		143.542	397.63	143.542	328.882	0		143.542	198.658	143.542	267.751	0		143.542	474.343	143.542	246.881	474.343		143.542	737.18	143.542	318.397	737.18		143.542	386.587	143.542	406.011	0		143.542	216.308
143.677	222.79	143.677	237.551	0		143.677	861.094	143.677	372.556	861.094		143.677	506.936	143.677	256.046	506.936		143.677	393.141	143.677	323.648	0		143.677	200.674	143.677	270.753	0		143.677	476.277	143.677	245.899	476.277		143.677	744.653	143.677	321.717	744.653		143.677	381.529	143.677	407.206	0		143.677	218.346
143.812	222.82	143.812	244.335	0		143.812	866.862	143.812	372.983	866.862		143.812	507.263	143.812	254.587	507.263		143.812	388.062	143.812	321.276	0		143.812	201.006	143.812	273.569	0		143.812	480.148	143.812	245.591	480.148		143.812	756.099	143.812	325.21	756.099		143.812	376.971	143.812	405.022	0		143.812	221.162
143.948	221.45	143.948	251.504	0		143.948	871.678	143.948	377.186	871.678		143.948	500.832	143.948	251.865	500.832		143.948	384.279	143.948	319.865	0		143.948	198.587	143.948	274.329	0		143.948	484.048	143.948	243.649	484.048		143.948	774.23	143.948	331.562	774.23		143.948	372.672	143.948	394.947	0		143.948	225.312
144.083	222.22	144.083	257.988	0		144.083	876.698	144.083	382.451	876.698		144.083	499.269	144.083	250.892	499.269		144.083	381.4	144.083	319.764	0		144.083	194.391	144.083	275.229	0		144.083	486.988	144.083	242.657	486.988		144.083	796.184	144.083	336.676	796.184		144.083	368.66	144.083	381.84	0		144.083	228.563
144.219	221.419	144.219	265.5	0		144.219	882.243	144.219	389.133	882.243		144.219	502.382	144.219	251.322	502.382		144.219	378.949	144.219	318.035	0		144.219	192.251	144.219	278.653	0		144.219	489.725	144.219	242.741	489.725		144.219	809.66	144.219	340.609	809.66		144.219	367.347	144.219	370.844	0		144.219	233.838
144.354	222.66	144.354	270.302	0		144.354	887.889	144.354	394.185	887.889		144.354	503.658	144.354	252.552	503.658		144.354	376.536	144.354	319.876	0		144.354	190.522	144.354	280.647	0		144.354	494.773	144.354	243.34	494.773		144.354	815.921	144.354	340.466	815.921		144.354	364.332	144.354	368.538	0		144.354	238.435
144.49	225.309	144.49	272.654	0		144.49	896.638	144.49	397.846	896.638		144.49	501.235	144.49	252.82	501.235		144.49	377.168	144.49	321.976	0		144.49	190.518	144.49	279.214	0		144.49	496.768	144.49	243.78	496.768		144.49	815.799	144.49	337.398	815.799		144.49	360.86	144.49	367.646	0		144.49	240.574
144.625	223.951	144.625	273.818	0		144.625	905.252	144.625	399.783	905.252		144.625	500.185	144.625	253.004	500.185		144.625	379.547	144.625	317.2	0		144.625	190.672	144.625	277.238	0		144.625	502.202	144.625	244.665	502.202		144.625	809.998	144.625	334.66	809.998		144.625	358.115	144.625	362.165	0		144.625	241.145
144.76	222.262	144.76	273.386	0		144.76	908.943	144.76	398.087	908.943		144.76	504.091	144.76	256.497	504.091		144.76	383.326	144.76	317.69	0		144.76	192.404	144.76	274.106	0		144.76	504.651	144.76	246.766	504.651		144.76	799.224	144.76	333.634	799.224		144.76	357.143	144.76	351.203	0		144.76	242.156
144.896	220.925	144.896	270.127	0		144.896	908.251	144.896	396.863	908.251		144.896	511.048	144.896	257.773	511.048		144.896	385.098	144.896	318.728	0		144.896	193.324	144.896	269.431	0		144.896	502.353	144.896	245.086	502.353		144.896	791.522	144.896	335.597	791.522		144.896	358.008	144.896	339.381	0		144.896	239.544
145.031	223.079	145.031	268.343	0		145.031	912.403	145.031	397.449	912.403		145.031	506.783	145.031	257.514	506.783		145.031	389.444	145.031	325.127	0		145.031	193.435	145.031	265.97	0		145.031	501.066	145.031	241.74	501.066		145.031	784.625	145.031	338.617	784.625		145.031	356.23	145.031	328.288	0		145.031	234.512
145.167	225.725	145.167	267.417	0		145.167	916.093	145.167	398.975	916.093		145.167	504.406	145.167	256.901	504.406		145.167	397.044	145.167	336.194	0		145.167	193.62	145.167	266.685	0		145.167	502.752	145.167	240.024	502.752		145.167	780.92	145.167	339.528	780.92		145.167	350.821	145.167	320.696	0		145.167	230.976
145.302	226.365	145.302	270.947	0		145.302	916.455	145.302	393.184	916.455		145.302	508.423	145.302	258.796	508.423		145.302	405.724	145.302	346.202	0		145.302	193.592	145.302	270.077	0		145.302	503.562	145.302	240.57	503.562		145.302	778.385	145.302	341.863	778.385		145.302	343.55	145.302	309.608	0		145.302	229.084
145.438	225.365	145.438	275.308	0		145.438	911.766	145.438	388.794	911.766		145.438	511.622	145.438	260.296	511.622		145.438	415.547	145.438	348.007	0		145.438	193.317	145.438	274.039	0		145.438	505.079	145.438	242.263	505.079		145.438	776.198	145.438	343.246	776.198		145.438	337.119	145.438	297.123	0		145.438	227.239
145.573	229.985	145.573	276.877	0		145.573	906.995	145.573	388.873	906.995		145.573	517.812	145.573	262.988	517.812		145.573	428.44	145.573	348.693	0		145.573	192.663	145.573	274.161	0		145.573	506.158	145.573	240.997	506.158		145.573	775.132	145.573	343.152	775.132		145.573	335.302	145.573	289.763	0		145.573	223.923
145.708	233.584	145.708	277.134	0		145.708	903.396	145.708	389.347	903.396		145.708	523.845	145.708	263.572	523.845		145.708	433.402	145.708	346.504	0		145.708	191.705	145.708	273.163	0		145.708	507.981	145.708	240.441	507.981		145.708	777.321	145.708	342.673	777.321		145.708	336.144	145.708	284.886	0		145.708	221.873
145.844	238.234	145.844	279.932	0		145.844	904.227	145.844	391.976	904.227		145.844	524.411	145.844	264.359	524.411		145.844	431.114	145.844	343.022	0		145.844	189.241	145.844	270.74	0		145.844	510.389	145.844	237.994	510.389		145.844	781.365	145.844	342.228	781.365		145.844	337.922	145.844	281.524	0		145.844	220.267
145.979	242.725	145.979	280.757	0		145.979	907.131	145.979	394.901	907.131		145.979	519.045	145.979	263.768	519.045		145.979	429.108	145.979	341.595	0		145.979	188.096	145.979	268.413	0		145.979	516.62	145.979	238.071	516.62		145.979	784.296	145.979	342.074	784.296		145.979	341.483	145.979	281.946	0		145.979	216.748
146.115	245.121	146.115	282.096	0		146.115	909.704	146.115	394.322	909.704		146.115	518.119	146.115	262.309	518.119		146.115	423.396	146.115	340.467	0		146.115	187.968	146.115	267.512	0		146.115	522.249	146.115	240.192	522.249		146.115	786.787	146.115	340.588	786.787		146.115	345.384	146.115	285.358	0		146.115	215.951
146.25	249.085	146.25	285.47	0		146.25	909.447	146.25	392.723	909.447		146.25	525.324	146.25	262.468	525.324		146.25	420.816	146.25	343.354	0		146.25	188.262	146.25	267.158	0		146.25	523.523	146.25	239.982	523.523		146.25	787.87	146.25	339.544	787.87		146.25	347.608	146.25	288.852	0		146.25	215.352
146.385	251.033	146.385	286.482	0		146.385	906.497	146.385	389.633	906.497		146.385	525.968	146.385	262.772	525.968		146.385	418.051	146.385	347.556	0		146.385	188.547	146.385	265.723	0		146.385	521.387	146.385	242.195	521.387		146.385	795.377	146.385	339.1	795.377		146.385	345.233	146.385	292.866	0		146.385	213.446
146.521	253.194	146.521	291.798	0		146.521	902.505	146.521	388	902.505		146.521	522.195	146.521	264.262	522.195		146.521	416.442	146.521	353.43	0		146.521	188.472	146.521	264.831	0		146.521	525.609	146.521	243.654	525.609		146.521	802.011	146.521	337.279	802.011		146.521	343.621	146.521	297.683	0		146.521	213.65
146.656	253.343	146.656	294.63	0		146.656	895.775	146.656	382.322	895.775		146.656	521.973	146.656	265.458	521.973		146.656	415.445	146.656	352.954	0		146.656	187.569	146.656	262.953	0		146.656	526.178	146.656	240.849	526.178		146.656	805.895	146.656	334.784	805.895		146.656	344.587	146.656	303.613	0		146.656	214.75
146.792	253.453	146.792	290.821	0		146.792	888.321	146.792	376.13	888.321		146.792	525.081	146.792	267.213	525.081		146.792	412.332	146.792	344.522	0		146.792	186.551	146.792	262.019	0		146.792	524.775	146.792	237.978	524.775		146.792	811.667	146.792	332.973	811.667		146.792	347.023	146.792	309.929	0		146.792	217.232
146.927	258.133	146.927	289.287	0		146.927	883.741	146.927	369.965	883.741		146.927	527.725	146.927	270.093	527.725		146.927	412.281	146.927	341.305	0		146.927	186.512	146.927	265.736	0		146.927	522.123	146.927	236.759	522.123		146.927	814.773	146.927	330.85	814.773		146.927	348.921	146.927	318.845	0		146.927	222.726
147.062	259.068	147.062	290.703	0		147.062	880.32	147.062	366.924	880.32		147.062	524.293	147.062	272.357	524.293		147.062	410.422	147.062	339.198	0		147.062	185.566	147.062	270.145	0		147.062	521.566	147.062	236.622	521.566		147.062	814.505	147.062	330.549	814.505		147.062	350.062	147.062	332.251	0		147.062	225.941
147.198	259.436	147.198	295.367	0		147.198	878.477	147.198	365.412	878.477		147.198	523.892	147.198	272.388	523.892		147.198	404.147	147.198	335.673	0		147.198	185.714	147.198	274.087	0		147.198	523.082	147.198	236.199	523.082		147.198	812.421	147.198	331.247	812.421		147.198	353.27	147.198	343.848	0		147.198	227.447
147.333	260.809	147.333	300.848	0		147.333	877.88	147.333	366.694	877.88		147.333	515.356	147.333	270.36	515.356		147.333	400.783	147.333	335.572	0		147.333	186.335	147.333	275.332	0		147.333	525.669	147.333	236.62	525.669		147.333	810.986	147.333	334.389	810.986		147.333	360.186	147.333	354.294	0		147.333	227.752
147.469	260.156	147.469	300.969	0		147.469	881.18	147.469	369.753	881.18		147.469	501.88	147.469	266.97	501.88		147.469	400.291	147.469	338.425	0		147.469	186.555	147.469	275.678	0		147.469	532.225	147.469	237.297	532.225		147.469	809.18	147.469	338.721	809.18		147.469	361.389	147.469	361.187	0		147.469	224.608
147.604	263.16	147.604	300.094	0		147.604	887.163	147.604	375.083	887.163		147.604	500.277	147.604	267.257	500.277		147.604	398.304	147.604	338.293	0		147.604	187.879	147.604	276.11	0		147.604	537.84	147.604	238.451	537.84		147.604	810.05	147.604	339.889	810.05		147.604	358.093	147.604	363.383	0		147.604	221.034
147.74	264.455	147.74	304.962	0		147.74	892.107	147.74	380.851	892.107		147.74	506.981	147.74	267.229	506.981		147.74	400.528	147.74	338.634	0		147.74	188.558	147.74	275.32	0		147.74	544.075	147.74	242.467	544.075		147.74	807.371	147.74	338.18	807.371		147.74	353.712	147.74	366.458	0		147.74	218.496
147.875	264.924	147.875	310.153	0		147.875	898.651	147.875	382.983	898.651		147.875	512.592	147.875	267.743	512.592		147.875	402.281	147.875	339.816	0		147.875	188.34	147.875	273.928	0		147.875	545.71	147.875	242.433	545.71		147.875	806.082	147.875	333.594	806.082		147.875	353.551	147.875	371.242	0		147.875	217.653
148.01	265.556	148.01	314.562	0		148.01	904.07	148.01	381.65	904.07		148.01	520.657	148.01	268.539	520.657		148.01	406.269	148.01	343.059	0		148.01	189.039	148.01	272.08	0		148.01	539.737	148.01	239.57	539.737		148.01	802.719	148.01	330.985	802.719		148.01	357.243	148.01	376.903	0		148.01	217.013
148.146	270.694	148.146	323.554	0		148.146	907.362	148.146	379.134	907.362		148.146	531.626	148.146	268.218	531.626		148.146	410.672	148.146	343.515	0		148.146	188.282	148.146	268.652	0		148.146	540.447	148.146	237.337	540.447		148.146	802.234	148.146	330.502	802.234		148.146	359.028	148.146	383.12	0		148.146	218.648
148.281	273.439	148.281	330.623	0		148.281	909.217	148.281	376.588	909.217		148.281	540.222	148.281	269.605	540.222		148.281	414.056	148.281	337.736	0		148.281	186.821	148.281	266.103	0		148.281	536.454	148.281	239.492	536.454		148.281	795.661	148.281	330.362	795.661		148.281	362.713	148.281	389.892	0		148.281	223.228
148.417	274.648	148.417	332.145	0		148.417	913.68	148.417	376.247	913.68		148.417	540.756	148.417	269.391	540.756		148.417	419.248	148.417	331.513	0		148.417	184.851	148.417	262.324	0		148.417	534.946	148.417	239.393	534.946		148.417	792.654	148.417	331.233	792.654		148.417	366.671	148.417	395.59	0		148.417	223.751
148.552	271.988	148.552	331.839	0		148.552	921.46	148.552	380.016	921.46		148.552	535.693	148.552	269.726	535.693		148.552	417.933	148.552	327.308	0		148.552	183.544	148.552	255.938	0		148.552	532.172	148.552	236.051	532.172		148.552	790.677	148.552	334.505	790.677		148.552	368.802	148.552	399.998	0		148.552	220.558
148.688	274.381	148.688	332.709	0		148.688	932.291	148.688	387.39	932.291		148.688	530.269	148.688	268.771	530.269		148.688	415.41	148.688	326.589	0		148.688	183.012	148.688	252.307	0		148.688	532.994	148.688	236.36	532.994		148.688	788.397	148.688	339.371	788.397		148.688	369.27	148.688	405.871	0		148.688	217.273
148.823	275.129	148.823	329.79	0		148.823	943.892	148.823	397.086	943.892		148.823	528.789	148.823	268.521	528.789		148.823	411.961	148.823	325.872	0		148.823	182.605	148.823	251.605	0		148.823	537.03	148.823	237.986	537.03		148.823	788.332	148.823	343.589	788.332		148.823	371.872	148.823	413.105	0		148.823	214.733
148.958	275.42	148.958	326.085	0		148.958	950.236	148.958	407.549	950.236		148.958	530.025	148.958	268.869	530.025		148.958	411.324	148.958	323.839	0		148.958	182.767	148.958	250.82	0		148.958	540.499	148.958	237.831	540.499		148.958	783.308	148.958	346.202	783.308		148.958	374.043	148.958	418.986	0		148.958	212.729
149.094	278.569	149.094	322.572	0		149.094	956.413	149.094	416.246	956.413		149.094	529.196	149.094	268.575	529.196		149.094	410.548	149.094	320.098	0		149.094	182.039	149.094	249.379	0		149.094	543.219	149.094	241.989	543.219		149.094	775.551	149.094	348.547	775.551		149.094	377.284	149.094	424.208	0		149.094	210.792
149.229	278.276	149.229	320.69	0		149.229	956.902	149.229	422.573	956.902		149.229	530.685	149.229	270.179	530.685		149.229	410.556	149.229	321.873	0		149.229	181.457	149.229	248.537	0		149.229	544.722	149.229	244.318	544.722		149.229	770.479	149.229	352.725	770.479		149.229	380.449	149.229	427.738	0		149.229	210.255
149.365	275.495	149.365	317.959	0		149.365	959.967	149.365	424.263	959.967		149.365	530.382	149.365	270.883	530.382		149.365	408.053	149.365	322.996	0		149.365	182	149.365	248.488	0		149.365	545.346	149.365	247.607	545.346		149.365	761.907	149.365	352.655	761.907		149.365	383.52	149.365	428.764	0		149.365	211.716
149.5	274.705	149.5	316.631	0		149.5	960.43	149.5	423.98	960.43		149.5	525.853	149.5	270.478	525.853		149.5	403.622	149.5	322.35	0		149.5	181.953	149.5	248.532	0		149.5	548.203	149.5	251.438	548.203		149.5	751.237	149.5	352.597	751.237		149.5	385.299	149.5	430.822	0		149.5	213.204
149.635	273.965	149.635	316.743	0		149.635	961.461	149.635	422.625	961.461		149.635	516.661	149.635	268.863	516.661		149.635	400.653	149.635	321.275	0		149.635	183.322	149.635	246.882	0		149.635	548.219	149.635	251.635	548.219		149.635	740.985	149.635	354.14	740.985		149.635	387.512	149.635	439.805	0		149.635	213.876
149.771	275.575	149.771	320.821	0		149.771	961.034	149.771	422.696	961.034		149.771	507.423	149.771	266.936	507.423		149.771	396.819	149.771	319.211	0		149.771	182.762	149.771	243.933	0		149.771	550.603	149.771	250.278	550.603		149.771	733.948	149.771	354.454	733.948		149.771	387.035	149.771	446.07	0		149.771	212.85
149.906	273.839	149.906	323.882	0		149.906	960.683	149.906	422.457	960.683		149.906	495.934	149.906	265.969	495.934		149.906	393.187	149.906	317.206	0		149.906	181.853	149.906	244.179	0		149.906	554.759	149.906	249.751	554.759		149.906	724.768	149.906	352.681	724.768		149.906	388.436	149.906	436.652	0		149.906	211.049
150.042	272.602	150.042	328.771	0		150.042	959.88	150.042	418.793	959.88		150.042	487.966	150.042	263.736	487.966		150.042	396.542	150.042	318.738	0		150.042	181.478	150.042	246.446	0		150.042	557.869	150.042	248.914	557.869		150.042	715.559	150.042	351.684	715.559		150.042	389.421	150.042	427.071	0		150.042	212.091
150.177	271.976	150.177	326.611	0		150.177	962.301	150.177	414.139	962.301		150.177	480.946	150.177	262.26	480.946		150.177	396.696	150.177	322.108	0		150.177	181.146	150.177	250.289	0		150.177	561.855	150.177	249.18	561.855		150.177	707.195	150.177	353.851	707.195		150.177	387.426	150.177	421.25	0		150.177	214.986
150.312	269.669	150.312	330.76	0		150.312	957.999	150.312	409.34	957.999		150.312	476.855	150.312	261.799	476.855		150.312	394.97	150.312	326.424	0		150.312	181.541	150.312	254.326	0		150.312	561.83	150.312	248.575	561.83		150.312	698.022	150.312	355.192	698.022		150.312	387.72	150.312	417.458	0		150.312	218.809
150.448	273.298	150.448	340.249	0		150.448	954.999	150.448	406.49	954.999		150.448	470.591	150.448	264.064	470.591		150.448	391.447	150.448	329.447	0		150.448	181.523	150.448	256.851	0		150.448	558.801	150.448	248.827	558.801		150.448	690.295	150.448	355.192	690.295		150.448	389.997	150.448	413.838	0		150.448	219.571
150.583	273.115	150.583	351.76	0		150.583	949.254	150.583	405.497	949.254		150.583	466.746	150.583	264.885	466.746		150.583	392.343	150.583	333.256	0		150.583	180.917	150.583	259.061	0		150.583	555.494	150.583	248.801	555.494		150.583	684.355	150.583	353.508	684.355		150.583	393.998	150.583	411.254	0		150.583	216.373
150.719	273.32	150.719	361.869	0		150.719	944.365	150.719	407.006	944.365		150.719	467.411	150.719	265.098	467.411		150.719	396.692	150.719	333.933	0		150.719	179.847	150.719	260.562	0		150.719	552.122	150.719	250.037	552.122		150.719	678.144	150.719	349.812	678.144		150.719	397.441	150.719	411.117	0		150.719	215.592
150.854	272.904	150.854	365.501	0		150.854	938.146	150.854	409.776	938.146		150.854	468.639	150.854	266.604	468.639		150.854	392.587	150.854	330.882	0		150.854	179.245	150.854	262.605	0		150.854	553.119	150.854	248.124	553.119		150.854	674.148	150.854	348.01	674.148		150.854	399.15	150.854	408.325	0		150.854	217.643
150.99	274.218	150.99	366.592	0		150.99	933.703	150.99	414.41	933.703		150.99	475.897	150.99	268.967	475.897		150.99	389.924	150.99	331.108	0		150.99	178.913	150.99	263.526	0		150.99	553.44	150.99	246.559	553.44		150.99	669.121	150.99	347.435	669.121		150.99	402.382	150.99	404.574	0		150.99	219.442
151.125	273.327	151.125	365.191	0		151.125	923.168	151.125	418.547	923.168		151.125	479.398	151.125	271.427	479.398		151.125	391.404	151.125	335.785	0		151.125	178.493	151.125	265.16	0		151.125	555.909	151.125	246.202	555.909		151.125	663.633	151.125	344.352	663.633		151.125	404.461	151.125	400.246	0		151.125	219.293
151.26	272.711	151.26	362.333	0		151.26	914.501	151.26	417.37	914.501		151.26	479.821	151.26	272.137	479.821		151.26	389.085	151.26	338.776	0		151.26	178.512	151.26	267.223	0		151.26	559.824	151.26	247.118	559.824		151.26	659.658	151.26	340.083	659.658		151.26	407.651	151.26	402.269	0		151.26	219.931
151.396	273.178	151.396	353.989	0		151.396	906.194	151.396	410.434	906.194		151.396	477.826	151.396	270.684	477.826		151.396	392.156	151.396	336.356	0		151.396	177.565	151.396	266.223	0		151.396	561.582	151.396	248.952	561.582		151.396	654.875	151.396	338.846	654.875		151.396	410.563	151.396	405.538	0		151.396	222.127
151.531	274.083	151.531	348.135	0		151.531	900.055	151.531	404.224	900.055		151.531	475.012	151.531	269.787	475.012		151.531	391.63	151.531	336.19	0		151.531	176.77	151.531	262.102	0		151.531	565.21	151.531	253.663	565.21		151.531	653.414	151.531	341.681	653.414		151.531	416.402	151.531	403.452	0		151.531	225.55
151.667	273.692	151.667	344.066	0		151.667	895.959	151.667	398.74	895.959		151.667	473.75	151.667	271.243	473.75		151.667	392.88	151.667	334.205	0		151.667	176.709	151.667	255.483	0		151.667	564.115	151.667	255.275	564.115		151.667	650.11	151.667	348.324	650.11		151.667	420	151.667	401.054	0		151.667	227.824
151.802	275.928	151.802	335.77	0		151.802	896.727	151.802	394.505	896.727		151.802	473.058	151.802	273.573	473.058		151.802	395.404	151.802	331.955	0		151.802	176.424	151.802	251.39	0		151.802	561.898	151.802	253.687	561.898		151.802	647.76	151.802	353.674	647.76		151.802	424.893	151.802	398.475	0		151.802	228.982
151.938	274.638	151.938	330.516	0		151.938	897.789	151.938	393.569	897.789		151.938	475.247	151.938	274.168	475.247		151.938	396.091	151.938	325.27	0		151.938	175.982	151.938	247.406	0		151.938	559.621	151.938	255.14	559.621		151.938	643.793	151.938	352.042	643.793		151.938	430.95	151.938	393.092	0		151.938	228.015
152.073	277.241	152.073	321.127	0		152.073	900.924	152.073	390.396	900.924		152.073	474.584	152.073	272.444	474.584		152.073	400.349	152.073	323.499	0		152.073	175.57	152.073	245.131	0		152.073	561.355	152.073	258.892	561.355		152.073	639.128	152.073	350.425	639.128		152.073	432.867	152.073	386.813	0		152.073	223.027
152.208	275.874	152.208	315.949	0		152.208	899.761	152.208	386.468	899.761		152.208	470.214	152.208	272.98	470.214		152.208	400.898	152.208	323.121	0		152.208	175.306	152.208	244.671	0		152.208	564.386	152.208	262.044	564.386		152.208	632.205	152.208	351.134	632.205		152.208	433.793	152.208	385.47	0		152.208	221.603
152.344	276.214	152.344	320.635	0		152.344	895.823	152.344	383.787	895.823		152.344	464.244	152.344	275.285	464.244		152.344	404.738	152.344	328.315	0		152.344	174.836	152.344	244.357	0		152.344	564.127	152.344	262.772	564.127		152.344	628.501	152.344	353.728	628.501		152.344	435.545	152.344	386.343	0		152.344	223.904
152.479	278.444	152.479	325.653	0		152.479	891.496	152.479	381.904	891.496		152.479	467.27	152.479	277.906	467.27		152.479	406.316	152.479	331.002	0		152.479	173.788	152.479	243.992	0		152.479	564.018	152.479	259.884	564.018		152.479	626.12	152.479	358.327	626.12		152.479	438.656	152.479	388.315	0		152.479	225.81
152.615	281.733	152.615	333.371	0		152.615	889.522	152.615	383.1	889.522		152.615	466.263	152.615	281.715	466.263		152.615	405.87	152.615	334.742	0		152.615	173.332	152.615	244.266	0		152.615	565.849	152.615	255.758	565.849		152.615	627.819	152.615	359.828	627.819		152.615	440.829	152.615	393.291	0		152.615	229.231
152.75	283.671	152.75	345.336	0		152.75	887.646	152.75	385.164	887.646		152.75	457.282	152.75	282.153	457.282		152.75	406.193	152.75	335.736	0		152.75	173.011	152.75	247.065	0		152.75	561.963	152.75	251.888	561.963		152.75	629.742	152.75	356.965	629.742		152.75	445.86	152.75	401.304	0		152.75	231.831
152.885	282.897	152.885	362.161	0		152.885	880.973	152.885	385.394	880.973		152.885	446.056	152.885	277.783	0		152.885	407.815	152.885	329.319	0		152.885	172.489	152.885	248.979	0		152.885	554.925	152.885	251.633	554.925		152.885	631.006	152.885	353.158	631.006		152.885	453.207	152.885	410.197	0		152.885	230.295
153.021	281.561	153.021	373.007	0		153.021	874.767	153.021	382.71	874.767		153.021	435.594	153.021	272.706	0		153.021	405.016	153.021	324.497	0		153.021	173.437	153.021	250.791	0		153.021	552.362	153.021	253.943	552.362		153.021	634.283	153.021	351.851	634.283		153.021	459.56	153.021	416.916	0		153.021	230.003
153.156	279.358	153.156	379.159	0		153.156	868.081	153.156	376.995	868.081		153.156	428.071	153.156	267.865	0		153.156	402.274	153.156	321.52	0		153.156	172.888	153.156	249.346	0		153.156	547.743	153.156	255.548	547.743		153.156	637.166	153.156	354.375	637.166		153.156	464.69	153.156	425.546	0		153.156	229.512
153.292	278.088	153.292	379.729	0		153.292	865.239	153.292	373.959	865.239		153.292	419.283	153.292	264.342	0		153.292	400.065	153.292	322.789	0		153.292	172.97	153.292	247.663	0		153.292	548.158	153.292	259.292	548.158		153.292	636.116	153.292	354.817	636.116		153.292	468.965	153.292	437.395	0		153.292	229.35
153.427	275.249	153.427	372.058	0		153.427	863.206	153.427	372.762	863.206		153.427	416.057	153.427	264.174	0		153.427	402.992	153.427	323.912	0		153.427	172.523	153.427	245.048	0		153.427	546.604	153.427	259.967	546.604		153.427	634.554	153.427	352.841	634.554		153.427	472.241	153.427	447.549	0		153.427	230.336
153.562	273.394	153.562	361.6	0		153.562	862.906	153.562	373.213	862.906		153.562	414.949	153.562	266.926	0		153.562	407.857	153.562	324.822	0		153.562	172.719	153.562	240.347	0		153.562	542.402	153.562	261.664	542.402		153.562	633.998	153.562	351.132	633.998		153.562	476.888	153.562	454.199	0		153.562	229.471
153.698	274.009	153.698	353.206	0		153.698	857.651	153.698	374.72	857.651		153.698	414.856	153.698	269.035	0		153.698	413.965	153.698	324.201	0		153.698	173.384	153.698	235.683	0		153.698	542.383	153.698	264.346	542.383		153.698	638.533	153.698	350.641	638.533		153.698	480.127	153.698	456.211	0		153.698	229.263
153.833	273.817	153.833	349.355	0		153.833	849.983	153.833	377.009	849.983		153.833	410.841	153.833	270.308	0		153.833	419.582	153.833	325.429	0		153.833	172.935	153.833	233.895	0		153.833	543.722	153.833	265.491	543.722		153.833	644.167	153.833	350.575	644.167		153.833	484.952	153.833	453.132	0		153.833	227.729
153.969	274.635	153.969	348.244	0		153.969	843.445	153.969	376.846	843.445		153.969	404.911	153.969	272.988	0		153.969	426.048	153.969	324.599	0		153.969	172.171	153.969	233.621	0		153.969	543.491	153.969	266.019	543.491		153.969	647.669	153.969	348.885	647.669		153.969	491.507	153.969	449.672	0		153.969	224.986
154.104	274.329	154.104	347.698	0		154.104	836.62	154.104	374.142	836.62		154.104	399.386	154.104	274.747	0		154.104	428.799	154.104	325.542	0		154.104	172.052	154.104	236.021	0		154.104	545.542	154.104	266.578	545.542		154.104	645.769	154.104	348.682	645.769		154.104	495.111	154.104	441.364	0		154.104	225.163
154.24	272.705	154.24	342.022	0		154.24	830.52	154.24	369.204	830.52		154.24	394.929	154.24	272.85	0		154.24	430.836	154.24	325.459	0		154.24	172.628	154.24	239.196	0		154.24	548.524	154.24	265.49	548.524		154.24	638.497	154.24	349.509	638.497		154.24	495.467	154.24	426.766	0		154.24	225.519
154.375	269.366	154.375	336.591	0		154.375	823.933	154.375	361.268	823.933		154.375	387.904	154.375	270.364	0		154.375	436.51	154.375	327.257	0		154.375	172.238	154.375	241.368	0		154.375	550.629	154.375	263.095	550.629		154.375	629.952	154.375	352.375	629.952		154.375	496.504	154.375	414.635	0		154.375	224.837
154.51	271.061	154.51	335.896	0		154.51	821.212	154.51	357.243	821.212		154.51	381.206	154.51	267.691	0		154.51	445.215	154.51	334.265	0		154.51	172.81	154.51	241.23	0		154.51	551.87	154.51	259.711	551.87		154.51	619.611	154.51	357.155	619.611		154.51	497.988	154.51	404.078	0		154.51	223.917
154.646	275.329	154.646	342.457	0		154.646	822.822	154.646	358.684	822.822		154.646	377.818	154.646	265.443	0		154.646	455.367	154.646	334.721	455.367		154.646	172.723	154.646	238.178	0		154.646	551.499	154.646	259.465	551.499		154.646	614.708	154.646	364.318	614.708		154.646	495.333	154.646	396.665	0		154.646	226.979
154.781	280.499	154.781	344.336	0		154.781	827.478	154.781	363.874	827.478		154.781	378.824	154.781	263.735	0		154.781	456.453	154.781	338.068	456.453		154.781	173.388	154.781	234.854	0		154.781	548.077	154.781	258.503	548.077		154.781	614.733	154.781	367.174	614.733		154.781	493.902	154.781	392.004	0		154.781	230.907
154.917	285.008	154.917	346.087	0		154.917	835.266	154.917	367.54	835.266		154.917	382.886	154.917	262.304	0		154.917	447.685	154.917	341.445	447.685		154.917	173.175	154.917	234.762	0		154.917	545.199	154.917	259.126	545.199		154.917	615.077	154.917	366.784	615.077		154.917	496.68	154.917	385.322	0		154.917	232.858
155.052	287.312	155.052	343.965	287.312		155.052	843.265	155.052	371.134	843.265		155.052	382.729	155.052	261.916	0		155.052	442.392	155.052	343.968	0		155.052	173.238	155.052	235.55	0		155.052	543.302	155.052	261.582	543.302		155.052	611.388	155.052	362.016	611.388		155.052	497.177	155.052	378.853	0		155.052	231.257
155.188	288.516	155.188	342.95	288.516		155.188	845.884	155.188	371.197	845.884		155.188	382.38	155.188	260.8	0		155.188	439.284	155.188	341.578	0		155.188	173.421	155.188	236.628	0		155.188	541.324	155.188	255.474	541.324		155.188	603.917	155.188	357.935	603.917		155.188	496.493	155.188	378.754	0		155.188	227.049
155.323	292.427	155.323	343.259	292.427		155.323	845.949	155.323	366.836	845.949		155.323	381.382	155.323	258.805	0		155.323	439.105	155.323	339.84	0		155.323	173.292	155.323	237.365	0		155.323	542.39	155.323	252.376	542.39		155.323	593.409	155.323	355.865	593.409		155.323	497.315	155.323	383.294	0		155.323	222.287
155.458	293.779	155.458	348.476	293.779		155.458	840.835	155.458	362.727	840.835		155.458	382.101	155.458	258.844	0		155.458	441.001	155.458	333.291	0		155.458	173.822	155.458	236.658	0		155.458	537.74	155.458	250.708	537.74		155.458	585.55	155.458	355.809	585.55		155.458	502.929	155.458	393.28	0		155.458	220.023
155.594	298.634	155.594	350.854	298.634		155.594	833.606	155.594	357.144	833.606		155.594	387.921	155.594	257.335	0		155.594	444.436	155.594	331.655	0		155.594	173.778	155.594	236.69	0		155.594	532.81	155.594	253.332	532.81		155.594	579.312	155.594	359.966	579.312		155.594	507.49	155.594	411.025	0		155.594	220.453
155.729	309.696	155.729	351.822	309.696		155.729	826.572	155.729	355.856	826.572		155.729	396.684	155.729	257.857	0		155.729	449.738	155.729	332.779	449.738		155.729	174.09	155.729	235.45	0		155.729	528.396	155.729	252.288	528.396		155.729	572.582	155.729	365.376	572.582		155.729	511.266	155.729	428.022	0		155.729	223.429
155.865	318.379	155.865	351.82	318.379		155.865	821.196	155.865	355.023	821.196		155.865	411.395	155.865	261.321	0		155.865	452.225	155.865	334.794	452.225		155.865	173.773	155.865	234.19	0		155.865	525.174	155.865	252.118	525.174		155.865	566.058	155.865	367.859	566.058		155.865	514.765	155.865	432.987	0		155.865	229.892
156	319.121	156	346.194	319.121		156	819.359	156	357.691	819.359		156	417.612	156	265.132	0		156	447.954	156	337.624	447.954		156	173.945	156	233.255	0		156	524.539	156	252.13	524.539		156	559.875	156	369.875	559.875		156	518.083	156	436.289	0		156	237.806
156.135	319.115	156.135	339.271	319.115		156.135	820.644	156.135	360.468	820.644		156.135	419.516	156.135	267.941	0		156.135	440.554	156.135	338.715	0		156.135	174.176	156.135	233.264	0		156.135	522.593	156.135	251.968	522.593		156.135	552.839	156.135	368.64	552.839		156.135	521.926	156.135	441.828	0		156.135	241.713
156.271	313.279	156.271	338.925	313.279		156.271	822.758	156.271	365.634	822.758		156.271	419.669	156.271	272.187	0		156.271	432.153	156.271	334.05	0		156.271	174.628	156.271	234.05	0		156.271	520.515	156.271	250.978	520.515		156.271	548.083	156.271	369.974	548.083		156.271	524.608	156.271	446.461	0		156.271	243.291
156.406	312.259	156.406	341.528	312.259		156.406	823.821	156.406	373.416	823.821		156.406	420.793	156.406	276.123	0		156.406	427.721	156.406	328.815	0		156.406	174.759	156.406	234.569	0		156.406	519.975	156.406	250.723	519.975		156.406	540.434	156.406	368.295	540.434		156.406	528.343	156.406	452.404	0		156.406	241.201
156.542	319.867	156.542	339.31	319.867		156.542	826.152	156.542	379.353	826.152		156.542	425.535	156.542	279.811	0		156.542	427.042	156.542	325.296	0		156.542	174.934	156.542	233.658	0		156.542	520.01	156.542	251.685	520.01		156.542	533.014	156.542	363.927	533.014		156.542	533.82	156.542	467.565	0		156.542	240.409
156.677	326.72	156.677	333.209	326.72		156.677	825.494	156.677	382.48	825.494		156.677	428.863	156.677	279.534	0		156.677	432.131	156.677	323.353	0		156.677	175.379	156.677	232.41	0		156.677	520.313	156.677	251.871	520.313		156.677	530.972	156.677	360.152	530.972		156.677	542.494	156.677	484.539	0		156.677	239.72
156.812	327.484	156.812	325.264	327.484		156.812	826.641	156.812	383.358	826.641		156.812	424.52	156.812	272.977	0		156.812	432.447	156.812	319.684	0		156.812	175.519	156.812	232.234	0		156.812	524.564	156.812	253.018	524.564		156.812	531.255	156.812	354.904	531.255		156.812	545.36	156.812	504.369	0		156.812	243.774
156.948	317.635	156.948	319.564	317.635		156.948	825.424	156.948	378.333	825.424		156.948	416.831	156.948	267.872	0		156.948	429.255	156.948	315.824	0		156.948	175.18	156.948	231.336	0		156.948	525.674	156.948	250.661	525.674		156.948	534.236	156.948	354.721	534.236		156.948	551.366	156.948	524.625	0		156.948	246.16
157.083	302.709	157.083	315.377	302.709		157.083	822.849	157.083	369.324	822.849		157.083	406.896	157.083	265.053	0		157.083	427.076	157.083	310.879	0		157.083	175.039	157.083	227.194	0		157.083	525.674	157.083	250.469	525.674		157.083	534.215	157.083	357.643	534.215		157.083	557.455	157.083	541.096	557.455		157.083	245.526
157.219	293.755	157.219	314.949	293.755		157.219	815.217	157.219	358.523	815.217		157.219	395.547	157.219	262.552	0		157.219	430.347	157.219	310.655	0		157.219	175.638	157.219	223.237	0		157.219	528.445	157.219	253.992	528.445		157.219	535.442	157.219	363.843	535.442		157.219	557.693	157.219	542.181	557.693		157.219	242.044
157.354	293.251	157.354	313.161	293.251		157.354	809.732	157.354	350.691	809.732		157.354	391.03	157.354	263.181	0		157.354	436.484	157.354	313.032	0		157.354	175.51	157.354	219.678	0		157.354	529.353	157.354	255.232	529.353		157.354	540.819	157.354	371.115	540.819		157.354	552.794	157.354	536.007	552.794		157.354	237.125
157.49	290.986	157.49	312.149	290.986		157.49	802.282	157.49	347.145	802.282		157.49	390.953	157.49	265.244	0		157.49	442.304	157.49	313.405	0		157.49	176.373	157.49	216.73	0		157.49	525.39	157.49	257.224	525.39		157.49	549.958	157.49	374.678	549.958		157.49	542.846	157.49	525.281	0		157.49	233.509
157.625	290.135	157.625	316.369	290.135		157.625	799.268	157.625	345.321	799.268		157.625	397.092	157.625	269.861	0		157.625	441.377	157.625	316.872	0		157.625	177.277	157.625	215.331	0		157.625	524.48	157.625	260.687	524.48		157.625	554.375	157.625	374.915	554.375		157.625	531.536	157.625	508.354	0		157.625	231.803
157.76	286.741	157.76	318.71	286.741		157.76	797.016	157.76	345.212	797.016		157.76	405.387	157.76	275.204	0		157.76	439.195	157.76	319.32	0		157.76	178.955	157.76	215.646	0		157.76	526.45	157.76	259.13	526.45		157.76	555.297	157.76	372.486	555.297		157.76	521.434	157.76	492.757	0		157.76	232.838
157.896	283.187	157.896	321.583	0		157.896	794.559	157.896	346.197	794.559		157.896	413.325	157.896	280.38	0		157.896	433.704	157.896	315.743	0		157.896	181.112	157.896	218.091	0		157.896	527.492	157.896	256.31	527.492		157.896	553.492	157.896	368.043	553.492		157.896	513.712	157.896	480.899	0		157.896	233.044
158.031	283.092	158.031	321.984	0		158.031	788.779	158.031	344.984	788.779		158.031	414.274	158.031	283.617	0		158.031	435.211	158.031	315.302	0		158.031	183.296	158.031	220.875	0		158.031	531.941	158.031	254.084	531.941		158.031	557.03	158.031	363.299	557.03		158.031	510.962	158.031	477.541	0		158.031	234.598
158.167	284.734	158.167	316.248	0		158.167	786.35	158.167	341.165	786.35		158.167	410.906	158.167	286.353	0		158.167	438.956	158.167	315.239	0		158.167	186.048	158.167	225.132	0		158.167	531.109	158.167	252.961	531.109		158.167	559.601	158.167	360.395	559.601		158.167	511.036	158.167	479.418	0		158.167	236.097
158.302	283.198	158.302	315.046	0		158.302	782.036	158.302	337.965	782.036		158.302	408.964	158.302	285.698	0		158.302	441.808	158.302	316.053	0		158.302	189.554	158.302	229.723	0		158.302	525.765	158.302	253.628	525.765		158.302	558.146	158.302	356.372	558.146		158.302	509.091	158.302	482.646	0		158.302	239.249
158.438	276.634	158.438	317.299	0		158.438	778.896	158.438	335.592	778.896		158.438	409.104	158.438	284.579	0		158.438	439.664	158.438	315.325	0		158.438	192.094	158.438	233.445	0		158.438	522.105	158.438	252.849	522.105		158.438	549.681	158.438	350.435	549.681		158.438	501.48	158.438	481.399	0		158.438	239.958
158.573	273.317	158.573	317.122	0		158.573	771.959	158.573	333.653	771.959		158.573	404.562	158.573	280.295	0		158.573	438.24	158.573	314.766	0		158.573	194.53	158.573	232.756	0		158.573	517.849	158.573	250.866	517.849		158.573	533.141	158.573	346.603	533.141		158.573	493.781	158.573	473.105	0		158.573	240.471
158.708	275.28	158.708	316.228	0		158.708	764.616	158.708	331.602	764.616		158.708	401.333	158.708	275.943	0		158.708	435.952	158.708	312.712	0		158.708	197.26	158.708	231.088	0		158.708	516.596	158.708	249.622	516.596		158.708	513.402	158.708	346.947	513.402		158.708	489.432	158.708	465.592	0		158.708	234.627
158.844	271.424	158.844	316.058	0		158.844	755.609	158.844	329.317	755.609		158.844	404.786	158.844	274.874	0		158.844	432.83	158.844	307.922	0		158.844	199.573	158.844	228.696	0		158.844	510.852	158.844	252.889	510.852		158.844	504.528	158.844	346.572	504.528		158.844	487.129	158.844	463.157	0		158.844	228.495
158.979	267.524	158.979	315.835	0		158.979	748.507	158.979	330.167	748.507		158.979	404.656	158.979	274.405	0		158.979	433.685	158.979	309.314	0		158.979	202.085	158.979	228.054	0		158.979	502.965	158.979	253.714	502.965		158.979	502.086	158.979	345.594	502.086		158.979	486.866	158.979	466.666	0		158.979	226.751
159.115	264.659	159.115	311.599	0		159.115	741.663	159.115	328.933	741.663		159.115	403.785	159.115	273.627	0		159.115	438.11	159.115	306.362	0		159.115	204.344	159.115	228.861	0		159.115	501.14	159.115	255.473	501.14		159.115	500.065	159.115	343.196	500.065		159.115	489.178	159.115	471.525	0		159.115	227.737
159.25	263.233	159.25	306.108	0		159.25	734.456	159.25	326.491	734.456		159.25	404.457	159.25	273.609	0		159.25	446.89	159.25	306.73	446.89		159.25	207.096	159.25	228.839	0		159.25	496.957	159.25	256.646	496.957		159.25	497.061	159.25	339.326	497.061		159.25	493.638	159.25	482.22	0		159.25	229.855
159.385	259.425	159.385	297.943	0		159.385	725.474	159.385	322.022	725.474		159.385	400.504	159.385	273.849	0		159.385	450.669	159.385	307.952	450.669		159.385	208.609	159.385	227.804	0		159.385	495.177	159.385	254.443	495.177		159.385	494.045	159.385	336.989	494.045		159.385	498.927	159.385	491.842	0		159.385	231.657
159.521	260.538	159.521	299.119	0		159.521	718.597	159.521	319.471	718.597		159.521	399.313	159.521	275.645	0		159.521	450.513	159.521	310.176	450.513		159.521	210.729	159.521	226.479	0		159.521	494.447	159.521	253.472	494.447		159.521	494.092	159.521	339.293	494.092		159.521	504.938	159.521	499.675	0		159.521	232.654
159.656	262.221	159.656	297.377	0		159.656	715.977	159.656	316.826	715.977		159.656	400.83	159.656	279.883	0		159.656	453.816	159.656	312.345	453.816		159.656	212.311	159.656	225.281	0		159.656	490.087	159.656	251.517	490.087		159.656	494.839	159.656	342.645	494.839		159.656	510.128	159.656	506.935	0		159.656	233.861
159.792	265.98	159.792	294.23	0		159.792	711.909	159.792	314.027	711.909		159.792	400.048	159.792	283.348	0		159.792	461.458	159.792	314.695	461.458		159.792	214.191	159.792	225.393	0		159.792	484.746	159.792	251.663	484.746		159.792	496.155	159.792	343.833	496.155		159.792	512.419	159.792	515.669	0		159.792	234.111
159.927	271.86	159.927	290.962	0		159.927	708.963	159.927	312.456	708.963		159.927	394.618	159.927	284.927	0		159.927	464.308	159.927	320.695	464.308		159.927	216.603	159.927	223.941	0		159.927	482.492	159.927	251.772	482.492		159.927	499.708	159.927	343.035	499.708		159.927	513.367	159.927	516.84	0		159.927	231.55
160.062	276.171	160.062	291.263	0		160.062	706.629	160.062	311.103	706.629		160.062	384.675	160.062	283.906	0		160.062	462.558	160.062	323.073	462.558		160.062	218.503	160.062	221.222	0		160.062	472.718	160.062	246.091	472.718		160.062	502.929	160.062	340.802	502.929		160.062	514.921	160.062	514.674	0		160.062	229.893
160.198	278.317	160.198	297.019	0		160.198	703.047	160.198	309.523	703.047		160.198	376.91	160.198	283.056	0		160.198	460.398	160.198	325.029	460.398		160.198	220.361	160.198	219.74	0		160.198	469.993	160.198	244.779	469.993		160.198	508.032	160.198	339.304	508.032		160.198	515.196	160.198	516.046	0		160.198	229.028
160.333	272.327	160.333	299.58	0		160.333	701.688	160.333	311.162	701.688		160.333	375.404	160.333	283.076	0		160.333	464.556	160.333	326.284	464.556		160.333	222.158	160.333	219.716	0		160.333	465.239	160.333	244.779	465.239		160.333	513.283	160.333	335.982	513.283		160.333	512.957	160.333	517.592	0		160.333	228.049
160.469	267.631	160.469	307.874	0		160.469	699.9	160.469	311.659	699.9		160.469	380.541	160.469	284.752	0		160.469	465.892	160.469	327.348	465.892		160.469	225.045	160.469	223.777	0		160.469	456.884	160.469	243.932	456.884		160.469	510.92	160.469	330.707	510.92		160.469	510.238	160.469	515.454	0		160.469	229.44
160.604	272.416	160.604	310.375	0		160.604	695.841	160.604	310.561	695.841		160.604	389.942	160.604	286.834	0		160.604	465.018	160.604	326.217	465.018		160.604	226.507	160.604	230.406	0		160.604	451.012	160.604	243.725	451.012		160.604	504.641	160.604	326.795	504.641		160.604	508.692	160.604	516.847	0		160.604	227.045
160.74	276.554	160.74	312.854	0		160.74	688.858	160.74	309.673	688.858		160.74	399.374	160.74	287.612	0		160.74	464.263	160.74	322.97	464.263		160.74	228.388	160.74	234.431	0		160.74	443.82	160.74	241.415	443.82		160.74	502.568	160.74	324.641	502.568		160.74	510.239	160.74	521.865	0		160.74	223.504
160.875	274.612	160.875	315.668	0		160.875	680.612	160.875	308.975	680.612		160.875	401.929	160.875	284.269	0		160.875	470.921	160.875	323.167	470.921		160.875	230.674	160.875	234.742	0		160.875	439.784	160.875	242.718	439.784		160.875	508.495	160.875	326.264	508.495		160.875	511.964	160.875	524.494	0		160.875	219.644
161.01	271.711	161.01	315.35	0		161.01	670.524	161.01	303.108	670.524		161.01	400.425	161.01	279.94	0		161.01	478.504	161.01	322.721	478.504		161.01	232.255	161.01	231.306	0		161.01	438.642	161.01	243.611	438.642		161.01	512.665	161.01	326.881	512.665		161.01	512.988	161.01	519.452	0		161.01	217.159
161.146	270.575	161.146	314.141	0		161.146	657.864	161.146	296.865	657.864		161.146	402.509	161.146	276.936	0		161.146	481.765	161.146	323.615	481.765		161.146	232.866	161.146	227.182	0		161.146	433.812	161.146	243	433.812		161.146	510.19	161.146	323.262	510.19		161.146	511.398	161.146	500.652	0		161.146	215.468
161.281	272.286	161.281	310.253	0		161.281	647.771	161.281	292.259	647.771		161.281	403.139	161.281	276.098	0		161.281	481.619	161.281	319.857	481.619		161.281	235.256	161.281	224.315	0		161.281	432.075	161.281	244.014	432.075		161.281	501.679	161.281	317.602	501.679		161.281	508.437	161.281	481.016	0		161.281	213.774
161.417	277.248	161.417	305.607	0		161.417	639.2	161.417	287.598	639.2		161.417	397.511	161.417	278.395	0		161.417	478.503	161.417	318.28	478.503		161.417	237.055	161.417	221.716	0		161.417	431.072	161.417	245.285	431.072		161.417	493.71	161.417	310.914	493.71		161.417	505.912	161.417	464.389	0		161.417	213.966
161.552	278.104	161.552	300.806	0		161.552	633.935	161.552	285.634	633.935		161.552	391.226	161.552	280.756	0		161.552	474.461	161.552	315.956	474.461		161.552	238.628	161.552	219.989	0		161.552	429.407	161.552	247.815	429.407		161.552	488.544	161.552	306.988	488.544		161.552	504.277	161.552	452.578	0		161.552	215.267
161.688	280.236	161.688	298.371	0		161.688	630.663	161.688	282.933	630.663		161.688	386.242	161.688	281.647	0		161.688	469.834	161.688	315.61	469.834		161.688	240.139	161.688	220.563	0		161.688	429.122	161.688	248.259	429.122		161.688	486.444	161.688	305.665	486.444		161.688	500.551	161.688	447.601	0		161.688	218.217
161.823	279.092	161.823	293.972	0		161.823	629.334	161.823	280.41	629.334		161.823	386.402	161.823	280.675	0		161.823	466.367	161.823	317.927	466.367		161.823	241.817	161.823	220.208	0		161.823	428.296	161.823	249.729	428.296		161.823	483.611	161.823	306.59	483.611		161.823	497.683	161.823	443.678	0		161.823	222.8
161.958	279.119	161.958	289.579	0		161.958	625.84	161.958	279.072	625.84		161.958	391.323	161.958	278.768	0		161.958	467.662	161.958	320.422	467.662		161.958	243.406	161.958	220.682	0		161.958	423.949	161.958	253.733	423.949		161.958	481.876	161.958	309.43	481.876		161.958	498.323	161.958	435.226	0		161.958	229.207
162.094	278.411	162.094	287.522	0		162.094	620.798	162.094	277.489	620.798		162.094	398.975	162.094	277.917	0		162.094	467.617	162.094	320.322	467.617		162.094	245.165	162.094	222.004	245.165		162.094	417.398	162.094	255.281	417.398		162.094	478.096	162.094	308.814	478.096		162.094	499.501	162.094	429.167	0		162.094	233.57
162.229	277.622	162.229	285.527	0		162.229	613.972	162.229	274.499	613.972		162.229	401.298	162.229	276.167	0		162.229	469.742	162.229	318.724	469.742		162.229	246.859	162.229	223.284	246.859		162.229	410.158	162.229	254.499	410.158		162.229	476.983	162.229	309.628	476.983		162.229	497.536	162.229	432.157	0		162.229	233.979
162.365	272.581	162.365	284.305	0		162.365	605.864	162.365	272.378	605.864		162.365	404.153	162.365	276.779	0		162.365	476.032	162.365	318.501	476.032		162.365	247.781	162.365	224.675	247.781		162.365	403.946	162.365	255.43	403.946		162.365	482.375	162.365	313.195	482.375		162.365	492.899	162.365	435.599	0		162.365	227.513
162.5	266.046	162.5	281.892	0		162.5	596.188	162.5	270.061	0		162.5	410.181	162.5	279.413	0		162.5	481.703	162.5	314.164	481.703		162.5	248.229	162.5	224.964	248.229		162.5	400.779	162.5	261.083	400.779		162.5	484.384	162.5	316.744	484.384		162.5	490.775	162.5	433.975	0		162.5	222.179
162.635	262.211	162.635	282.201	0		162.635	581.978	162.635	266.824	0		162.635	415.387	162.635	284.391	0		162.635	484.165	162.635	314.875	484.165		162.635	249.384	162.635	225.993	249.384		162.635	394.347	162.635	261.627	394.347		162.635	480.058	162.635	318.995	480.058		162.635	489.383	162.635	432.696	0		162.635	221.572
162.771	257.011	162.771	277.795	0		162.771	569.176	162.771	263.528	0		162.771	428.055	162.771	288.751	0		162.771	485.339	162.771	312.653	485.339		162.771	250.244	162.771	226.365	250.244		162.771	386.398	162.771	258.862	386.398		162.771	474.17	162.771	317.597	474.17		162.771	486.049	162.771	433.704	0		162.771	219.224
162.906	252.164	162.906	274.992	0		162.906	554.334	162.906	260.163	0		162.906	439.639	162.906	292.399	0		162.906	485.97	162.906	312.148	485.97		162.906	251.353	162.906	226.53	251.353		162.906	382.353	162.906	256.822	382.353		162.906	471.67	162.906	314.725	471.67		162.906	482.694	162.906	432.472	0		162.906	217.437
163.042	251.858	163.042	277.589	0		163.042	542.751	163.042	258.265	0		163.042	447.588	163.042	297.077	0		163.042	479.222	163.042	308.669	479.222		163.042	252.118	163.042	224.817	252.118		163.042	372.31	163.042	255.721	372.31		163.042	472.762	163.042	310.85	472.762		163.042	478.675	163.042	425.65	0		163.042	218.702
163.177	249.06	163.177	276.072	0		163.177	537.68	163.177	254.981	0		163.177	450.016	163.177	299.417	0		163.177	463.484	163.177	305.244	463.484		163.177	252.178	163.177	223.488	252.178		163.177	366.209	163.177	256.16	366.209		163.177	475.29	163.177	309.376	475.29		163.177	472.805	163.177	418.984	0		163.177	219.399
163.312	246.633	163.312	273.709	0		163.312	530.921	163.312	251.377	0		163.312	456.81	163.312	301.179	456.81		163.312	449.6	163.312	301.279	449.6		163.312	252.791	163.312	221.803	252.791		163.312	359.705	163.312	255.913	359.705		163.312	478.348	163.312	307.455	478.348		163.312	465.586	163.312	420	0		163.312	218.724
163.448	245.63	163.448	269.264	0		163.448	526.122	163.448	248.877	0		163.448	467.612	163.448	302.956	467.612		163.448	440.295	163.448	300.95	0		163.448	253.185	163.448	219.809	253.185		163.448	354.017	163.448	254.118	354.017		163.448	481.839	163.448	305.968	481.839		163.448	459.711	163.448	423.029	0		163.448	221.641
163.583	241.346	163.583	265.36	0		163.583	521.707	163.583	246.688	0		163.583	471.329	163.583	301.312	471.329		163.583	432.281	163.583	301.242	0		163.583	254.337	163.583	220.32	254.337		163.583	347.441	163.583	250.588	347.441		163.583	482.916	163.583	305.716	482.916		163.583	456.509	163.583	419.871	0		163.583	225.416
163.719	239.894	163.719	262.432	0		163.719	513.943	163.719	244.062	0		163.719	468.009	163.719	296.575	468.009		163.719	428.252	163.719	302.229	0		163.719	256.464	163.719	222.438	256.464		163.719	342.415	163.719	247.473	342.415		163.719	482.154	163.719	304.241	482.154		163.719	457.093	163.719	413.477	0		163.719	227.366
163.854	241.82	163.854	261.832	0		163.854	505.948	163.854	241.68	0		163.854	469.714	163.854	295.431	469.714		163.854	428.2	163.854	304.629	0		163.854	257.62	163.854	225.444	257.62		163.854	337.654	163.854	244.979	337.654		163.854	480.297	163.854	303.699	480.297		163.854	456.917	163.854	408.207	0		163.854	226.35
163.99	242.291	163.99	259.768	0		163.99	497.84	163.99	240.079	0		163.99	474.364	163.99	295.167	474.364		163.99	427.684	163.99	305.602	0		163.99	260.253	163.99	228.105	260.253		163.99	333.288	163.99	248.573	333.288		163.99	481.766	163.99	302.59	481.766		163.99	454.634	163.99	406.296	0		163.99	223.958
164.125	245.825	164.125	261.371	0		164.125	489.957	164.125	238.357	0		164.125	480.005	164.125	299.339	480.005		164.125	424.566	164.125	305.665	0		164.125	263.861	164.125	229.364	263.861		164.125	325.845	164.125	249.149	325.845		164.125	478.171	164.125	304.083	478.171		164.125	455.566	164.125	410.286	0		164.125	224.128
164.26	247.076	164.26	265.428	0		164.26	483.896	164.26	235.693	0		164.26	481.11	164.26	299.455	481.11		164.26	422.182	164.26	305.521	0		164.26	266.77	164.26	231.165	266.77		164.26	321.945	164.26	251.689	321.945		164.26	474.971	164.26	308.066	474.971		164.26	456.822	164.26	416.415	0		164.26	225.781
164.396	248.35	164.396	270.528	0		164.396	477.799	164.396	233.424	0		164.396	481.868	164.396	299.919	481.868		164.396	421.792	164.396	305.451	0		164.396	267.163	164.396	232.606	267.163		164.396	315.686	164.396	251.567	315.686		164.396	472.507	164.396	311.633	472.507		164.396	459.352	164.396	418.496	0		164.396	228.556
164.531	251.202	164.531	277.923	0		164.531	474.089	164.531	231.34	0		164.531	480.601	164.531	299.387	480.601		164.531	422.51	164.531	303.541	0		164.531	267.152	164.531	235.247	267.152		164.531	311.084	164.531	254.671	311.084		164.531	465.487	164.531	316.996	465.487		164.531	460.021	164.531	421.866	0		164.531	230.421
164.667	254.886	164.667	281.367	0		164.667	466.414	164.667	229.813	0		164.667	474.26	164.667	298.35	474.26		164.667	427.194	164.667	302.001	0		164.667	266.758	164.667	237.869	266.758		164.667	306.187	164.667	256.768	306.187		164.667	459.75	164.667	322.01	0		164.667	456.357	164.667	419.564	0		164.667	231.411
164.802	259.314	164.802	287.03	0		164.802	461.015	164.802	227.529	0		164.802	468.553	164.802	299.675	468.553		164.802	430.429	164.802	304.039	0		164.802	265.748	164.802	239.814	265.748		164.802	302.156	164.802	262.021	0		164.802	461.28	164.802	328.78	0		164.802	453.059	164.802	413.465	0		164.802	230.328
164.938	258.519	164.938	294.458	0		164.938	457.984	164.938	225.513	0		164.938	466.809	164.938	300.665	466.809		164.938	436.679	164.938	302.21	0		164.938	265.391	164.938	238.602	265.391		164.938	296.165	164.938	265.176	0		164.938	464.365	164.938	333.887	464.365		164.938	447.641	164.938	404.618	0		164.938	229.197
165.073	261.236	165.073	301.274	0		165.073	452.927	165.073	223.38	0		165.073	469.465	165.073	300.906	469.465		165.073	444.945	165.073	300.099	0		165.073	267.507	165.073	238.956	267.507		165.073	293.414	165.073	272.853	0		165.073	468.419	165.073	339.322	468.419		165.073	444.313	165.073	397.042	0		165.073	224.796
165.208	266.814	165.208	302.415	0		165.208	448.458	165.208	220.904	0		165.208	470.924	165.208	299.512	470.924		165.208	449.709	165.208	299.198	449.709		165.208	269.427	165.208	239.303	269.427		165.208	290.039	165.208	281.408	0		165.208	470.144	165.208	347.408	470.144		165.208	441.175	165.208	396.404	0		165.208	222.693
165.344	275.893	165.344	303.463	0		165.344	446.818	165.344	219.529	0		165.344	466.193	165.344	297.89	466.193		165.344	457.514	165.344	299.939	457.514		165.344	271.42	165.344	240.178	271.42		165.344	287.638	165.344	284.302	0		165.344	467.14	165.344	357.76	467.14		165.344	437.254	165.344	398.56	0		165.344	223.484
165.479	283.397	165.479	306.159	0		165.479	445.401	165.479	219.408	0		165.479	456.619	165.479	291.975	456.619		165.479	461.367	165.479	305.955	461.367		165.479	270.466	165.479	241.289	270.466		165.479	285.396	165.479	281.78	0		165.479	465.364	165.479	364.665	465.364		165.479	436.167	165.479	405.962	0		165.479	222.889
165.615	289.488	165.615	306.351	289.488		165.615	442.483	165.615	218.794	0		165.615	453.152	165.615	288.368	453.152		165.615	463.813	165.615	306.829	463.813		165.615	271.563	165.615	242.164	271.563		165.615	282.902	165.615	281.418	0		165.615	461.325	165.615	367.525	0		165.615	437.161	165.615	414.954	0		165.615	222.999
165.75	298.646	165.75	305.859	298.646		165.75	438.835	165.75	218.41	0		165.75	449.133	165.75	283.694	0		165.75	461.05	165.75	304.56	461.05		165.75	271.978	165.75	243.154	271.978		165.75	284.575	165.75	284.21	0		165.75	451.753	165.75	368.531	0		165.75	436.495	165.75	418.21	0		165.75	223.737
165.885	305.66	165.885	308.581	305.66		165.885	434.46	165.885	217.68	0		165.885	447.514	165.885	281.228	0		165.885	457.348	165.885	305.145	457.348		165.885	272.346	165.885	245.384	272.346		165.885	284.577	165.885	285.712	0		165.885	437.189	165.885	368.756	0		165.885	434.644	165.885	413.293	0		165.885	224.184
166.021	306.375	166.021	311.827	306.375		166.021	425.257	166.021	217.031	0		166.021	449.271	166.021	279.821	0		166.021	452.587	166.021	306.295	452.587		166.021	272.277	166.021	246.456	272.277		166.021	284.134	166.021	286.794	0		166.021	428.056	166.021	369.136	0		166.021	435.631	166.021	402.087	0		166.021	224.661
166.156	302.744	166.156	314.775	302.744		166.156	418.673	166.156	214.825	0		166.156	452.529	166.156	281.082	0		166.156	446.788	166.156	308.835	446.788		166.156	272.47	166.156	248.895	272.47		166.156	284.87	166.156	293.701	0		166.156	425.55	166.156	370.235	0		166.156	438.845	166.156	395.251	0		166.156	227.26
166.292	300.749	166.292	315.514	300.749		166.292	411.223	166.292	211.954	0		166.292	452.991	166.292	280.401	0		166.292	444.828	166.292	312.416	0		166.292	273.494	166.292	251.653	273.494		166.292	285.546	166.292	297.138	0		166.292	428.611	166.292	374.114	0		166.292	441.205	166.292	393.467	0		166.292	230.546
166.427	295.335	166.427	314.558	295.335		166.427	406.369	166.427	209.464	0		166.427	453.777	166.427	281.972	453.777		166.427	444.109	166.427	315.634	0		166.427	273.398	166.427	254.602	273.398		166.427	282.148	166.427	295.674	0		166.427	432.419	166.427	382.109	0		166.427	441.207	166.427	394.164	0		166.427	232.54
166.562	294.957	166.562	317.501	294.957		166.562	402.28	166.562	207.556	0		166.562	453.488	166.562	281.886	453.488		166.562	440.023	166.562	318.536	0		166.562	273.507	166.562	255.825	273.507		166.562	281.566	166.562	297.809	0		166.562	437.715	166.562	395.692	0		166.562	438.195	166.562	401.247	0		166.562	234.232
166.698	297.428	166.698	320.386	297.428		166.698	402.317	166.698	207.341	0		166.698	449.158	166.698	281.517	0		166.698	430.71	166.698	325.438	0		166.698	273.343	166.698	253.176	273.343		166.698	282.201	166.698	300.214	0		166.698	441.844	166.698	409.948	0		166.698	435.612	166.698	405.806	0		166.698	236.432
166.833	302.169	166.833	320.622	302.169		166.833	402.024	166.833	208.602	0		166.833	439.103	166.833	280.433	0		166.833	424.709	166.833	333.418	0		166.833	273.815	166.833	251.678	273.815		166.833	282.383	166.833	299.877	0		166.833	446.044	166.833	423.954	0		166.833	437.416	166.833	410.903	0		166.833	237.45
166.969	308.103	166.969	318.963	308.103		166.969	399.952	166.969	209.68	0		166.969	433.157	166.969	278.243	0		166.969	425.522	166.969	341.478	0		166.969	275.208	166.969	251.081	275.208		166.969	284.647	166.969	303.217	0		166.969	451.385	166.969	436.587	0		166.969	438.833	166.969	412.284	0		166.969	235.413
167.104	312.163	167.104	313.972	312.163		167.104	397.781	167.104	210.038	0		167.104	429.781	167.104	273.01	0		167.104	430.536	167.104	351.76	0		167.104	276.205	167.104	250.882	276.205		167.104	289.205	167.104	295.696	0		167.104	457.698	167.104	450.917	0		167.104	436.954	167.104	412.677	0		167.104	232.028
167.24	312.965	167.24	310.873	312.965		167.24	395.832	167.24	209.587	0		167.24	426.454	167.24	268.665	0		167.24	440.013	167.24	361.895	0		167.24	277.647	167.24	251.647	277.647		167.24	288.086	167.24	289.786	0		167.24	462.481	167.24	464.33	0		167.24	434.906	167.24	411.49	0		167.24	229.577
167.375	309.417	167.375	312.538	309.417		167.375	393.084	167.375	209.08	0		167.375	420.577	167.375	268.449	0		167.375	444.452	167.375	369.838	0		167.375	280.034	167.375	253.433	280.034		167.375	289.874	167.375	288.526	0		167.375	461.581	167.375	473.951	0		167.375	429.604	167.375	405.365	0		167.375	227.837
167.51	308.045	167.51	318.28	308.045		167.51	392.783	167.51	209.41	0		167.51	415.57	167.51	268.187	0		167.51	446.121	167.51	371.852	0		167.51	283.058	167.51	252.351	283.058		167.51	292.368	167.51	292.083	0		167.51	457.35	167.51	474.863	0		167.51	425.699	167.51	395.668	0		167.51	229.048
167.646	304.024	167.646	326.846	304.024		167.646	393.328	167.646	209.159	0		167.646	412.165	167.646	268.189	0		167.646	444.318	167.646	375.985	0		167.646	286.588	167.646	249.978	286.588		167.646	292.877	167.646	297.306	0		167.646	452.289	167.646	471.357	0		167.646	422.733	167.646	387.576	0		167.646	229.712
167.781	306.371	167.781	339.465	306.371		167.781	394.081	167.781	209.306	0		167.781	408.629	167.781	268.855	0		167.781	448.37	167.781	383.987	448.37		167.781	288.596	167.781	246.318	288.596		167.781	295.321	167.781	304.654	0		167.781	447.662	167.781	470.621	0		167.781	421.486	167.781	379.58	0		167.781	230.459
167.917	312.21	167.917	349.587	312.21		167.917	393.213	167.917	208.553	0		167.917	401.555	167.917	267.93	0		167.917	456.867	167.917	394.033	456.867		167.917	290.837	167.917	244.362	290.837		167.917	297.588	167.917	309.519	0		167.917	449.421	167.917	477.141	0		167.917	421.556	167.917	376.302	0		167.917	232.772
168.052	319.553	168.052	359.921	319.553		168.052	390.217	168.052	207.386	0		168.052	395.912	168.052	263.943	0		168.052	467.533	168.052	402.764	467.533		168.052	294.342	168.052	244.905	294.342		168.052	298.205	168.052	314.99	0		168.052	452.281	168.052	487.26	0		168.052	420.909	168.052	375.08	0		168.052	235.214
168.188	327.976	168.188	371.068	327.976		168.188	385.213	168.188	205.832	0		168.188	388.795	168.188	259.476	0		168.188	478.759	168.188	408.924	478.759		168.188	297.854	168.188	244.371	297.854		168.188	294.609	168.188	325.154	0		168.188	453.916	168.188	491.64	0		168.188	421.017	168.188	376.424	0		168.188	238.752
168.323	335.168	168.323	378.018	335.168		168.323	379.385	168.323	204.078	0		168.323	384.967	168.323	257.951	0		168.323	483.605	168.323	413.802	483.605		168.323	300.017	168.323	242.515	300.017		168.323	293.353	168.323	332.039	0		168.323	455.82	168.323	491.08	0		168.323	423.123	168.323	379.501	0		168.323	240.008
168.458	340.125	168.458	377.701	340.125		168.458	376.94	168.458	202.899	0		168.458	383.891	168.458	258.929	0		168.458	486.816	168.458	421.695	486.816		168.458	301.46	168.458	242.012	301.46		168.458	292.079	168.458	339.542	0		168.458	460.02	168.458	495.912	0		168.458	422.129	168.458	380.655	0		168.458	240.188
168.594	345.393	168.594	375.829	345.393		168.594	374.5	168.594	202.37	0		168.594	385.415	168.594	259.475	0		168.594	487.43	168.594	427.555	487.43		168.594	302.208	168.594	242.682	302.208		168.594	293.351	168.594	342.447	0		168.594	461.383	168.594	500.306	0		168.594	416.8	168.594	377.421	0		168.594	242.615
168.729	351.287	168.729	376.888	351.287		168.729	373.196	168.729	201.894	0		168.729	388.873	168.729	262.424	0		168.729	489.95	168.729	434.275	489.95		168.729	305.647	168.729	243.444	305.647		168.729	292.817	168.729	347.425	0		168.729	463.502	168.729	501.699	0		168.729	412.396	168.729	371.344	0		168.729	244.309
168.865	356.496	168.865	374.589	356.496		168.865	375.191	168.865	202.759	0		168.865	393.155	168.865	264.433	0		168.865	491.76	168.865	434.942	491.76		168.865	307.585	168.865	241.848	307.585		168.865	293.911	168.865	342.856	0		168.865	459.408	168.865	496.843	0		168.865	410.735	168.865	365.954	0		168.865	243.264
169	357.233	169	372.206	357.233		169	379.607	169	203.092	0		169	392.516	169	264.748	0		169	490.147	169	436.327	490.147		169	308.952	169	242.032	308.952		169	295.971	169	341.907	0		169	449.376	169	487.415	0		169	408.638	169	362.915	0		169	239.835
169.135	359.045	169.135	367.909	359.045		169.135	380.528	169.135	204.33	0		169.135	390.045	169.135	263.251	0		169.135	489.715	169.135	438.56	489.715		169.135	310.007	169.135	241.273	310.007		169.135	295.96	169.135	346.007	0		169.135	439.344	169.135	477.546	0		169.135	406.527	169.135	358.476	0		169.135	235.319
169.271	356.379	169.271	363.255	356.379		169.271	381.228	169.271	205.878	0		169.271	387.491	169.271	260.033	0		169.271	490.183	169.271	432.931	490.183		169.271	312.858	169.271	242.11	312.858		169.271	296.578	169.271	356.743	0		169.271	432.199	169.271	474.168	0		169.271	404.649	169.271	353.364	0		169.271	232.769
169.406	351.527	169.406	360.167	351.527		169.406	378.391	169.406	205.315	0		169.406	387.41	169.406	258.888	0		169.406	488.241	169.406	425.922	488.241		169.406	313.981	169.406	241.933	313.981		169.406	299.38	169.406	363.526	0		169.406	425.82	169.406	481.56	0		169.406	400.898	169.406	349.229	0		169.406	232.951
169.542	346.131	169.542	353	346.131		169.542	377.561	169.542	204.785	0		169.542	390.987	169.542	259.872	0		169.542	486.518	169.542	419.897	486.518		169.542	315.154	169.542	244.559	315.154		169.542	303.214	169.542	360.86	0		169.542	424.707	169.542	487.425	0		169.542	399.697	169.542	349.096	0		169.542	231.655
169.677	346.016	169.677	348.211	346.016		169.677	375.564	169.677	204.675	0		169.677	398.368	169.677	261.312	0		169.677	491.425	169.677	427.661	491.425		169.677	317.511	169.677	247.836	317.511		169.677	314.725	169.677	367.331	314.725		169.677	425.401	169.677	489.612	0		169.677	398.665	169.677	348.988	0		169.677	229.899
169.812	347.467	169.812	342.77	347.467		169.812	370.279	169.812	203.242	0		169.812	402.637	169.812	262.997	0		169.812	493.427	169.812	430.133	493.427		169.812	318.229	169.812	246.769	318.229		169.812	323.059	169.812	377.018	323.059		169.812	427.193	169.812	487.102	0		169.812	396.623	169.812	349.372	0		169.812	229.644
169.948	346.588	169.948	337.474	346.588		169.948	367.34	169.948	201.679	0		169.948	402.808	169.948	264.112	0		169.948	488.359	169.948	430.719	488.359		169.948	318.974	169.948	243.66	318.974		169.948	331.138	169.948	389.805	331.138		169.948	427.948	169.948	486.773	0		169.948	391.19	169.948	349.006	0		169.948	231.996
170.083	339.28	170.083	335.55	339.28		170.083	363.535	170.083	200.213	0		170.083	405.445	170.083	264.822	0		170.083	485.324	170.083	430.887	485.324		170.083	323.517	170.083	243.371	323.517		170.083	340.172	170.083	397.217	340.172		170.083	428.828	170.083	491.425	0		170.083	384.126	170.083	343.156	0		170.083	231.363
170.219	340.153	170.219	338.684	340.153		170.219	358.471	170.219	199.383	0		170.219	411.215	170.219	266.155	0		170.219	482.668	170.219	438.829	482.668		170.219	326.795	170.219	241.748	326.795		170.219	350.238	170.219	405.336	350.238		170.219	430.289	170.219	494.075	0		170.219	378.77	170.219	336.495	0		170.219	230.293
170.354	341.925	170.354	342.341	341.925		170.354	357.403	170.354	198.56	0		170.354	415.196	170.354	267.286	0		170.354	480.143	170.354	452.739	480.143		170.354	329.671	170.354	240.574	329.671		170.354	358.607	170.354	410.573	358.607		170.354	432.98	170.354	489.587	0		170.354	373.329	170.354	331.777	0		170.354	229.331
170.49	348.047	170.49	345.791	348.047		170.49	352.676	170.49	197.205	0		170.49	416.781	170.49	268.811	0		170.49	476.225	170.49	470.098	476.225		170.49	330.824	170.49	239.749	330.824		170.49	365.989	170.49	412.476	365.989		170.49	433.323	170.49	479.085	0		170.49	364.895	170.49	325.523	0		170.49	230.044
170.625	350.568	170.625	346.02	350.568		170.625	349.311	170.625	195.939	0		170.625	414.789	170.625	269.001	0		170.625	471.815	170.625	487.195	471.815		170.625	333.899	170.625	239.483	333.899		170.625	371.452	170.625	401.979	371.452		170.625	434.067	170.625	469.396	0		170.625	359.863	170.625	319.087	0		170.625	230.596
170.76	354.378	170.76	351.066	354.378		170.76	347.073	170.76	196.169	0		170.76	414.293	170.76	268.573	0		170.76	468.652	170.76	496.286	468.652		170.76	334.406	170.76	238.342	334.406		170.76	378.237	170.76	393.326	378.237		170.76	431.495	170.76	463.376	0		170.76	355.656	170.76	312.291	0		170.76	232.748
170.896	357.356	170.896	352.779	357.356		170.896	345.788	170.896	196.489	0		170.896	416.534	170.896	268.82	0		170.896	464.672	170.896	496.084	464.672		170.896	336.704	170.896	237.212	336.704		170.896	383.362	170.896	390.799	383.362		170.896	427.99	170.896	463.683	0		170.896	350.654	170.896	309.447	0		170.896	235.233
171.031	355.589	171.031	358.192	355.589		171.031	344.732	171.031	196.224	0		171.031	420.623	171.031	270.422	0		171.031	469.541	171.031	493.101	469.541		171.031	337.733	171.031	236.384	337.733		171.031	388.591	171.031	389.961	388.591		171.031	423.64	171.031	462.393	0		171.031	344.954	171.031	305.648	0		171.031	236.765
171.167	362.925	171.167	362.673	362.925		171.167	344.467	171.167	195.939	0		171.167	422.582	171.167	274.336	0		171.167	475.193	171.167	480.833	475.193		171.167	338.978	171.167	236.669	338.978		171.167	393.285	171.167	389.023	393.285		171.167	422.485	171.167	459.697	0		171.167	342.794	171.167	299.288	0		171.167	236.255
171.302	366.661	171.302	358.575	366.661		171.302	343.611	171.302	195.306	0		171.302	425.167	171.302	276.432	0		171.302	485.145	171.302	465.05	485.145		171.302	340.211	171.302	236.581	340.211		171.302	396.693	171.302	391.643	396.693		171.302	425.799	171.302	459.815	0		171.302	339.379	171.302	292.091	0		171.302	233.724
171.438	372.161	171.438	356.542	372.161		171.438	343.703	171.438	194.729	0		171.438	426	171.438	277.179	0		171.438	488.704	171.438	451.549	488.704		171.438	341.879	171.438	235.376	341.879		171.438	399.382	171.438	390.111	399.382		171.438	430.643	171.438	464.236	0		171.438	336.444	171.438	288.244	0		171.438	230.007
171.573	371.825	171.573	364.633	371.825		171.573	343.105	171.573	195.354	0		171.573	421.461	171.573	275.723	0		171.573	485.959	171.573	446.048	485.959		171.573	342.149	171.573	234.782	342.149		171.573	403.7	171.573	391.037	403.7		171.573	435.553	171.573	469.703	0		171.573	334.067	171.573	289.4	0		171.573	226.596
171.708	371.932	171.708	372.159	371.932		171.708	342.305	171.708	195.542	0		171.708	412.076	171.708	272.165	0		171.708	481.328	171.708	446.288	481.328		171.708	342.247	171.708	232.61	342.247		171.708	409.746	171.708	386.018	409.746		171.708	436.011	171.708	481.103	0		171.708	330.31	171.708	292.643	0		171.708	227.454
171.844	377.26	171.844	379.939	377.26		171.844	342.061	171.844	195.083	0		171.844	408.204	171.844	269.593	0		171.844	489.046	171.844	459.305	489.046		171.844	344.427	171.844	231.045	344.427		171.844	412.008	171.844	381.491	412.008		171.844	430.739	171.844	489.925	0		171.844	324.492	171.844	294.081	0		171.844	230.411
171.979	383.822	171.979	387.755	383.822		171.979	344.783	171.979	195.768	0		171.979	412.093	171.979	267.435	0		171.979	494.344	171.979	471.848	494.344		171.979	346.085	171.979	228.974	346.085		171.979	415.609	171.979	384.911	415.609		171.979	425.245	171.979	493.072	0		171.979	319.401	171.979	296.09	0		171.979	232.759
172.115	391.736	172.115	394.248	391.736		172.115	342.983	172.115	195.7	0		172.115	416.08	172.115	264.916	0		172.115	495.2	172.115	486.229	495.2		172.115	348.866	172.115	228.478	348.866		172.115	418.828	172.115	389.149	418.828		172.115	427.408	172.115	499.283	0		172.115	317.291	172.115	297.079	0		172.115	233.27
172.25	397.682	172.25	404.148	397.682		172.25	337.615	172.25	195.362	0		172.25	417.647	172.25	260.676	0		172.25	486.195	172.25	490.884	486.195		172.25	351.997	172.25	229.216	351.997		172.25	420.418	172.25	394.715	420.418		172.25	432.223	172.25	507.629	0		172.25	314.874	172.25	294.19	0		172.25	232.129
172.385	403.114	172.385	407.329	403.114		172.385	334.094	172.385	195.006	0		172.385	413.618	172.385	256.422	0		172.385	479.339	172.385	489.41	479.339		172.385	353.503	172.385	231.38	353.503		172.385	425.911	172.385	399.325	425.911		172.385	437.178	172.385	517.485	0		172.385	315.742	172.385	288.712	0		172.385	231.952
172.521	410.114	172.521	401.431	410.114		172.521	335.741	172.521	195.943	0		172.521	413.224	172.521	255.526	0		172.521	473.816	172.521	487.829	473.816		172.521	358.393	172.521	235.102	358.393		172.521	432.867	172.521	410.195	432.867		172.521	443.98	172.521	522.916	0		172.521	318.993	172.521	284.405	0		172.521	230.757
172.656	416.469	172.656	386.318	416.469		172.656	336.474	172.656	195.969	0		172.656	413.565	172.656	256.236	0		172.656	473.4	172.656	499.024	473.4		172.656	363.278	172.656	236.467	363.278		172.656	440.584	172.656	418.591	440.584		172.656	449.612	172.656	530.043	0		172.656	320.942	172.656	279.997	0		172.656	227.797
172.792	416.406	172.792	376.457	416.406		172.792	337.845	172.792	195.698	0		172.792	413.611	172.792	257.587	0		172.792	469.976	172.792	511.29	469.976		172.792	367.377	172.792	237.291	367.377		172.792	445.942	172.792	423.798	445.942		172.792	453.443	172.792	541.774	0		172.792	322.047	172.792	276	0		172.792	226.762
172.927	408.741	172.927	366.631	408.741		172.927	340.119	172.927	196.304	0		172.927	417.057	172.927	257.864	0		172.927	475.753	172.927	522.942	475.753		172.927	371.163	172.927	239.131	371.163		172.927	457.996	172.927	421.653	457.996		172.927	454.069	172.927	550.653	0		172.927	320.752	172.927	270.384	0		172.927	228.316
173.062	401.718	173.062	360.206	401.718		173.062	343.012	173.062	199.262	0		173.062	421.459	173.062	256.605	0		173.062	482.656	173.062	534.721	482.656		173.062	374.512	173.062	242.365	374.512		173.062	467.689	173.062	422.892	467.689		173.062	452.982	173.062	554.256	0		173.062	317.042	173.062	263.896	0		173.062	230.39
173.198	397.098	173.198	352.199	397.098		173.198	345.125	173.198	200.579	0		173.198	425.388	173.198	258.653	0		173.198	488.057	173.198	539.857	488.057		173.198	376.983	173.198	244.846	376.983		173.198	469.683	173.198	419.314	469.683		173.198	450.775	173.198	560.047	0		173.198	314.886	173.198	258.25	0		173.198	233.617
173.333	390.122	173.333	345.684	390.122		173.333	345.127	173.333	202.127	0		173.333	429.677	173.333	260.892	0		173.333	491.75	173.333	538.104	491.75		173.333	378.249	173.333	249.299	378.249		173.333	473.174	173.333	419.467	473.174		173.333	445.005	173.333	566.651	0		173.333	312.188	173.333	254.267	0		173.333	235.367
173.469	384.066	173.469	341.79	384.066		173.469	346.647	173.469	203.87	0		173.469	430.075	173.469	262.339	0		173.469	489.936	173.469	534.185	489.936		173.469	378.143	173.469	250.836	378.143		173.469	471.173	173.469	413.83	471.173		173.469	439.035	173.469	570.692	0		173.469	312.114	173.469	249.053	0		173.469	235.217
173.604	387.255	173.604	340.729	387.255		173.604	351.939	173.604	206.749	0		173.604	426.351	173.604	262.416	0		173.604	487.592	173.604	532.062	487.592		173.604	378.616	173.604	251.242	378.616		173.604	469.696	173.604	408.584	469.696		173.604	436.991	173.604	564.774	0		173.604	311.896	173.604	244.37	0		173.604	235.885
173.74	386.787	173.74	338.202	386.787		173.74	359.952	173.74	211.212	0		173.74	425.093	173.74	261.757	0		173.74	489.875	173.74	533.584	489.875		173.74	381.251	173.74	254.61	381.251		173.74	473.586	173.74	400.92	473.586		173.74	436.149	173.74	552.955	0		173.74	312.101	173.74	240.689	0		173.74	236.802
173.875	386.78	173.875	336.749	386.78		173.875	367.492	173.875	214.313	0		173.875	424.726	173.875	259.476	0		173.875	489.76	173.875	536.218	489.76		173.875	383.552	173.875	255.248	383.552		173.875	477.898	173.875	394.014	477.898		173.875	435.683	173.875	541.082	0		173.875	313.597	173.875	238.254	0		173.875	236.949
174.01	380.566	174.01	338.66	380.566		174.01	371.753	174.01	216.145	0		174.01	422.994	174.01	258.453	0		174.01	494.572	174.01	540.858	494.572		174.01	385.336	174.01	254.346	385.336		174.01	481.277	174.01	394.065	481.277		174.01	434.138	174.01	539.07	0		174.01	316.557	174.01	237.095	0		174.01	234.627
174.146	376.801	174.146	345.695	376.801		174.146	373.724	174.146	217.608	0		174.146	424.38	174.146	258.098	0		174.146	496.259	174.146	556.635	496.259		174.146	386.777	174.146	251.641	386.777		174.146	486.414	174.146	401.43	486.414		174.146	432.741	174.146	546.017	0		174.146	320.721	174.146	234.363	0		174.146	230.897
174.281	375.274	174.281	358.098	375.274		174.281	371.814	174.281	216.146	0		174.281	428.994	174.281	257.117	0		174.281	496.497	174.281	581.178	496.497		174.281	386.347	174.281	249.266	386.347		174.281	491.407	174.281	403.443	491.407		174.281	438.238	174.281	560.842	0		174.281	324.904	174.281	234.668	0		174.281	229.318
174.417	372.587	174.417	367.504	372.587		174.417	369.47	174.417	211.89	0		174.417	433.352	174.417	257.416	0		174.417	494.04	174.417	603.895	494.04		174.417	384.153	174.417	248.379	384.153		174.417	493.934	174.417	403.254	493.934		174.417	443.36	174.417	571.583	0		174.417	326.104	174.417	232.821	0		174.417	230.468
174.552	373.069	174.552	373.302	373.069		174.552	369.211	174.552	208.947	0		174.552	440.082	174.552	257.543	0		174.552	490.595	174.552	608.208	490.595		174.552	383.835	174.552	248.795	383.835		174.552	495.165	174.552	399.718	495.165		174.552	447.935	174.552	578.96	0		174.552	325.868	174.552	230.004	0		174.552	232.052
174.688	377.583	174.688	371.205	377.583		174.688	369.681	174.688	205.272	0		174.688	444.579	174.688	256.539	0		174.688	488.343	174.688	603.257	488.343		174.688	384.831	174.688	250.142	384.831		174.688	497.156	174.688	399.613	497.156		174.688	453.827	174.688	585.662	0		174.688	326.803	174.688	226.834	0		174.688	230.499
174.823	374.74	174.823	369.906	374.74		174.823	367.67	174.823	204.159	0		174.823	442.902	174.823	254.252	0		174.823	487.495	174.823	599.527	487.495		174.823	387.711	174.823	250.463	387.711		174.823	498.828	174.823	406.108	498.828		174.823	458.318	174.823	589.333	0		174.823	328.419	174.823	225.011	0		174.823	227.79
174.958	374.398	174.958	369.104	374.398		174.958	362.507	174.958	202.456	0		174.958	434.472	174.958	250.516	0		174.958	485.726	174.958	597.292	485.726		174.958	390.256	174.958	249.945	390.256		174.958	496.96	174.958	412.155	496.96		174.958	456.985	174.958	589.611	0		174.958	329.153	174.958	224.457	0		174.958	225.233
175.094	378.085	175.094	364.94	378.085		175.094	352.805	175.094	199.933	0		175.094	425.313	175.094	249.624	0		175.094	480.679	175.094	597.261	480.679		175.094	392.671	175.094	248.423	392.671		175.094	498.819	175.094	420.645	498.819		175.094	454.497	175.094	580.519	0		175.094	330.257	175.094	224.516	0		175.094	223.976
175.229	380.683	175.229	365.073	380.683		175.229	343.76	175.229	197.756	0		175.229	421.997	175.229	251.167	0		175.229	478.343	175.229	596.213	478.343		175.229	394.996	175.229	246.937	394.996		175.229	504.978	175.229	425.405	504.978		175.229	459.191	175.229	574.583	0		175.229	330.818	175.229	225.542	0		175.229	224.359
175.365	383.682	175.365	362.542	383.682		175.365	339.487	175.365	195.907	0		175.365	422.184	175.365	251.889	0		175.365	482.838	175.365	592.465	482.838		175.365	394.671	175.365	245.307	394.671		175.365	508.326	175.365	429.772	508.326		175.365	466.742	175.365	571.783	466.742		175.365	328.459	175.365	226.567	0		175.365	225.103
175.5	384.798	175.5	358.534	384.798		175.5	339.901	175.5	195.953	0		175.5	426.05	175.5	253.151	0		175.5	487.035	175.5	587.858	487.035		175.5	394.946	175.5	244.908	394.946		175.5	510.025	175.5	436.524	510.025		175.5	473.965	175.5	572.017	473.965		175.5	325.093	175.5	227.114	0		175.5	226.312
175.635	386.126	175.635	351.999	386.126		175.635	343.515	175.635	197.151	0		175.635	424.415	175.635	253.429	0		175.635	483.263	175.635	587.362	483.263		175.635	393.212	175.635	244.982	393.212		175.635	508.958	175.635	445.206	508.958		175.635	479.122	175.635	569.991	479.122		175.635	320.977	175.635	226.56	0		175.635	226.402
175.771	381.369	175.771	340.589	381.369		175.771	352.261	175.771	201.066	0		175.771	412.859	175.771	250.548	0		175.771	473.013	175.771	588.343	473.013		175.771	392.215	175.771	244.382	392.215		175.771	510.124	175.771	446.212	510.124		175.771	484.589	175.771	567.816	484.589		175.771	317.109	175.771	224.566	0		175.771	228.691
175.906	378.782	175.906	333.446	378.782		175.906	367.572	175.906	206.245	0		175.906	400.696	175.906	246.725	0		175.906	463.265	175.906	595.031	463.265		175.906	392.504	175.906	243.116	392.504		175.906	508.546	175.906	440.073	508.546		175.906	491.496	175.906	576.261	491.496		175.906	312.677	175.906	222.459	0		175.906	232.156
176.042	379.329	176.042	331.81	379.329		176.042	379.771	176.042	211.715	0		176.042	390.226	176.042	244.197	0		176.042	456.486	176.042	602.001	456.486		176.042	392.136	176.042	243.73	392.136		176.042	510.806	176.042	434.095	510.806		176.042	499.701	176.042	584.843	499.701		176.042	312.13	176.042	221.412	0		176.042	234.748
176.177	378.191	176.177	332.16	378.191		176.177	383.674	176.177	215.078	0		176.177	383.399	176.177	243.1	0		176.177	454.165	176.177	607.128	454.165		176.177	392.241	176.177	246.786	392.241		176.177	509.516	176.177	436.508	509.516		176.177	504.104	176.177	577.372	504.104		176.177	309.661	176.177	220.974	0		176.177	234.594
176.312	377.282	176.312	332.114	377.282		176.312	378.157	176.312	214.533	0		176.312	382.87	176.312	242.302	0		176.312	449.305	176.312	600.573	449.305		176.312	393.934	176.312	248.533	393.934		176.312	509.086	176.312	438.397	509.086		176.312	502.536	176.312	571.979	502.536		176.312	308.178	176.312	222.205	0		176.312	233.707
176.448	375.634	176.448	325.539	375.634		176.448	366.201	176.448	210.689	0		176.448	390.057	176.448	244.466	0		176.448	446.328	176.448	588.515	0		176.448	397.442	176.448	248.455	397.442		176.448	505.725	176.448	434.333	505.725		176.448	496.462	176.448	572.14	496.462		176.448	308.365	176.448	222.244	0		176.448	235.74
176.583	375.306	176.583	317.939	375.306		176.583	357.291	176.583	205.708	0		176.583	401.375	176.583	249.117	0		176.583	445.074	176.583	579.773	0		176.583	400.722	176.583	246.036	400.722		176.583	499.362	176.583	424.071	499.362		176.583	484.056	176.583	568.562	484.056		176.583	313.249	176.583	221.967	0		176.583	245.034
176.719	371.095	176.719	311.778	371.095		176.719	346.639	176.719	201.349	0		176.719	410.088	176.719	252.756	0		176.719	448.152	176.719	578.956	448.152		176.719	404.077	176.719	244.902	404.077		176.719	494.337	176.719	420.899	494.337		176.719	473.173	176.719	563.042	473.173		176.719	321.662	176.719	222.913	0		176.719	256.384
176.854	366.472	176.854	309.679	366.472		176.854	337.04	176.854	197.394	0		176.854	406.195	176.854	250.661	0		176.854	450.827	176.854	586.83	450.827		176.854	407.784	176.854	242.948	407.784		176.854	491.559	176.854	425.535	491.559		176.854	468.929	176.854	555.303	468.929		176.854	328.754	176.854	224.323	0		176.854	269.534
176.99	366.806	176.99	311.478	366.806		176.99	329.7	176.99	195.736	0		176.99	399.229	176.99	248.054	0		176.99	455.604	176.99	600.863	455.604		176.99	414.109	176.99	241.959	414.109		176.99	489.66	176.99	436.154	489.66		176.99	462.366	176.99	548.409	0		176.99	336.019	176.99	227.113	0		176.99	278.821
177.125	367.381	177.125	309.977	367.381		177.125	327.376	177.125	195.419	0		177.125	397.223	177.125	245.972	0		177.125	455.518	177.125	600.302	455.518		177.125	418.051	177.125	241.704	418.051		177.125	489.473	177.125	441.149	489.473		177.125	455.612	177.125	547.931	0		177.125	341.16	177.125	228.492	0		177.125	281.606
177.26	369.634	177.26	308.236	369.634		177.26	325.294	177.26	194.217	0		177.26	402.307	177.26	246.82	0		177.26	456.675	177.26	589.812	456.675		177.26	422.007	177.26	242.831	422.007		177.26	484.423	177.26	444.566	484.423		177.26	450.246	177.26	552.596	0		177.26	340.924	177.26	227.761	0		177.26	280.404
177.396	368.992	177.396	309.699	368.992		177.396	322.586	177.396	192.452	0		177.396	401.776	177.396	247.454	0		177.396	454.958	177.396	582.994	454.958		177.396	427.906	177.396	243.683	427.906		177.396	474.682	177.396	444.007	474.682		177.396	446.954	177.396	555.604	0		177.396	339.907	177.396	227.307	0		177.396	278.091
177.531	365.244	177.531	319.852	365.244		177.531	318.845	177.531	190.822	0		177.531	397.727	177.531	247.899	0		177.531	452.912	177.531	582.131	452.912		177.531	431.38	177.531	242.967	431.38		177.531	469.831	177.531	427.401	469.831		177.531	450.485	177.531	559.419	0		177.531	337.259	177.531	226.933	0		177.531	273.131
177.667	365.088	177.667	330.614	365.088		177.667	317.062	177.667	190.258	0		177.667	393.803	177.667	246.779	0		177.667	445.876	177.667	582.375	0		177.667	436.281	177.667	242.534	436.281		177.667	464.65	177.667	403.004	464.65		177.667	460.952	177.667	569.471	0		177.667	335.305	177.667	226.467	0		177.667	266.906
177.802	373.646	177.802	345.358	373.646		177.802	317.623	177.802	189.816	0		177.802	389.153	177.802	244.397	0		177.802	445.845	177.802	588.813	0		177.802	438.956	177.802	242.245	438.956		177.802	461.538	177.802	389.466	461.538		177.802	466.077	177.802	572.893	466.077		177.802	334.772	177.802	227.808	0		177.802	262.696
177.938	386.007	177.938	353.382	386.007		177.938	318.899	177.938	190.276	0		177.938	385.109	177.938	243.667	0		177.938	451.573	177.938	603.776	451.573		177.938	441.085	177.938	242.371	441.085		177.938	458.863	177.938	382.795	458.863		177.938	464.277	177.938	573.01	464.277		177.938	335.605	177.938	229.096	0		177.938	259.028
178.073	393.537	178.073	359.409	393.537		178.073	318.199	178.073	190.199	0		178.073	388.506	178.073	245.931	0		178.073	456.686	178.073	620.464	456.686		178.073	442.021	178.073	242.865	442.021		178.073	454.53	178.073	380.239	454.53		178.073	460.273	178.073	576.63	0		178.073	340.039	178.073	231.587	0		178.073	255.868
178.208	391.397	178.208	367.649	391.397		178.208	315.488	178.208	189.405	0		178.208	394.375	178.208	249.308	0		178.208	464.52	178.208	624.156	464.52		178.208	442.004	178.208	241.236	442.004		178.208	448.127	178.208	381.372	448.127		178.208	460.049	178.208	582.816	0		178.208	346.251	178.208	232.392	0		178.208	255.557
178.344	384.817	178.344	376.295	384.817		178.344	314.236	178.344	189.314	0		178.344	398.937	178.344	252.568	0		178.344	468.764	178.344	619.08	468.764		178.344	442.577	178.344	240.848	442.577		178.344	444.474	178.344	383.805	444.474		178.344	459.198	178.344	584.208	0		178.344	347.68	178.344	232.872	0		178.344	255.518
178.479	380.995	178.479	383.133	380.995		178.479	312.616	178.479	189.265	0		178.479	401.747	178.479	255.352	0		178.479	468.223	178.479	617.441	468.223		178.479	443.749	178.479	240.515	443.749		178.479	442.754	178.479	387.214	442.754		178.479	460.167	178.479	581.92	0		178.479	343.456	178.479	231.145	0		178.479	254.293
178.615	379.385	178.615	383.594	379.385		178.615	309.525	178.615	188.008	0		178.615	409.18	178.615	258.66	0		178.615	468.599	178.615	623.478	468.599		178.615	443.631	178.615	240.496	443.631		178.615	446.346	178.615	399.664	446.346		178.615	460.403	178.615	581.041	0		178.615	336.611	178.615	228.033	0		178.615	253.136
178.75	379.32	178.75	381.837	379.32		178.75	311.24	178.75	188.279	0		178.75	418.118	178.75	259.776	0		178.75	468.647	178.75	629.221	468.647		178.75	443.185	178.75	241.31	443.185		178.75	447.095	178.75	411.401	447.095		178.75	459.591	178.75	576.033	0		178.75	332.921	178.75	225.489	0		178.75	251.12
178.885	379.955	178.885	376.648	379.955		178.885	317.696	178.885	189.483	0		178.885	424.926	178.885	259.887	0		178.885	474.878	178.885	627.365	474.878		178.885	441.956	178.885	244.022	441.956		178.885	449.524	178.885	423.51	449.524		178.885	457.887	178.885	570.658	0		178.885	333.051	178.885	225.197	0		178.885	246.924
179.021	383.961	179.021	374.069	383.961		179.021	323.317	179.021	190.059	0		179.021	429.071	179.021	258.487	0		179.021	479.688	179.021	632.078	479.688		179.021	440.051	179.021	245.052	440.051		179.021	446.898	179.021	428.725	446.898		179.021	457.857	179.021	561.265	0		179.021	334.841	179.021	224.488	0		179.021	243.934
179.156	388.55	179.156	367.133	388.55		179.156	326.196	179.156	191.408	0		179.156	429.076	179.156	257.236	0		179.156	485.393	179.156	641.535	485.393		179.156	438.494	179.156	244.752	438.494		179.156	445.819	179.156	435.633	445.819		179.156	456.439	179.156	558.448	0		179.156	334.395	179.156	223.896	0		179.156	244.885
179.292	389.688	179.292	356.245	389.688		179.292	326.218	179.292	192.167	0		179.292	420.526	179.292	256.309	0		179.292	482.379	179.292	641.725	482.379		179.292	437.711	179.292	242.613	437.711		179.292	441.286	179.292	437.996	441.286		179.292	454.257	179.292	555.914	0		179.292	332.558	179.292	224.089	0		179.292	248.692
179.427	386.755	179.427	345.157	386.755		179.427	326.882	179.427	193.769	0		179.427	416.394	179.427	259.022	0		179.427	481.641	179.427	639.832	481.641		179.427	436.001	179.427	240.047	436.001		179.427	437.956	179.427	439.412	437.956		179.427	450.424	179.427	552.171	0		179.427	330.928	179.427	223.653	0		179.427	253.402
179.562	383.854	179.562	334.347	383.854		179.562	327.746	179.562	195.552	0		179.562	421.649	179.562	261.726	0		179.562	485.988	179.562	638.747	485.988		179.562	432.901	179.562	239.956	432.901		179.562	436.425	179.562	447.178	436.425		179.562	446.908	179.562	548.948	0		179.562	331.535	179.562	223.37	0		179.562	253.615
179.698	382.522	179.698	330.324	382.522		179.698	331.188	179.698	197.294	0		179.698	431.43	179.698	264.694	0		179.698	488.285	179.698	640.639	488.285		179.698	432.342	179.698	239.547	432.342		179.698	434.947	179.698	458.288	434.947		179.698	445.321	179.698	545.837	0		179.698	330.422	179.698	223.54	0		179.698	256.301
179.833	379.637	179.833	323.442	379.637		179.833	333.606	179.833	198.228	0		179.833	441.306	179.833	267.101	0		179.833	487.482	179.833	649.322	487.482		179.833	430.315	179.833	239.488	430.315		179.833	434.64	179.833	470.238	434.64		179.833	444.284	179.833	548.117	0		179.833	329.312	179.833	223.242	0		179.833	257.823
179.969	380.295	179.969	318.813	380.295		179.969	332.556	179.969	198.376	0		179.969	445.347	179.969	267.004	0		179.969	480.39	179.969	659.151	480.39		179.969	429.077	179.969	238.039	429.077		179.969	435.26	179.969	485.517	435.26		179.969	445.971	179.969	550.528	0		179.969	330.115	179.969	223.684	0		179.969	258.297
180.104	374.187	180.104	320.743	374.187		180.104	329.451	180.104	197.221	0		180.104	439.486	180.104	265.639	0		180.104	473.688	180.104	664.744	473.688		180.104	427.595	180.104	237.438	427.595		180.104	436.361	180.104	493.751	436.361		180.104	448.682	180.104	560.469	0		180.104	331.46	180.104	223.219	0		180.104	260.266
180.24	368.954	180.24	323.617	368.954		180.24	325.951	180.24	195.561	0		180.24	431.366	180.24	263.49	0		180.24	467.196	180.24	666.164	467.196		180.24	424.682	180.24	238.464	424.682		180.24	432.729	180.24	501.484	432.729		180.24	450.295	180.24	570.662	0		180.24	330.968	180.24	222.441	0		180.24	260.842
180.375	366.179	180.375	327.94	366.179		180.375	322.773	180.375	194.073	0		180.375	435.002	180.375	264.115	0		180.375	463.475	180.375	664.981	463.475		180.375	424.124	180.375	239.488	424.124		180.375	427.823	180.375	501.505	427.823		180.375	452.921	180.375	578.591	0		180.375	328.538	180.375	222.037	0		180.375	257.561
180.51	358.852	180.51	331.476	358.852		180.51	322.587	180.51	193.483	0		180.51	447.421	180.51	267.958	0		180.51	463.166	180.51	670.468	463.166		180.51	422.532	180.51	240.277	422.532		180.51	423.09	180.51	501.011	423.09		180.51	453.869	180.51	586.153	0		180.51	324.44	180.51	221.127	0		180.51	253.249
[truncated: 710 more rows]
[truncated: 43 more columns]

## Sheet: NC CQ
				1134.97						1265.86						540.69						432.014						1121.93						618.595						840.568						856.552
[truncated: 1,819 more rows]
[truncated: 53 more columns]

## Sheet: Ser
				392.356							378.37						592.199						544.144						717.991						536.063						317.877						375.903
[truncated: 2,030 more rows]
[truncated: 34 more columns]

## Sheet: Ser CQ
				690.467						197.466						443.22						417.003						216.614						490.656						367.376						271.979
[truncated: 1,984 more rows]
[truncated: 43 more columns]

[truncated: 6 more sheets: 1FU, 1FUCQ, 7.5FU, 7.5FU CQ, 1FUSER, 1FUSER CQ]
