# Supplementary material for: Dietary serine-microbiota interaction enhances chemotherapeutic toxicity without altering drug conversion
Source: Nat Commun. 2020 May 22;11:2587. doi: 10.1038/s41467-020-16220-w (PMC7244588; doi:10.1038/s41467-020-16220-w)
Supplement: Supplementary file 5 — Source Data [file 41467_2020_16220_MOESM5_ESM.zip › 139272_3_related_ms_4526503_q85t51.xlsx]

## Sheet: rep1t
Well	deoA	deoB	BW25113	folB	folP	gcvP	gcvT	BW25113	lpd	metF	pdxA	BW25113	pdxH	BW25113	pdxJ	serC	upp	BW25113	yjjG	ndk	udk	BW25113	udp	thyA	deoA	deoB	BW25113	folB	folP	gcvP	gcvT	BW25113	lpd	metF	pdxA	BW25113	pdxH	BW25113	pdxJ	serC	upp	BW25113	yjjG	ndk	udk	BW25113	udp	thyA	deoA
Treatment	NGM	NGM	NGM	NGM	NGM	NGM	NGM	NGM	NGM	NGM	NGM	NGM	NGM	NGM	NGM	NGM	NGM	NGM	NGM	NGM	NGM	NGM	NGM	NGM	Ser	Ser	Ser	Ser	Ser	Ser	Ser	Ser	Ser	Ser	Ser	Ser	Ser	Ser	Ser	Ser	Ser	Ser	Ser	Ser	Ser	Ser	Ser	Ser	FU
1	0.0747	0.0748	0.0747	0.0744	0.0754	0.074	0.0739	0.0744	0.074	0.0741	0.0744	0.074	0.0734	0.0738	0.0744	0.0744	0.0736	0.0744	0.0732	0.0739	0.0742	0.0749	0.0741	0.075	0.0737	0.0734	0.0744	0.0748	0.0738	0.0739	0.0727	0.0772	0.0728	0.0731	0.0738	0.0738	0.0732	0.0738	0.0747	0.0747	0.074	0.0726	0.0725	0.0745	0.0752	0.0733	0.074	0.0747	0.0733
2	0.0752	0.0755	0.0757	0.0753	0.0761	0.0748	0.0748	0.0753	0.0749	0.0754	0.0755	0.0752	0.0749	0.0754	0.0758	0.076	0.0752	0.0758	0.0743	0.0754	0.0756	0.076	0.0751	0.0766	0.0754	0.075	0.076	0.0762	0.075	0.0757	0.0743	0.0771	0.0744	0.0747	0.0752	0.0757	0.0753	0.0761	0.0767	0.0771	0.0759	0.0747	0.0744	0.0764	0.0772	0.0753	0.0756	0.0767	0.0754
3	0.0758	0.0762	0.0774	0.0759	0.0769	0.0758	0.0753	0.0762	0.0757	0.0761	0.0764	0.076	0.0752	0.077	0.0769	0.0774	0.0761	0.0771	0.0751	0.0762	0.0766	0.0768	0.0759	0.0776	0.0762	0.0758	0.0774	0.0769	0.0757	0.0765	0.0749	0.0777	0.0748	0.0752	0.0759	0.0764	0.0755	0.0774	0.0777	0.0782	0.0765	0.0758	0.075	0.0772	0.0781	0.076	0.0762	0.0772	0.0759
4	0.0772	0.0773	0.0804	0.0765	0.078	0.0771	0.0764	0.0777	0.077	0.0776	0.078	0.0774	0.0755	0.0797	0.0783	0.0796	0.0772	0.0796	0.0765	0.078	0.0787	0.0787	0.0774	0.0794	0.0773	0.0772	0.08	0.0777	0.0765	0.078	0.0763	0.0791	0.0758	0.0765	0.0771	0.0777	0.0758	0.08	0.0796	0.0805	0.078	0.078	0.0765	0.0788	0.08	0.0775	0.0774	0.0784	0.0766
5	0.0791	0.0792	0.0862	0.0773	0.0795	0.0791	0.0779	0.0803	0.0794	0.079	0.0802	0.0807	0.0763	0.0843	0.0803	0.0821	0.0789	0.0838	0.0782	0.0801	0.0818	0.0813	0.0786	0.0828	0.0795	0.0788	0.0842	0.0788	0.0783	0.0799	0.0779	0.0815	0.0781	0.078	0.0791	0.0801	0.0764	0.0842	0.082	0.0838	0.0799	0.0816	0.0783	0.0808	0.0824	0.0802	0.0788	0.0807	0.0776
6	0.0806	0.0811	0.0921	0.0782	0.0812	0.0817	0.081	0.0862	0.0841	0.0814	0.0829	0.0848	0.077	0.0925	0.081	0.0838	0.0809	0.0888	0.0803	0.082	0.0858	0.0856	0.0806	0.087	0.0819	0.0817	0.0914	0.0802	0.0804	0.0828	0.0807	0.0859	0.0815	0.081	0.0818	0.0838	0.0773	0.0914	0.0844	0.0881	0.0829	0.0878	0.0818	0.0833	0.0863	0.0844	0.0812	0.0841	0.0787
7	0.0816	0.0814	0.102	0.0788	0.082	0.083	0.0837	0.0915	0.0857	0.0816	0.0833	0.0904	0.0778	0.1013	0.0808	0.0846	0.082	0.097	0.0826	0.0821	0.0869	0.0916	0.0818	0.0908	0.0847	0.0857	0.1028	0.0814	0.0826	0.0865	0.0848	0.0928	0.0872	0.0858	0.0862	0.0902	0.0782	0.1026	0.0853	0.0932	0.0873	0.0976	0.0859	0.0869	0.0918	0.091	0.0847	0.0896	0.0799
8	0.0821	0.0813	0.1174	0.0794	0.0823	0.0833	0.0833	0.1008	0.0859	0.0818	0.0837	0.0995	0.0788	0.116	0.0805	0.0847	0.0822	0.1089	0.0828	0.0821	0.0873	0.101	0.0818	0.0945	0.0892	0.0917	0.1179	0.0828	0.086	0.0927	0.0915	0.1043	0.0962	0.0934	0.093	0.1006	0.0791	0.119	0.0849	0.0989	0.0924	0.1114	0.0898	0.0914	0.0979	0.1016	0.0903	0.0985	0.0816
9	0.0819	0.0815	0.1334	0.08	0.0826	0.083	0.0837	0.1163	0.0852	0.0816	0.0836	0.1138	0.0797	0.1317	0.0805	0.0842	0.0823	0.1254	0.0834	0.0817	0.0867	0.1164	0.082	0.0967	0.094	0.1003	0.1404	0.0845	0.0899	0.0984	0.0993	0.1207	0.1043	0.1008	0.1002	0.1154	0.0804	0.1403	0.0848	0.1019	0.0975	0.1318	0.0961	0.0942	0.1032	0.1183	0.099	0.109	0.0837
10	0.0819	0.0815	0.1442	0.0809	0.0827	0.083	0.0837	0.1311	0.0851	0.0814	0.0836	0.1274	0.081	0.1448	0.0802	0.084	0.0823	0.1361	0.0828	0.0818	0.0881	0.1278	0.0842	0.0988	0.0971	0.1088	0.1692	0.0863	0.0938	0.1074	0.1067	0.1445	0.1098	0.1039	0.1094	0.1386	0.0819	0.1686	0.085	0.1053	0.1028	0.1578	0.1015	0.0955	0.1086	0.1423	0.1103	0.1235	0.0851
11	0.0817	0.082	0.1636	0.0816	0.0829	0.0828	0.084	0.1451	0.0847	0.0813	0.0836	0.1405	0.0822	0.1635	0.08	0.0835	0.0822	0.1518	0.084	0.0816	0.087	0.1418	0.0849	0.1011	0.1007	0.1196	0.1999	0.0886	0.098	0.1126	0.1156	0.173	0.1156	0.1039	0.1184	0.1663	0.0834	0.1991	0.0852	0.1093	0.1088	0.1904	0.1057	0.0969	0.1148	0.1711	0.1227	0.1349	0.0869
12	0.0815	0.0817	0.1822	0.0826	0.0831	0.0828	0.0842	0.1621	0.0847	0.0812	0.0837	0.1572	0.0834	0.1777	0.0798	0.0832	0.0818	0.1714	0.084	0.0815	0.0884	0.1593	0.0835	0.1028	0.1054	0.135	0.227	0.0914	0.1017	0.1217	0.1223	0.2037	0.1209	0.1027	0.1238	0.1951	0.0843	0.2305	0.0853	0.1131	0.1143	0.2171	0.1102	0.0985	0.1214	0.2014	0.1295	0.1489	0.0885
13	0.0816	0.0819	0.199	0.0835	0.0836	0.0829	0.0837	0.1823	0.0845	0.0814	0.0837	0.1755	0.0842	0.198	0.0798	0.0832	0.0818	0.189	0.084	0.0814	0.0872	0.1774	0.0873	0.1074	0.1097	0.1499	0.258	0.0945	0.1053	0.1318	0.1294	0.232	0.1248	0.1013	0.1288	0.2249	0.0854	0.2611	0.0855	0.116	0.1188	0.2473	0.1147	0.1005	0.128	0.2315	0.1347	0.1653	0.0909
14	0.0816	0.0826	0.2093	0.0837	0.0839	0.0825	0.0838	0.1973	0.0844	0.0813	0.0836	0.1894	0.0844	0.2106	0.0796	0.0828	0.0816	0.2013	0.0864	0.0812	0.0876	0.1927	0.0861	0.1118	0.1133	0.1626	0.2832	0.0976	0.109	0.1427	0.1359	0.2623	0.128	0.1004	0.1339	0.2529	0.0855	0.2833	0.0856	0.1181	0.1222	0.2718	0.1186	0.1026	0.1341	0.2608	0.1395	0.1779	0.0932
15	0.0815	0.0822	0.2216	0.0836	0.0845	0.0825	0.0842	0.2108	0.0845	0.0812	0.0837	0.2042	0.0843	0.2252	0.0795	0.0829	0.0815	0.2136	0.0849	0.0812	0.0873	0.2079	0.0882	0.1157	0.1167	0.1705	0.3038	0.1015	0.1135	0.1561	0.1436	0.2909	0.1304	0.1	0.1403	0.2793	0.0852	0.3094	0.0855	0.1197	0.1269	0.2986	0.1221	0.1045	0.1398	0.2838	0.1477	0.1914	0.0959
16	0.0815	0.0827	0.2305	0.0833	0.0849	0.0823	0.0841	0.2231	0.0845	0.081	0.0835	0.2167	0.0843	0.234	0.0792	0.0826	0.0815	0.2247	0.085	0.0812	0.0872	0.2181	0.0899	0.1191	0.1204	0.1787	0.3227	0.1062	0.1179	0.169	0.1516	0.3142	0.1315	0.0997	0.1463	0.3035	0.0841	0.3321	0.086	0.1216	0.1318	0.3227	0.1262	0.1067	0.1455	0.3006	0.1548	0.2058	0.097
17	0.0816	0.0849	0.2443	0.0834	0.0856	0.0823	0.0843	0.2342	0.0843	0.081	0.0838	0.2278	0.0845	0.2425	0.0792	0.0826	0.0815	0.2347	0.0851	0.081	0.0872	0.2298	0.0904	0.1248	0.1251	0.1882	0.3444	0.1116	0.1224	0.1806	0.1601	0.3337	0.1333	0.1002	0.1505	0.3265	0.0834	0.3463	0.0862	0.123	0.137	0.3422	0.1303	0.109	0.1515	0.3203	0.1608	0.2199	0.0979
18	0.0814	0.0842	0.2497	0.0833	0.0864	0.0823	0.0845	0.2462	0.0842	0.0809	0.0839	0.2384	0.0845	0.2551	0.079	0.0822	0.0812	0.2444	0.0844	0.0808	0.0871	0.2406	0.0925	0.1319	0.1297	0.1979	0.3602	0.1174	0.126	0.1937	0.1651	0.3525	0.1346	0.1002	0.1558	0.3438	0.0828	0.3661	0.0867	0.124	0.1424	0.3587	0.1351	0.1111	0.1579	0.339	0.1687	0.2316	0.099
19	0.0814	0.0834	0.257	0.0832	0.0869	0.0821	0.0849	0.2562	0.0841	0.0809	0.084	0.2492	0.0845	0.2619	0.0789	0.0822	0.0812	0.2522	0.0848	0.0809	0.087	0.2495	0.0954	0.1452	0.135	0.2061	0.3759	0.1239	0.13	0.2067	0.1712	0.3711	0.1362	0.1003	0.1617	0.3608	0.0824	0.382	0.0864	0.1251	0.1486	0.3735	0.1405	0.1127	0.164	0.3552	0.1777	0.244	0.1004
20	0.0815	0.0839	0.2596	0.0834	0.0878	0.0823	0.0856	0.2623	0.084	0.0809	0.0845	0.2577	0.0847	0.2651	0.0789	0.0823	0.0812	0.2572	0.0862	0.0807	0.087	0.2578	0.0981	0.1515	0.1411	0.214	0.3902	0.1306	0.1337	0.2185	0.1775	0.3864	0.1371	0.1005	0.1672	0.3778	0.0824	0.3968	0.0869	0.1261	0.1544	0.3897	0.1459	0.1144	0.1689	0.3714	0.1873	0.2556	0.1028
21	0.0814	0.085	0.2625	0.0832	0.0886	0.0821	0.086	0.2667	0.0841	0.0808	0.0847	0.2619	0.0847	0.2691	0.0787	0.0822	0.0811	0.2595	0.0871	0.0807	0.0869	0.2621	0.1022	0.1605	0.1481	0.2201	0.4028	0.1374	0.1373	0.229	0.1848	0.4013	0.1382	0.1005	0.1726	0.3931	0.0821	0.412	0.0873	0.1274	0.1576	0.4021	0.149	0.116	0.1733	0.3869	0.1959	0.2668	0.1051
22	0.0814	0.0857	0.2648	0.0832	0.089	0.0821	0.0868	0.2708	0.0841	0.0809	0.0853	0.2649	0.0849	0.2723	0.0788	0.0822	0.0809	0.2625	0.0892	0.0807	0.087	0.265	0.1059	0.1741	0.1559	0.2245	0.4122	0.1452	0.1414	0.2377	0.1922	0.4183	0.1394	0.1008	0.1784	0.4082	0.0823	0.4239	0.0879	0.1277	0.1604	0.4164	0.153	0.118	0.1799	0.3991	0.2047	0.2783	0.1077
23	0.0816	0.0856	0.2658	0.0832	0.0895	0.082	0.0877	0.2752	0.0841	0.0809	0.0855	0.2672	0.0848	0.271	0.0786	0.0821	0.0808	0.2654	0.0903	0.0808	0.0871	0.2678	0.1101	0.1804	0.1608	0.2299	0.4175	0.1526	0.1443	0.2483	0.1978	0.4262	0.1398	0.1009	0.1844	0.4207	0.0822	0.4304	0.0883	0.1276	0.1627	0.4292	0.1565	0.1198	0.1869	0.4072	0.2126	0.2884	0.1101
24	0.0815	0.0871	0.2686	0.0831	0.0899	0.082	0.0888	0.2748	0.0838	0.0808	0.0861	0.27	0.085	0.2739	0.0785	0.082	0.081	0.2676	0.0942	0.0808	0.0872	0.27	0.116	0.1882	0.1667	0.237	0.4223	0.1579	0.1462	0.2532	0.2039	0.4333	0.1401	0.1012	0.1849	0.4299	0.0821	0.4345	0.0882	0.1282	0.1669	0.4365	0.1608	0.1215	0.1937	0.4136	0.2199	0.298	0.113
25	0.0816	0.0878	0.2696	0.0831	0.0905	0.0821	0.09	0.282	0.084	0.0807	0.0868	0.273	0.0852	0.279	0.0784	0.0822	0.0809	0.2712	0.0968	0.0809	0.0872	0.2739	0.1234	0.1972	0.1743	0.2412	0.4281	0.1655	0.1498	0.258	0.2106	0.4391	0.1409	0.1015	0.1883	0.4367	0.0823	0.4392	0.0885	0.1295	0.1702	0.442	0.1651	0.124	0.2007	0.42	0.2253	0.3088	0.1163
26	0.0816	0.0897	0.2722	0.0831	0.0911	0.082	0.0917	0.2766	0.084	0.0807	0.0877	0.2733	0.0851	0.2738	0.0784	0.0824	0.0808	0.2722	0.1007	0.0811	0.0874	0.2734	0.1297	0.2027	0.1815	0.2441	0.4319	0.1707	0.1514	0.2627	0.216	0.4437	0.1413	0.1014	0.1904	0.4412	0.0823	0.4444	0.0888	0.1298	0.1734	0.4454	0.1698	0.1265	0.2087	0.4233	0.2292	0.3184	0.1197
27	0.0817	0.0914	0.2741	0.0832	0.0917	0.082	0.0938	0.2786	0.0838	0.0806	0.0889	0.2781	0.0853	0.2797	0.0784	0.0825	0.0809	0.2734	0.1025	0.0813	0.0875	0.2752	0.1374	0.2073	0.1891	0.2478	0.4338	0.1753	0.1528	0.2675	0.2216	0.448	0.1415	0.1018	0.1927	0.4437	0.0822	0.4482	0.089	0.1298	0.1766	0.4492	0.1742	0.1291	0.2156	0.426	0.2338	0.3271	0.1235
28	0.0818	0.0936	0.2749	0.083	0.0921	0.0821	0.0961	0.2834	0.0842	0.0807	0.0903	0.2782	0.0856	0.2848	0.0783	0.0828	0.0808	0.2755	0.106	0.0816	0.088	0.2765	0.1467	0.2106	0.1979	0.2518	0.4329	0.1812	0.1549	0.2732	0.2273	0.453	0.142	0.1022	0.1954	0.4481	0.0824	0.4536	0.089	0.1307	0.1791	0.4525	0.1784	0.1314	0.2226	0.4253	0.2391	0.3362	0.1276
29	0.0822	0.0955	0.2795	0.0832	0.0927	0.082	0.0994	0.2837	0.0841	0.0807	0.0924	0.2848	0.0855	0.2799	0.0783	0.0833	0.0808	0.2759	0.1101	0.0823	0.0882	0.2788	0.1571	0.2156	0.2054	0.2552	0.4315	0.1851	0.1557	0.2775	0.2321	0.4543	0.1421	0.1023	0.1982	0.4518	0.0821	0.4552	0.0892	0.1313	0.1822	0.4552	0.1833	0.1338	0.2294	0.4234	0.2432	0.3455	0.131
30	0.0824	0.0974	0.2788	0.0833	0.0928	0.0819	0.102	0.2851	0.084	0.0806	0.095	0.2816	0.0856	0.2879	0.0784	0.084	0.0807	0.2782	0.116	0.0831	0.0887	0.2789	0.168	0.2187	0.2131	0.2601	0.4307	0.1881	0.157	0.2833	0.2363	0.4548	0.1425	0.1024	0.2012	0.4554	0.0822	0.4544	0.0896	0.1312	0.1845	0.4584	0.1879	0.1356	0.2366	0.4227	0.2481	0.3515	0.1351
31	0.0828	0.0999	0.28	0.0833	0.0932	0.0818	0.1048	0.2892	0.0846	0.0806	0.0981	0.2823	0.0858	0.2837	0.0786	0.085	0.0807	0.2806	0.1233	0.0844	0.0892	0.2841	0.1769	0.2211	0.2209	0.2634	0.4292	0.189	0.1572	0.288	0.2389	0.4528	0.1429	0.1029	0.2039	0.4575	0.0823	0.4532	0.0901	0.1315	0.1872	0.4602	0.1933	0.1376	0.2423	0.4212	0.2538	0.3571	0.1393
32	0.0834	0.1027	0.2812	0.0833	0.0931	0.0819	0.1083	0.2889	0.0845	0.0806	0.101	0.2847	0.0858	0.2918	0.0787	0.0866	0.0808	0.2837	0.1312	0.0862	0.0899	0.2817	0.1842	0.2246	0.2255	0.2693	0.4276	0.1918	0.1578	0.2932	0.2424	0.4519	0.1431	0.1034	0.2067	0.457	0.0821	0.4507	0.0903	0.1314	0.1897	0.4619	0.1975	0.1399	0.2492	0.4196	0.2579	0.3623	0.1438
33	0.0841	0.106	0.2846	0.0834	0.0933	0.0817	0.1119	0.2919	0.0848	0.0805	0.1048	0.2861	0.0855	0.2868	0.0786	0.0884	0.0808	0.2879	0.1404	0.0886	0.0904	0.2858	0.1913	0.2266	0.2342	0.2703	0.425	0.1934	0.1576	0.2973	0.2451	0.4498	0.1432	0.1037	0.2091	0.4557	0.082	0.4491	0.0905	0.1321	0.1918	0.4607	0.2023	0.1427	0.2555	0.4177	0.2618	0.3677	0.1483
34	0.0851	0.1099	0.2845	0.0835	0.0935	0.082	0.1167	0.2933	0.0852	0.0806	0.1093	0.2873	0.0857	0.2906	0.0788	0.0912	0.0809	0.2859	0.1507	0.091	0.0913	0.2858	0.1976	0.229	0.2384	0.2754	0.4247	0.196	0.1579	0.3019	0.2475	0.4482	0.1436	0.1046	0.2122	0.454	0.0822	0.4479	0.091	0.1326	0.1942	0.4578	0.2074	0.1462	0.2607	0.4168	0.2661	0.3715	0.1523
35	0.0867	0.1143	0.2864	0.0836	0.0936	0.0823	0.1214	0.2944	0.0859	0.0806	0.1145	0.2886	0.0859	0.292	0.0792	0.0939	0.0812	0.287	0.1603	0.0935	0.0927	0.2874	0.2039	0.2323	0.2431	0.2783	0.4238	0.1989	0.1587	0.3069	0.2524	0.4473	0.1439	0.1055	0.2146	0.4526	0.0825	0.4472	0.0916	0.1336	0.1967	0.4556	0.213	0.1507	0.2686	0.4165	0.2706	0.3753	0.1567
36	0.0886	0.1198	0.2941	0.0838	0.0939	0.0824	0.1273	0.2974	0.0867	0.0807	0.1207	0.2897	0.086	0.2984	0.0797	0.0975	0.0814	0.2895	0.1684	0.0966	0.0938	0.2916	0.2104	0.2348	0.2483	0.2815	0.422	0.2014	0.1589	0.31	0.255	0.4463	0.1443	0.1068	0.2173	0.4519	0.0825	0.4446	0.0922	0.1346	0.1998	0.4532	0.2177	0.1549	0.2752	0.415	0.2753	0.3777	0.1607
37	0.0902	0.1249	0.2941	0.0839	0.0937	0.0831	0.1332	0.2983	0.0874	0.0807	0.1271	0.2913	0.0859	0.2956	0.0801	0.1009	0.0815	0.2923	0.1732	0.1007	0.0951	0.2918	0.2159	0.237	0.252	0.284	0.4201	0.2025	0.1585	0.3132	0.2575	0.4433	0.1438	0.1081	0.2196	0.4496	0.0824	0.4425	0.0924	0.1355	0.2018	0.4489	0.2229	0.159	0.2791	0.413	0.2784	0.3786	0.1638
38	0.0925	0.1311	0.2958	0.0841	0.0937	0.0834	0.14	0.2992	0.0884	0.0809	0.1349	0.2933	0.0861	0.3007	0.0811	0.1055	0.0819	0.295	0.1787	0.1064	0.0966	0.292	0.2219	0.239	0.2574	0.2871	0.4194	0.2033	0.1591	0.3168	0.2604	0.4428	0.1442	0.1105	0.2223	0.4488	0.0824	0.442	0.0932	0.1372	0.2045	0.4463	0.2277	0.1637	0.2833	0.4124	0.2823	0.3814	0.1672
39	0.0953	0.1385	0.2966	0.0844	0.0934	0.084	0.1462	0.3024	0.0895	0.0812	0.1423	0.2938	0.0859	0.2999	0.0821	0.1108	0.0822	0.2923	0.1826	0.1125	0.0979	0.2947	0.2268	0.2403	0.2612	0.2891	0.4185	0.204	0.1581	0.319	0.2628	0.441	0.1441	0.1135	0.2242	0.4468	0.0823	0.44	0.0938	0.1391	0.2073	0.4439	0.2334	0.1682	0.2858	0.4108	0.2854	0.3822	0.1686
40	0.099	0.1447	0.2938	0.0843	0.0938	0.0846	0.1508	0.3031	0.0913	0.0812	0.1491	0.2953	0.0858	0.2994	0.0833	0.1172	0.0827	0.2958	0.1878	0.1194	0.0999	0.295	0.2322	0.2436	0.266	0.2929	0.4173	0.2072	0.1589	0.3222	0.2659	0.4402	0.1444	0.1179	0.2267	0.4466	0.0826	0.4382	0.0948	0.1418	0.21	0.4408	0.2379	0.1746	0.2911	0.4101	0.2894	0.3842	0.1708
41	0.1032	0.1494	0.2968	0.0848	0.0939	0.0858	0.1536	0.3039	0.0933	0.0816	0.1543	0.2963	0.086	0.3016	0.0851	0.1236	0.0832	0.2958	0.1919	0.1276	0.1025	0.2957	0.2372	0.245	0.2701	0.2954	0.4164	0.2087	0.1595	0.3243	0.2684	0.4387	0.1444	0.1242	0.2287	0.4444	0.0827	0.4367	0.0957	0.1456	0.2122	0.438	0.2415	0.1798	0.2939	0.4091	0.2926	0.3856	0.1731
42	0.1068	0.1513	0.2982	0.085	0.0938	0.0871	0.1559	0.3059	0.0952	0.0819	0.1594	0.2978	0.086	0.3018	0.0865	0.1305	0.0841	0.301	0.1956	0.1373	0.1056	0.2978	0.242	0.2471	0.2742	0.2968	0.415	0.2088	0.1587	0.3253	0.2704	0.4374	0.1445	0.1322	0.2313	0.4431	0.0827	0.4349	0.0965	0.1504	0.2152	0.4351	0.245	0.1856	0.2961	0.4077	0.2956	0.3866	0.1753
43	0.1108	0.1536	0.2993	0.0857	0.094	0.0888	0.1584	0.3063	0.0973	0.0823	0.1643	0.2983	0.0861	0.304	0.0882	0.1379	0.0849	0.299	0.1994	0.1488	0.1084	0.2981	0.244	0.2484	0.2793	0.2992	0.4141	0.2089	0.1591	0.3268	0.2736	0.4361	0.1445	0.1436	0.2333	0.4419	0.083	0.4341	0.0981	0.1571	0.2179	0.4326	0.2487	0.1914	0.301	0.4068	0.299	0.3876	0.1775
44	0.1151	0.1556	0.3021	0.0858	0.0937	0.09	0.1607	0.3062	0.0992	0.0828	0.1694	0.3005	0.0859	0.3081	0.0906	0.1467	0.0859	0.3016	0.2027	0.1576	0.112	0.2998	0.2453	0.2507	0.282	0.3003	0.4128	0.2091	0.1587	0.328	0.2751	0.4356	0.1447	0.1584	0.2361	0.4412	0.0827	0.4323	0.0995	0.1658	0.221	0.4316	0.2523	0.1964	0.3038	0.4054	0.3014	0.3886	0.1789
45	0.12	0.1577	0.302	0.0867	0.0945	0.0914	0.1629	0.3089	0.1014	0.0836	0.1736	0.3018	0.0861	0.3077	0.0939	0.1556	0.0868	0.3031	0.206	0.1653	0.1156	0.3008	0.2468	0.2526	0.2856	0.3016	0.4118	0.212	0.1589	0.3293	0.2779	0.4344	0.145	0.1743	0.2384	0.4401	0.083	0.4313	0.1016	0.1757	0.2239	0.4297	0.2559	0.2034	0.3083	0.4051	0.3041	0.3909	0.1815
46	0.1252	0.1602	0.3042	0.0869	0.0943	0.0935	0.1653	0.3097	0.1038	0.0847	0.1774	0.3026	0.086	0.3087	0.0977	0.165	0.088	0.3038	0.2092	0.1717	0.1201	0.302	0.2479	0.2543	0.2889	0.3029	0.4112	0.2116	0.1588	0.3302	0.2796	0.4332	0.1446	0.1932	0.2404	0.439	0.083	0.4296	0.1038	0.1851	0.2262	0.4276	0.2595	0.2094	0.3105	0.404	0.3053	0.3914	0.1833
47	0.1309	0.1632	0.3044	0.088	0.0948	0.0963	0.1679	0.3103	0.1063	0.0864	0.1818	0.304	0.0864	0.3074	0.1032	0.1742	0.0895	0.3063	0.2115	0.1767	0.1254	0.3034	0.249	0.2567	0.2931	0.3057	0.411	0.2122	0.1592	0.3316	0.2821	0.4323	0.1451	0.2151	0.2426	0.4381	0.0831	0.4288	0.1066	0.1984	0.228	0.4266	0.263	0.2134	0.3145	0.4032	0.3071	0.3926	0.1852
48	0.1372	0.1656	0.3058	0.0886	0.095	0.0997	0.1694	0.3116	0.1083	0.0882	0.1856	0.3049	0.0861	0.311	0.1095	0.1839	0.0907	0.3065	0.2132	0.1811	0.1308	0.3053	0.2498	0.2582	0.2961	0.306	0.4094	0.2134	0.1588	0.3327	0.2837	0.431	0.1448	0.2354	0.2438	0.4363	0.0833	0.4273	0.1098	0.2103	0.2296	0.4248	0.266	0.2178	0.3171	0.402	0.3084	0.3931	0.1875
49	0.144	0.1687	0.3066	0.0896	0.0956	0.102	0.1709	0.3142	0.1105	0.0903	0.1884	0.3055	0.0861	0.3136	0.1162	0.1937	0.0925	0.3086	0.2156	0.1852	0.1374	0.3059	0.2508	0.2601	0.2995	0.3077	0.4088	0.2132	0.1581	0.333	0.285	0.4299	0.1451	0.2552	0.2454	0.4355	0.0832	0.4264	0.1138	0.2243	0.2318	0.4236	0.2685	0.2232	0.3214	0.4016	0.3097	0.3948	0.1894
50	0.151	0.1714	0.3083	0.0901	0.0959	0.1036	0.1727	0.3147	0.1128	0.0925	0.1912	0.3078	0.0863	0.3145	0.1238	0.2019	0.095	0.311	0.2189	0.1885	0.1436	0.3069	0.2518	0.2619	0.302	0.3085	0.4076	0.2131	0.1583	0.3343	0.2872	0.4295	0.1454	0.2754	0.2476	0.4356	0.0835	0.4263	0.119	0.2386	0.2342	0.4242	0.2724	0.2279	0.3258	0.4015	0.3111	0.3964	0.1914
51	0.1583	0.1747	0.3086	0.0911	0.0966	0.1058	0.1739	0.3154	0.1152	0.0947	0.1942	0.3089	0.0862	0.3152	0.1327	0.2084	0.0975	0.3117	0.2197	0.1912	0.147	0.3076	0.2519	0.262	0.3042	0.3087	0.407	0.2144	0.158	0.3349	0.2885	0.4281	0.1449	0.2942	0.2497	0.4341	0.0832	0.4246	0.1247	0.2528	0.2359	0.422	0.2742	0.2315	0.327	0.3998	0.3119	0.3969	0.1935
52	0.1642	0.177	0.3097	0.0924	0.0974	0.1085	0.175	0.3161	0.1175	0.0981	0.1967	0.3095	0.0862	0.3172	0.1425	0.216	0.1002	0.3122	0.2214	0.1933	0.1502	0.3083	0.2528	0.2627	0.3074	0.3092	0.406	0.2147	0.1576	0.3359	0.2898	0.4272	0.1448	0.3113	0.2509	0.4334	0.0837	0.4236	0.1316	0.2668	0.2376	0.4213	0.2769	0.236	0.3295	0.399	0.3126	0.398	0.1955
53	0.1693	0.1795	0.3105	0.0938	0.0984	0.1107	0.1763	0.3178	0.12	0.1021	0.199	0.3113	0.0862	0.3191	0.1544	0.2225	0.1028	0.3141	0.2235	0.1956	0.1532	0.31	0.2544	0.2636	0.3095	0.3086	0.4056	0.214	0.1576	0.3365	0.2916	0.4272	0.1446	0.3284	0.252	0.4331	0.0836	0.4228	0.1402	0.2796	0.2407	0.4199	0.2793	0.2399	0.3322	0.3986	0.3142	0.3987	0.1971
54	0.1745	0.1825	0.3121	0.0955	0.0991	0.1137	0.1773	0.3185	0.1224	0.1073	0.2014	0.3119	0.0862	0.3177	0.1653	0.2289	0.1054	0.3159	0.225	0.198	0.1562	0.3113	0.2554	0.265	0.3116	0.3094	0.4041	0.215	0.1575	0.3376	0.2923	0.4256	0.1449	0.3384	0.2545	0.4321	0.0838	0.4213	0.1505	0.2919	0.2426	0.4196	0.2819	0.2444	0.3314	0.398	0.315	0.4	0.1998
[truncated: 47 more columns]

## Sheet: rep2t
Well	deoA	deoB	BW25113	folB	folP	gcvP	gcvT	BW25113	lpd	metF	pdxA	BW25113	pdxH	BW25113	pdxJ	serC	upp	BW25113	yjjG	ndk	udk	BW25113	udp	thyA	deoA	deoB	BW25113	folB	folP	gcvP	gcvT	BW25113	lpd	metF	pdxA	BW25113	pdxH	BW25113	pdxJ	serC	upp	BW25113	yjjG	ndk	udk	BW25113	udp	thyA	deoA
Treatment	NGM	NGM	NGM	NGM	NGM	NGM	NGM	NGM	NGM	NGM	NGM	NGM	NGM	NGM	NGM	NGM	NGM	NGM	NGM	NGM	NGM	NGM	NGM	NGM	Ser	Ser	Ser	Ser	Ser	Ser	Ser	Ser	Ser	Ser	Ser	Ser	Ser	Ser	Ser	Ser	Ser	Ser	Ser	Ser	Ser	Ser	Ser	Ser	FU
1	0.0832	0.083	0.088	0.0862	0.0854	0.0823	0.0819	0.0829	0.0815	0.0834	0.0823	0.0801	0.0764	0.0819	0.0827	0.0848	0.0869	0.0833	0.0822	0.0835	0.0842	0.0817	0.0803	0.0817	0.0818	0.0812	0.0864	0.0827	0.0824	0.0808	0.0807	0.0823	0.081	0.0809	0.0802	0.08	0.0719	0.078	0.0737	0.0797	0.0801	0.0782	0.077	0.0763	0.0783	0.076	0.0776	0.0752	0.0813
2	0.0891	0.0867	0.0933	0.0902	0.0886	0.1071	0.0871	0.0882	0.0852	0.0878	0.0877	0.0849	0.0796	0.0877	0.0892	0.0902	0.0936	0.0879	0.0877	0.0893	0.0891	0.0869	0.0851	0.0871	0.0889	0.0868	0.0926	0.0864	0.0876	0.0861	0.0876	0.0882	0.0862	0.0879	0.0874	0.0859	0.0756	0.0827	0.0781	0.0844	0.0868	0.0828	0.0814	0.0816	0.0828	0.08	0.082	0.079	0.0889
3	0.0968	0.091	0.1032	0.0973	0.0937	0.1175	0.0928	0.0956	0.0912	0.0926	0.0934	0.092	0.0831	0.0964	0.0966	0.0986	0.1009	0.0954	0.0996	0.0964	0.0954	0.0942	0.089	0.0942	0.0968	0.0921	0.1032	0.0911	0.093	0.0913	0.0936	0.0963	0.0929	0.0926	0.0938	0.0927	0.0773	0.0892	0.0805	0.0903	0.092	0.0879	0.0838	0.0838	0.0859	0.0833	0.0848	0.0814	0.0953
4	0.104	0.0985	0.1126	0.104	0.0994	0.1205	0.0978	0.1039	0.0968	0.0978	0.0979	0.0991	0.0869	0.1043	0.1035	0.1065	0.1061	0.1034	0.0989	0.1021	0.1016	0.1021	0.0941	0.1013	0.1062	0.1009	0.1172	0.0976	0.1005	0.0998	0.1013	0.1075	0.1012	0.0993	0.101	0.1021	0.0792	0.0939	0.084	0.0986	0.0993	0.0959	0.0876	0.0887	0.0912	0.0888	0.0894	0.0862	0.1008
5	0.1099	0.1126	0.124	0.1101	0.1042	0.1277	0.1087	0.1161	0.101	0.1049	0.1024	0.1075	0.0878	0.1137	0.1161	0.1141	0.1145	0.1136	0.1044	0.1104	0.1089	0.1103	0.0991	0.1087	0.116	0.1138	0.1333	0.105	0.1085	0.1056	0.1101	0.121	0.1068	0.1084	0.1085	0.1142	0.0818	0.1029	0.0895	0.1096	0.1068	0.1074	0.0944	0.0952	0.0985	0.0972	0.0953	0.0917	0.106
6	0.1183	0.1133	0.1341	0.1201	0.1107	0.1361	0.1142	0.1272	0.1044	0.1154	0.1075	0.121	0.0886	0.1281	0.12	0.1229	0.1215	0.1251	0.1133	0.1167	0.1166	0.1278	0.1127	0.1198	0.1341	0.129	0.1617	0.1171	0.1187	0.1201	0.1245	0.1418	0.1117	0.1238	0.1226	0.1303	0.0852	0.1156	0.0961	0.1238	0.1182	0.1211	0.1001	0.1012	0.1079	0.108	0.1019	0.0996	0.1144
7	0.1266	0.1201	0.1521	0.1257	0.1176	0.1421	0.1181	0.1423	0.1077	0.1239	0.1154	0.1316	0.09	0.1387	0.127	0.1348	0.1316	0.1392	0.1242	0.1265	0.1271	0.1347	0.1162	0.132	0.1553	0.1497	0.1959	0.131	0.1333	0.1402	0.1448	0.1715	0.1154	0.144	0.1427	0.156	0.0894	0.1355	0.0993	0.1453	0.1336	0.1419	0.1115	0.112	0.1209	0.123	0.114	0.1143	0.1234
8	0.1371	0.1324	0.1736	0.1345	0.1241	0.1517	0.1316	0.1588	0.1102	0.1366	0.1236	0.1493	0.0911	0.1576	0.1391	0.1497	0.1453	0.1581	0.1364	0.1376	0.1402	0.1532	0.1284	0.1442	0.1821	0.1751	0.2336	0.148	0.1509	0.1586	0.1709	0.2067	0.118	0.1676	0.167	0.1897	0.093	0.1622	0.1049	0.1723	0.1527	0.173	0.127	0.1263	0.1394	0.1454	0.1266	0.125	0.1349
9	0.1515	0.1533	0.1969	0.1468	0.134	0.1659	0.1469	0.186	0.1129	0.1515	0.1327	0.1688	0.0923	0.1797	0.1537	0.168	0.1598	0.1794	0.1486	0.1503	0.1562	0.1765	0.1389	0.1619	0.2086	0.1966	0.2637	0.1651	0.1722	0.1734	0.1937	0.2382	0.1196	0.1872	0.1873	0.2213	0.0953	0.1924	0.1115	0.1998	0.175	0.2034	0.1454	0.1455	0.1597	0.1774	0.1475	0.1493	0.1494
10	0.1677	0.1639	0.2204	0.16	0.1443	0.1778	0.155	0.2066	0.1137	0.1699	0.1441	0.1941	0.0937	0.2017	0.17	0.1898	0.1746	0.2023	0.1619	0.1642	0.1692	0.1991	0.1545	0.1812	0.2357	0.2218	0.3033	0.181	0.1965	0.1924	0.2158	0.2759	0.1206	0.2108	0.2015	0.2558	0.097	0.2154	0.1196	0.228	0.1996	0.2318	0.1645	0.1751	0.1761	0.2059	0.1662	0.1704	0.166
11	0.1859	0.1791	0.2363	0.1759	0.1558	0.1913	0.1722	0.2265	0.1149	0.1889	0.1549	0.213	0.0945	0.2293	0.1853	0.2084	0.1917	0.2226	0.1755	0.1788	0.1886	0.2196	0.1735	0.206	0.2663	0.2459	0.3336	0.2041	0.2138	0.2091	0.2352	0.311	0.1211	0.245	0.226	0.2901	0.0947	0.2484	0.1309	0.2581	0.2287	0.2683	0.1731	0.193	0.199	0.2374	0.1782	0.1895	0.1842
12	0.2063	0.1948	0.2502	0.1903	0.1687	0.192	0.1824	0.2367	0.1161	0.2034	0.168	0.2259	0.0959	0.2402	0.2039	0.2267	0.2084	0.2337	0.1884	0.1911	0.2031	0.2341	0.1847	0.2166	0.2897	0.2646	0.3661	0.2263	0.2329	0.2232	0.2603	0.339	0.1222	0.2724	0.2382	0.3236	0.0869	0.2809	0.1468	0.2928	0.257	0.3046	0.1903	0.2118	0.229	0.2707	0.196	0.2113	0.205
13	0.2173	0.204	0.26	0.1998	0.1788	0.204	0.1881	0.2473	0.1171	0.2125	0.1755	0.2379	0.0973	0.2459	0.2176	0.236	0.2188	0.2444	0.1958	0.1987	0.2124	0.2446	0.1849	0.2254	0.3228	0.2839	0.3962	0.2423	0.2578	0.2449	0.2766	0.3687	0.1233	0.2986	0.2564	0.3493	0.0829	0.3044	0.1643	0.3116	0.2752	0.3271	0.2136	0.2454	0.2402	0.3061	0.2179	0.2355	0.2145
14	0.2268	0.2131	0.2696	0.2105	0.1866	0.2088	0.1924	0.2576	0.1178	0.2228	0.1813	0.2482	0.0979	0.2606	0.2303	0.2456	0.2283	0.2535	0.2018	0.2048	0.2216	0.2546	0.1882	0.233	0.347	0.3079	0.426	0.2659	0.2742	0.2681	0.3007	0.4049	0.1243	0.3234	0.2759	0.379	0.0815	0.3376	0.1865	0.3429	0.303	0.3555	0.2282	0.2612	0.27	0.3268	0.2312	0.2614	0.2238
15	0.2381	0.22	0.2789	0.2192	0.1944	0.2107	0.1969	0.2674	0.119	0.234	0.1879	0.259	0.0994	0.2617	0.2393	0.2579	0.2372	0.2627	0.2107	0.2106	0.232	0.2666	0.2005	0.2411	0.3702	0.3337	0.451	0.2881	0.2971	0.289	0.3262	0.4406	0.126	0.3472	0.2918	0.412	0.0808	0.3731	0.2081	0.3761	0.3268	0.396	0.2447	0.2845	0.2953	0.3556	0.2574	0.2848	0.2352
16	0.2506	0.2269	0.286	0.2285	0.202	0.2068	0.2002	0.2742	0.1199	0.2404	0.1945	0.2678	0.1002	0.2697	0.2504	0.2681	0.2448	0.2682	0.2169	0.2161	0.2406	0.2736	0.2184	0.2503	0.3943	0.3588	0.4692	0.3119	0.3236	0.3045	0.3486	0.458	0.1268	0.3618	0.3071	0.4389	0.0807	0.3937	0.2308	0.4044	0.3481	0.4225	0.267	0.3171	0.3123	0.3828	0.2824	0.3063	0.2469
17	0.2618	0.2326	0.2873	0.2365	0.2093	0.2195	0.2037	0.2799	0.1207	0.244	0.2004	0.2726	0.1004	0.2724	0.2585	0.2744	0.2491	0.2738	0.222	0.222	0.2463	0.2806	0.2126	0.2578	0.4162	0.3803	0.4846	0.3252	0.3464	0.3171	0.3666	0.4757	0.1275	0.3759	0.3199	0.4569	0.0807	0.4106	0.2564	0.4216	0.371	0.4408	0.2892	0.3333	0.3337	0.4098	0.3028	0.3287	0.2572
18	0.2675	0.2397	0.2916	0.2444	0.2158	0.223	0.2077	0.2843	0.121	0.2481	0.2048	0.277	0.1011	0.2826	0.2629	0.279	0.2523	0.2776	0.2294	0.2257	0.2488	0.2822	0.2269	0.2732	0.4322	0.4029	0.4979	0.3372	0.3675	0.3299	0.383	0.4886	0.1284	0.3884	0.33	0.4702	0.0808	0.4247	0.2872	0.443	0.3896	0.4557	0.312	0.3568	0.3478	0.4276	0.3209	0.3503	0.263
19	0.2716	0.2468	0.2973	0.2514	0.2228	0.2243	0.2108	0.2898	0.1221	0.2512	0.2071	0.2816	0.1014	0.2819	0.2662	0.28	0.2547	0.2821	0.2344	0.2297	0.2526	0.2883	0.215	0.2749	0.4481	0.4166	0.5012	0.344	0.3828	0.3312	0.3959	0.4958	0.1292	0.3984	0.3374	0.4849	0.0806	0.4318	0.3072	0.4532	0.4084	0.4608	0.3326	0.373	0.3662	0.4402	0.3349	0.3618	0.2664
20	0.2739	0.2535	0.2994	0.2593	0.2294	0.2272	0.2131	0.2925	0.1225	0.254	0.208	0.285	0.1016	0.2852	0.27	0.2826	0.2566	0.2851	0.238	0.2322	0.2551	0.2936	0.2174	0.2797	0.4577	0.428	0.5006	0.3461	0.3971	0.3306	0.4071	0.4954	0.1299	0.3967	0.3421	0.4855	0.0806	0.4304	0.3326	0.4629	0.424	0.4762	0.3466	0.3864	0.3782	0.4542	0.3485	0.3733	0.2686
21	0.2763	0.2572	0.301	0.2656	0.2347	0.2233	0.2161	0.2961	0.1231	0.2562	0.2091	0.2884	0.1025	0.2889	0.2724	0.2864	0.2581	0.2888	0.2398	0.2348	0.2571	0.2978	0.2344	0.2797	0.4679	0.4395	0.4984	0.3475	0.4075	0.3321	0.4143	0.4955	0.1305	0.3947	0.3495	0.4841	0.0807	0.4305	0.3552	0.476	0.437	0.4748	0.3593	0.3962	0.3831	0.4622	0.3504	0.3824	0.2711
22	0.2778	0.2606	0.3068	0.2702	0.2392	0.2308	0.2178	0.3007	0.1237	0.2577	0.2096	0.2911	0.1025	0.2917	0.2739	0.2884	0.2594	0.2915	0.2406	0.2364	0.2588	0.2992	0.2218	0.2864	0.4753	0.4489	0.4972	0.3472	0.4138	0.3316	0.4141	0.4925	0.1314	0.3922	0.3504	0.4823	0.0807	0.4293	0.3781	0.4827	0.4492	0.4724	0.3707	0.4013	0.3788	0.4647	0.3507	0.3886	0.2724
23	0.2793	0.2627	0.3057	0.2726	0.2427	0.2276	0.2199	0.3	0.124	0.259	0.2101	0.2936	0.103	0.3001	0.2755	0.2885	0.2608	0.2944	0.2423	0.2382	0.2604	0.3023	0.2323	0.2863	0.4808	0.4563	0.4952	0.3476	0.4207	0.3304	0.4131	0.4914	0.1318	0.3903	0.3476	0.4803	0.0807	0.4286	0.4005	0.4898	0.4602	0.4661	0.3784	0.3984	0.3724	0.4629	0.3493	0.3878	0.2737
24	0.2801	0.2645	0.3084	0.275	0.2459	0.2355	0.2211	0.3049	0.1244	0.26	0.2106	0.2967	0.1029	0.2976	0.2769	0.2893	0.2618	0.2961	0.2456	0.2402	0.2621	0.3045	0.2372	0.2856	0.4832	0.4604	0.4936	0.3482	0.427	0.3294	0.4116	0.4886	0.1322	0.3884	0.3448	0.4776	0.0809	0.4271	0.4151	0.4898	0.4583	0.4641	0.3804	0.3955	0.3723	0.4616	0.3478	0.3864	0.2742
25	0.2815	0.2659	0.3072	0.2764	0.2484	0.2148	0.2228	0.3065	0.1253	0.2613	0.2114	0.2973	0.1034	0.3044	0.2778	0.2925	0.2634	0.2973	0.2447	0.2414	0.2635	0.3074	0.2264	0.2894	0.4803	0.4597	0.4915	0.3476	0.4261	0.3299	0.4104	0.487	0.1327	0.388	0.3432	0.4757	0.0809	0.4279	0.4272	0.488	0.4558	0.4642	0.3816	0.3932	0.3714	0.459	0.3481	0.3839	0.2757
26	0.2824	0.2674	0.3134	0.2776	0.2511	0.2128	0.2235	0.3113	0.1249	0.2621	0.2115	0.2987	0.1034	0.3051	0.2794	0.2926	0.2642	0.2987	0.2455	0.243	0.2647	0.3074	0.2408	0.2929	0.4781	0.458	0.4909	0.3472	0.4243	0.3292	0.4102	0.4863	0.133	0.3877	0.341	0.4753	0.0811	0.4254	0.4367	0.4859	0.4533	0.4644	0.3815	0.3908	0.3687	0.4562	0.3478	0.3828	0.2768
27	0.2831	0.2676	0.3135	0.2791	0.2541	0.217	0.2249	0.3108	0.1252	0.263	0.2119	0.3005	0.1038	0.3078	0.2803	0.2936	0.2652	0.301	0.2465	0.2443	0.2665	0.3095	0.2356	0.2908	0.4753	0.4563	0.4895	0.3477	0.4246	0.3285	0.4089	0.4853	0.1335	0.3866	0.3382	0.4737	0.0813	0.4262	0.4443	0.4831	0.4506	0.4624	0.3816	0.3888	0.3683	0.4554	0.3475	0.3799	0.2776
28	0.2843	0.2689	0.3135	0.28	0.2565	0.2308	0.2263	0.3098	0.1258	0.2639	0.2122	0.3023	0.1039	0.3083	0.2814	0.2958	0.2663	0.305	0.2473	0.2446	0.267	0.3096	0.2433	0.2952	0.4731	0.4548	0.4888	0.3468	0.4233	0.3288	0.4084	0.4841	0.1339	0.3863	0.3371	0.4708	0.0813	0.4263	0.4461	0.4816	0.4483	0.4616	0.382	0.3868	0.3692	0.4538	0.3473	0.3788	0.2779
29	0.2849	0.2704	0.3162	0.2813	0.2583	0.2304	0.2268	0.3129	0.1259	0.2651	0.2128	0.3041	0.1036	0.3091	0.2823	0.2975	0.2671	0.305	0.248	0.2462	0.2685	0.313	0.2441	0.2961	0.4707	0.453	0.4879	0.3468	0.4216	0.328	0.4079	0.4847	0.1343	0.3862	0.3369	0.4705	0.0813	0.4266	0.4437	0.4793	0.4458	0.4605	0.3812	0.385	0.3688	0.4528	0.3472	0.3781	0.2793
30	0.286	0.2711	0.319	0.2823	0.2603	0.2209	0.2285	0.316	0.1262	0.2664	0.2128	0.3045	0.104	0.3114	0.2836	0.2979	0.2682	0.3051	0.2491	0.2467	0.2697	0.316	0.2354	0.2953	0.4676	0.4526	0.4876	0.3483	0.4214	0.3276	0.4073	0.4829	0.1344	0.3855	0.3353	0.4698	0.0819	0.4248	0.4414	0.4782	0.4442	0.4631	0.3815	0.3838	0.3674	0.4523	0.3472	0.376	0.2798
31	0.2868	0.2723	0.3219	0.2825	0.2612	0.2168	0.2287	0.3152	0.127	0.2672	0.213	0.3064	0.1036	0.3164	0.2848	0.2981	0.2691	0.3093	0.2496	0.2476	0.271	0.3181	0.2362	0.2984	0.4659	0.4514	0.4871	0.3472	0.4203	0.3272	0.4061	0.4826	0.1349	0.3853	0.3332	0.4694	0.0818	0.4252	0.4395	0.4761	0.4425	0.4603	0.3813	0.3826	0.3721	0.4513	0.3467	0.3755	0.2803
32	0.2875	0.2736	0.3228	0.2841	0.2618	0.2173	0.2297	0.319	0.1271	0.2683	0.2132	0.3079	0.1041	0.316	0.2859	0.2992	0.2701	0.3084	0.2504	0.2483	0.2723	0.3182	0.2473	0.297	0.4641	0.4508	0.4867	0.3483	0.4197	0.3275	0.4065	0.4824	0.1353	0.3855	0.3328	0.4686	0.0819	0.4243	0.4376	0.4756	0.4412	0.4594	0.3813	0.3822	0.3742	0.4505	0.3471	0.3742	0.2812
33	0.288	0.2738	0.3194	0.2843	0.2619	0.2176	0.2304	0.317	0.1271	0.269	0.2135	0.3093	0.1041	0.3146	0.2862	0.3008	0.271	0.3105	0.2509	0.2487	0.2729	0.3206	0.2404	0.2996	0.4618	0.4493	0.4858	0.3471	0.4182	0.3268	0.4054	0.4815	0.1356	0.3853	0.3304	0.467	0.0818	0.4254	0.4364	0.475	0.44	0.4594	0.381	0.381	0.3714	0.4494	0.3466	0.3744	0.2823
34	0.289	0.2757	0.3247	0.2855	0.2628	0.2344	0.2311	0.3215	0.1271	0.2701	0.2139	0.3124	0.1039	0.3205	0.2876	0.3031	0.2724	0.3122	0.2523	0.2495	0.2749	0.3236	0.2492	0.2994	0.4609	0.4486	0.4856	0.3479	0.418	0.3272	0.4052	0.4815	0.1357	0.3851	0.3298	0.4672	0.0817	0.426	0.4349	0.4736	0.4393	0.459	0.3809	0.3804	0.3673	0.4485	0.3472	0.374	0.2831
35	0.2898	0.2761	0.328	0.2871	0.2635	0.2184	0.2317	0.3224	0.1272	0.271	0.2138	0.3117	0.1038	0.3186	0.2889	0.3046	0.2734	0.3152	0.2524	0.25	0.2759	0.3253	0.2489	0.3	0.46	0.4489	0.4863	0.349	0.4179	0.3271	0.4051	0.4817	0.136	0.3855	0.3287	0.4663	0.0818	0.4252	0.4342	0.4722	0.4383	0.4596	0.3813	0.3801	0.3687	0.4491	0.3466	0.3726	0.284
36	0.2906	0.2783	0.3273	0.2874	0.2638	0.2194	0.2325	0.3238	0.1275	0.2724	0.2143	0.3141	0.1041	0.3214	0.29	0.3043	0.2745	0.3151	0.2535	0.2504	0.2768	0.3253	0.2412	0.3003	0.4587	0.4482	0.4852	0.3488	0.4165	0.3264	0.4043	0.4821	0.1365	0.3854	0.3283	0.4665	0.0818	0.4255	0.4332	0.4719	0.4375	0.4589	0.3805	0.3796	0.3674	0.4484	0.3465	0.3728	0.2848
37	0.2908	0.2778	0.3309	0.2869	0.2639	0.2199	0.2333	0.3251	0.1276	0.2732	0.2145	0.315	0.1039	0.3233	0.2911	0.3045	0.2756	0.3171	0.254	0.251	0.278	0.3267	0.2519	0.3016	0.4584	0.4476	0.4851	0.3484	0.4162	0.3267	0.4039	0.4814	0.1369	0.3862	0.3278	0.4659	0.0815	0.4262	0.4324	0.4712	0.437	0.4593	0.3806	0.3787	0.3694	0.4474	0.3465	0.3722	0.2852
38	0.2923	0.2802	0.3318	0.2886	0.2645	0.2192	0.234	0.3264	0.1278	0.2743	0.2146	0.3148	0.1038	0.3239	0.2924	0.3054	0.2766	0.3177	0.2548	0.2519	0.2793	0.3298	0.2522	0.301	0.4562	0.4471	0.4851	0.3496	0.4158	0.3265	0.4031	0.4825	0.1371	0.3865	0.3261	0.4658	0.0816	0.4255	0.4305	0.4696	0.4357	0.4591	0.3805	0.3788	0.3704	0.4474	0.3471	0.3718	0.2862
39	0.2935	0.2804	0.3321	0.2894	0.2646	0.2337	0.2344	0.3262	0.1279	0.275	0.215	0.3164	0.1033	0.323	0.2934	0.3066	0.2776	0.3218	0.2562	0.2525	0.2802	0.3329	0.2537	0.3016	0.456	0.4468	0.4851	0.3501	0.4161	0.3269	0.4029	0.4815	0.1376	0.3866	0.3263	0.4652	0.0813	0.4254	0.4303	0.4699	0.4354	0.4589	0.381	0.3786	0.3705	0.4474	0.3466	0.3718	0.2872
40	0.2936	0.2821	0.3322	0.291	0.2657	0.227	0.2351	0.3277	0.1284	0.2766	0.2156	0.3188	0.1039	0.3253	0.2946	0.309	0.2786	0.3212	0.2571	0.2526	0.282	0.3333	0.2529	0.3025	0.4554	0.4473	0.486	0.3506	0.4162	0.3273	0.4036	0.4824	0.1385	0.3874	0.326	0.4659	0.0817	0.4245	0.4302	0.4696	0.4351	0.4591	0.3816	0.378	0.3718	0.4484	0.3476	0.3706	0.2882
41	0.2942	0.2826	0.3363	0.2909	0.2652	0.2247	0.2357	0.3298	0.1284	0.2774	0.2155	0.3199	0.1037	0.3286	0.2957	0.311	0.2798	0.3227	0.2578	0.2536	0.2825	0.3349	0.2552	0.3031	0.4562	0.4466	0.4852	0.3502	0.4153	0.3273	0.4024	0.4814	0.1384	0.388	0.3264	0.4654	0.0816	0.427	0.4304	0.4698	0.4346	0.4595	0.3819	0.3773	0.3718	0.4475	0.3475	0.3704	0.289
42	0.295	0.2841	0.3369	0.2915	0.2662	0.2218	0.2367	0.3318	0.1282	0.2788	0.2157	0.3211	0.1034	0.3329	0.2972	0.3121	0.2813	0.324	0.2591	0.2541	0.284	0.3356	0.2573	0.3051	0.455	0.4466	0.4857	0.3504	0.4158	0.3275	0.4028	0.4828	0.1393	0.3886	0.3253	0.4663	0.0816	0.4275	0.4295	0.4688	0.435	0.4594	0.3812	0.3781	0.3711	0.4477	0.3482	0.37	0.29
43	0.296	0.2841	0.3373	0.2925	0.2657	0.2318	0.2361	0.3325	0.1287	0.2796	0.2157	0.3216	0.1034	0.3327	0.298	0.3142	0.2817	0.3266	0.2593	0.2546	0.2851	0.3362	0.2508	0.3051	0.4548	0.4463	0.4866	0.3517	0.4155	0.3274	0.4017	0.4828	0.14	0.3894	0.325	0.465	0.0817	0.4264	0.4289	0.4682	0.4339	0.46	0.3814	0.3774	0.372	0.4474	0.3478	0.3703	0.2904
44	0.297	0.285	0.3373	0.2945	0.267	0.223	0.2372	0.3339	0.1286	0.2802	0.2162	0.3233	0.1036	0.3348	0.2986	0.3132	0.2829	0.3274	0.2609	0.2553	0.2866	0.3356	0.2597	0.3055	0.4528	0.4468	0.4873	0.3532	0.4158	0.3281	0.4023	0.4836	0.1412	0.3895	0.3248	0.4662	0.082	0.4241	0.4291	0.4691	0.4346	0.4604	0.3818	0.3776	0.3723	0.4485	0.3491	0.3707	0.2913
45	0.2978	0.2864	0.3366	0.2939	0.2668	0.2461	0.2369	0.3342	0.1286	0.281	0.2162	0.3245	0.1034	0.3362	0.2997	0.3142	0.2839	0.3291	0.2614	0.2557	0.2872	0.3378	0.2519	0.3074	0.4527	0.4463	0.4875	0.3531	0.4155	0.328	0.4018	0.4836	0.142	0.3903	0.3251	0.4653	0.082	0.4248	0.4286	0.4686	0.4342	0.46	0.3825	0.3771	0.373	0.4485	0.3488	0.3697	0.2924
46	0.2985	0.2874	0.3396	0.295	0.2666	0.2262	0.2366	0.3343	0.1285	0.2821	0.2164	0.3248	0.1033	0.3391	0.301	0.3149	0.2849	0.3297	0.2622	0.2561	0.2883	0.3427	0.2614	0.3078	0.4527	0.4465	0.4881	0.3538	0.4158	0.3284	0.4017	0.4845	0.1436	0.3908	0.3243	0.466	0.0818	0.4235	0.4286	0.469	0.434	0.4608	0.3825	0.3782	0.3728	0.4489	0.3503	0.3694	0.2934
47	0.3	0.2888	0.3385	0.2959	0.2679	0.2315	0.2389	0.3375	0.1286	0.2831	0.2173	0.3265	0.1034	0.3393	0.3022	0.316	0.2868	0.3314	0.2638	0.2572	0.2898	0.3418	0.2541	0.3091	0.4528	0.4472	0.4883	0.3545	0.416	0.329	0.4015	0.4852	0.1451	0.3921	0.3242	0.4658	0.0821	0.4253	0.4285	0.4694	0.4346	0.4612	0.3831	0.3777	0.3745	0.4484	0.35	0.3693	0.2944
48	0.3003	0.2891	0.3389	0.2965	0.2683	0.2322	0.2385	0.3381	0.1287	0.2842	0.2177	0.3275	0.1033	0.3405	0.3034	0.3165	0.2877	0.334	0.2646	0.2579	0.2905	0.3438	0.2631	0.309	0.4527	0.4471	0.4888	0.3552	0.4162	0.329	0.4018	0.4863	0.1474	0.393	0.3252	0.4673	0.0823	0.4261	0.4286	0.4695	0.4351	0.4612	0.3834	0.3781	0.3754	0.4499	0.3513	0.3692	0.2957
49	0.3011	0.2908	0.3434	0.2966	0.268	0.2266	0.2371	0.3377	0.1287	0.2849	0.2176	0.3281	0.1034	0.3424	0.3038	0.3201	0.2884	0.3344	0.2652	0.2578	0.2918	0.3463	0.2614	0.3109	0.453	0.4475	0.4898	0.3557	0.4168	0.3295	0.4014	0.4856	0.1498	0.3944	0.3251	0.4662	0.0822	0.4313	0.4286	0.4693	0.4344	0.4626	0.3837	0.3782	0.3767	0.4494	0.3515	0.3683	0.2961
50	0.3019	0.292	0.3441	0.2976	0.2689	0.2337	0.238	0.3381	0.1287	0.2856	0.2178	0.329	0.1031	0.3408	0.305	0.3206	0.2895	0.3339	0.2667	0.2588	0.2929	0.3466	0.2622	0.3112	0.4532	0.4477	0.4902	0.3568	0.417	0.3297	0.4012	0.4868	0.1533	0.3948	0.3256	0.4671	0.0823	0.4282	0.4284	0.4692	0.4344	0.4624	0.384	0.3785	0.3771	0.4498	0.3526	0.3687	0.2971
51	0.3025	0.2916	0.3434	0.2976	0.2683	0.2437	0.2364	0.3386	0.1285	0.2862	0.2179	0.3292	0.1026	0.3449	0.3056	0.3222	0.2904	0.3359	0.2667	0.2593	0.2935	0.3479	0.2656	0.3111	0.453	0.4478	0.4906	0.3563	0.4169	0.3296	0.4005	0.4871	0.1567	0.3949	0.3241	0.466	0.0822	0.4287	0.4287	0.4702	0.4349	0.4639	0.384	0.379	0.3777	0.4507	0.3517	0.3692	0.2978
52	0.3035	0.2932	0.3449	0.2989	0.2692	0.2321	0.2365	0.3406	0.1284	0.2872	0.2184	0.3301	0.1028	0.3456	0.307	0.3225	0.2913	0.337	0.2678	0.2598	0.2945	0.3494	0.2615	0.3123	0.4542	0.4484	0.4911	0.3576	0.4172	0.3309	0.4009	0.4889	0.1625	0.3961	0.3251	0.4679	0.0825	0.4328	0.4288	0.4702	0.4348	0.4637	0.3848	0.3794	0.3784	0.4513	0.3532	0.3678	0.299
53	0.3043	0.2944	0.345	0.2986	0.2692	0.2444	0.2368	0.3402	0.1286	0.2878	0.2189	0.3304	0.1028	0.3466	0.3078	0.3248	0.2926	0.3377	0.2691	0.2602	0.2947	0.3498	0.261	0.3122	0.4534	0.4484	0.4922	0.358	0.4169	0.3304	0.4006	0.4888	0.1688	0.3964	0.3267	0.4684	0.0825	0.4354	0.4288	0.4706	0.4354	0.4642	0.3852	0.3798	0.3786	0.4521	0.354	0.3674	0.2997
54	0.3052	0.2966	0.3462	0.2996	0.2691	0.2319	0.237	0.3416	0.1296	0.2892	0.2192	0.3316	0.1029	0.3471	0.3089	0.326	0.2935	0.3395	0.2696	0.2608	0.2966	0.3513	0.2683	0.3127	0.4547	0.4491	0.4932	0.3591	0.4178	0.3312	0.4002	0.4901	0.1779	0.3981	0.3252	0.4678	0.0827	0.4363	0.4293	0.471	0.4355	0.4657	0.3862	0.38	0.3806	0.4526	0.3543	0.3676	0.3006
55	0.306	0.2966	0.3466	0.3	0.2692	0.2423	0.2366	0.3421	0.1285	0.2895	0.2194	0.3322	0.1027	0.3502	0.3095	0.3271	0.2949	0.341	0.2704	0.2611	0.2968	0.353	0.2697	0.3133	0.4536	0.449	0.4941	0.3594	0.4177	0.3315	0.4004	0.4911	0.1867	0.398	0.3257	0.4689	0.0827	0.4363	0.4296	0.4714	0.4361	0.4661	0.3858	0.3806	0.3804	0.4533	0.3562	0.3676	0.3014
[truncated: 47 more columns]

## Sheet: rep3t
Genotype	deoA	deoB	BW25113	folB	folP	gcvP	gcvT	upp;udk;pdxJ	lpd	metF	pdxA	BW25113	pdxH	upp;udk;gcvP	pdxJ	BW25113	upp	upp;udk	yjjG	ndk	udk	upp;udk;udp	udp	thyA	deoA	deoB	BW25113	folB	folP	gcvP	gcvT	upp;udk;pdxJ	lpd	metF	pdxA	BW25113	pdxH	upp;udk;gcvP	pdxJ	BW25113	upp	upp;udk	yjjG	ndk	udk	upp;udk;udp	udp	thyA	deoA
Treatment	NGM	NGM	NGM	NGM	NGM	NGM	NGM	NGM	NGM	NGM	NGM	NGM	NGM	NGM	NGM	NGM	NGM	NGM	NGM	NGM	NGM	NGM	NGM	NGM	NGM+Ser	NGM+Ser	NGM+Ser	NGM+Ser	NGM+Ser	NGM+Ser	NGM+Ser	NGM+Ser	NGM+Ser	NGM+Ser	NGM+Ser	NGM+Ser	NGM+Ser	NGM+Ser	NGM+Ser	NGM+Ser	NGM+Ser	NGM+Ser	NGM+Ser	NGM+Ser	NGM+Ser	NGM+Ser	NGM+Ser	NGM+Ser	NGM+FU
1	0.0867	0.0803	0.0782	0.0783	0.0774	0.0766	0.08	0.0806	0.0777	0.0785	0.0781	0.0772	0.0768	0.0766	0.0769	0.0771	0.0775	0.0809	0.0765	0.0777	0.0775	0.0767	0.0768	0.0795	0.0763	0.0777	0.078	0.0782	0.0787	0.0774	0.077	0.0778	0.0877	0.0791	0.0772	0.0779	0.0769	0.0767	0.0792	0.0781	0.0778	0.0775	0.0801	0.0784	0.0814	0.0778	0.0776	0.0772	0.077
2	0.088	0.0809	0.0789	0.0792	0.0782	0.0772	0.0777	0.0809	0.0785	0.0805	0.0792	0.0786	0.077	0.0772	0.0778	0.0782	0.0783	0.0778	0.0774	0.0788	0.079	0.0773	0.077	0.0785	0.0782	0.0785	0.0793	0.0793	0.081	0.0782	0.0778	0.0786	0.0792	0.0786	0.0784	0.0799	0.0782	0.078	0.0803	0.0796	0.0789	0.0784	0.0807	0.0797	0.0829	0.0788	0.0785	0.0923	0.0792
3	0.0911	0.0829	0.0818	0.0813	0.0798	0.0787	0.0788	0.0813	0.0803	0.081	0.0808	0.0813	0.0778	0.0775	0.0793	0.0804	0.0798	0.0789	0.0791	0.0808	0.0811	0.0779	0.0778	0.0818	0.0813	0.0802	0.0819	0.0811	0.0831	0.0793	0.079	0.0788	0.0807	0.0807	0.0815	0.0825	0.0789	0.078	0.0827	0.0839	0.0802	0.0795	0.0822	0.0816	0.0848	0.079	0.0793	0.0927	0.0818
4	0.0971	0.0864	0.0869	0.084	0.0818	0.0809	0.0811	0.081	0.0836	0.0851	0.084	0.0857	0.0784	0.0783	0.0823	0.0845	0.0825	0.0808	0.0811	0.0847	0.0852	0.0783	0.0795	0.0842	0.0858	0.0836	0.0864	0.0848	0.0855	0.0818	0.081	0.0792	0.0834	0.0834	0.0853	0.0873	0.0798	0.0787	0.0861	0.086	0.0826	0.0815	0.0846	0.0854	0.0891	0.0793	0.0813	0.0928	0.0856
5	0.1031	0.0916	0.0953	0.0883	0.0849	0.0888	0.085	0.0818	0.0886	0.0894	0.089	0.094	0.0793	0.0799	0.0876	0.0919	0.087	0.0846	0.0846	0.0904	0.091	0.079	0.0821	0.0929	0.0926	0.0884	0.0935	0.0878	0.0882	0.0849	0.084	0.08	0.0877	0.0885	0.0902	0.0944	0.0809	0.0803	0.0915	0.093	0.0873	0.0853	0.0874	0.0917	0.0944	0.08	0.0851	0.1075	0.0914
6	0.1108	0.0963	0.1112	0.0951	0.0897	0.094	0.0922	0.0836	0.0934	0.096	0.0938	0.1044	0.0808	0.0822	0.093	0.1005	0.0919	0.09	0.0884	0.0983	0.0988	0.0798	0.0858	0.0964	0.1023	0.0962	0.1062	0.0936	0.0914	0.0919	0.09	0.0809	0.0942	0.097	0.096	0.1127	0.082	0.0827	0.0984	0.1056	0.0933	0.0912	0.0932	0.1004	0.1034	0.081	0.0896	0.1118	0.0991
7	0.1213	0.104	0.1291	0.1024	0.0949	0.1014	0.0966	0.0848	0.1014	0.1046	0.1023	0.1199	0.0821	0.0853	0.0974	0.1166	0.0999	0.0975	0.0978	0.1068	0.1115	0.0809	0.0982	0.1077	0.1138	0.1088	0.1294	0.1024	0.0967	0.1001	0.0988	0.0826	0.1029	0.1088	0.1047	0.1261	0.0835	0.0864	0.1045	0.1204	0.1028	0.1016	0.1016	0.1149	0.1191	0.082	0.0995	0.1201	0.1085
8	0.1308	0.117	0.1492	0.1086	0.1019	0.1028	0.1054	0.0869	0.1128	0.114	0.1119	0.1417	0.0844	0.0896	0.1012	0.1422	0.1091	0.1044	0.1032	0.1134	0.124	0.0823	0.1036	0.118	0.1306	0.1292	0.1516	0.1148	0.1044	0.1104	0.1071	0.0847	0.1151	0.1219	0.1174	0.1518	0.0858	0.0915	0.1115	0.1443	0.1156	0.1174	0.1127	0.1364	0.1395	0.0834	0.1093	0.1373	0.1194
9	0.1391	0.1282	0.1618	0.1137	0.1068	0.1091	0.114	0.0886	0.126	0.1256	0.1218	0.1568	0.0878	0.0948	0.1049	0.1556	0.1196	0.1107	0.1102	0.1206	0.1345	0.0845	0.1094	0.1346	0.1544	0.1579	0.191	0.1299	0.1133	0.1198	0.121	0.0873	0.1308	0.1427	0.1326	0.1858	0.0889	0.0989	0.1189	0.1832	0.1319	0.1388	0.1247	0.1515	0.1671	0.0856	0.1215	0.1652	0.1274
10	0.155	0.1418	0.1881	0.1222	0.1162	0.1123	0.1207	0.0902	0.1385	0.1354	0.1308	0.18	0.0942	0.0994	0.1104	0.1784	0.1331	0.1181	0.1177	0.1301	0.1458	0.0877	0.1171	0.148	0.1785	0.1933	0.2266	0.1492	0.1245	0.1308	0.138	0.0907	0.1523	0.1724	0.1557	0.2249	0.0924	0.1089	0.1277	0.2192	0.1563	0.1713	0.1374	0.1874	0.1971	0.09	0.1399	0.1978	0.137
11	0.1636	0.1556	0.2151	0.1336	0.1273	0.1166	0.1285	0.0922	0.1513	0.1508	0.142	0.2072	0.096	0.1046	0.117	0.2069	0.143	0.1279	0.1227	0.1386	0.1639	0.0935	0.1237	0.1667	0.2071	0.2256	0.2717	0.175	0.1403	0.1408	0.154	0.0957	0.1768	0.2017	0.1811	0.2674	0.0971	0.1224	0.1402	0.2608	0.188	0.2056	0.1492	0.2066	0.2238	0.0931	0.155	0.2359	0.1479
12	0.1773	0.1721	0.2472	0.1419	0.1352	0.12	0.1371	0.0949	0.168	0.1662	0.1538	0.2384	0.102	0.111	0.1257	0.2384	0.1583	0.136	0.1283	0.148	0.1841	0.0984	0.1339	0.1846	0.2359	0.2572	0.3214	0.2033	0.1607	0.1541	0.1702	0.1015	0.1986	0.2341	0.2135	0.3121	0.1009	0.1415	0.1564	0.3096	0.2126	0.2374	0.1642	0.2374	0.2565	0.0996	0.1754	0.2648	0.1606
13	0.1904	0.1917	0.2697	0.1518	0.144	0.1274	0.1459	0.0972	0.1885	0.1835	0.1691	0.2598	0.1036	0.1189	0.1352	0.267	0.1766	0.1479	0.135	0.1591	0.2101	0.104	0.1531	0.2085	0.2551	0.2933	0.351	0.2264	0.1836	0.1765	0.1918	0.1095	0.2254	0.2652	0.2354	0.3517	0.1056	0.1658	0.1789	0.3496	0.2472	0.2753	0.1849	0.2752	0.2946	0.1083	0.2062	0.2999	0.1751
14	0.2072	0.215	0.2881	0.1646	0.1543	0.1365	0.1532	0.0998	0.2111	0.2039	0.1858	0.2796	0.1061	0.1257	0.1478	0.2851	0.1996	0.1611	0.1474	0.1713	0.2378	0.1132	0.171	0.232	0.2856	0.3166	0.3803	0.2548	0.209	0.204	0.2215	0.1195	0.2562	0.2946	0.2544	0.3818	0.112	0.1954	0.2098	0.3824	0.2792	0.3208	0.215	0.305	0.3183	0.1183	0.2451	0.3416	0.1916
15	0.2191	0.2357	0.306	0.1795	0.1662	0.1457	0.1614	0.1033	0.2279	0.2249	0.2053	0.2941	0.1095	0.1352	0.1628	0.301	0.2259	0.1785	0.1627	0.1859	0.25	0.1209	0.1871	0.2502	0.3096	0.3387	0.4205	0.2856	0.2279	0.2144	0.2325	0.1357	0.279	0.3203	0.2765	0.4145	0.1185	0.2246	0.2406	0.4172	0.304	0.345	0.2322	0.3332	0.3448	0.1354	0.2719	0.3725	0.2045
16	0.2292	0.2513	0.323	0.1947	0.1797	0.1544	0.1705	0.1078	0.2387	0.2354	0.2156	0.3126	0.1115	0.1453	0.1798	0.3212	0.2452	0.1982	0.1744	0.2018	0.2548	0.1294	0.2016	0.2667	0.3316	0.3615	0.4474	0.3135	0.2492	0.234	0.2514	0.153	0.3075	0.3402	0.2931	0.4514	0.1214	0.2488	0.2744	0.4493	0.3227	0.3701	0.2589	0.3594	0.374	0.1532	0.3076	0.3979	0.2135
17	0.2357	0.2646	0.3305	0.2136	0.1908	0.1625	0.1792	0.1133	0.2494	0.2487	0.2215	0.3206	0.116	0.1589	0.2011	0.3321	0.2536	0.2207	0.1872	0.2162	0.2656	0.1439	0.2153	0.2801	0.3536	0.3869	0.4848	0.3386	0.2743	0.2618	0.2782	0.1753	0.3358	0.3634	0.3116	0.4837	0.1261	0.2823	0.3111	0.4866	0.3448	0.4019	0.2902	0.3857	0.4004	0.1766	0.3416	0.428	0.2269
18	0.2463	0.2759	0.34	0.2265	0.2005	0.1695	0.1868	0.1191	0.2589	0.2589	0.2269	0.3259	0.1136	0.1735	0.2211	0.3412	0.2641	0.2376	0.1994	0.225	0.2764	0.1603	0.2271	0.2861	0.3737	0.4058	0.5128	0.3669	0.2923	0.2865	0.3024	0.2	0.3574	0.3814	0.3264	0.5111	0.13	0.2959	0.3378	0.5156	0.3636	0.4269	0.32	0.4098	0.4209	0.2034	0.3754	0.4596	0.2328
19	0.2528	0.2862	0.348	0.2353	0.2096	0.1757	0.1928	0.1253	0.2679	0.2702	0.2343	0.3371	0.1148	0.1919	0.2395	0.3473	0.2793	0.2533	0.2109	0.2325	0.2883	0.1797	0.2391	0.2981	0.388	0.4264	0.5318	0.3939	0.3118	0.31	0.3256	0.2287	0.379	0.3995	0.3442	0.5272	0.133	0.3162	0.3669	0.5386	0.3819	0.4542	0.3473	0.433	0.4448	0.2338	0.4045	0.4878	0.2417
20	0.2593	0.2973	0.3517	0.2436	0.2196	0.1818	0.1987	0.1341	0.2766	0.2766	0.2426	0.3441	0.1156	0.2054	0.2563	0.3551	0.2877	0.2665	0.2216	0.2397	0.2985	0.2021	0.25	0.3057	0.4061	0.4477	0.5445	0.4228	0.3359	0.3309	0.347	0.2624	0.4018	0.4196	0.3598	0.5389	0.1417	0.339	0.3931	0.5512	0.3993	0.4789	0.3703	0.4542	0.4661	0.2551	0.4262	0.5108	0.2495
21	0.2655	0.3043	0.3571	0.2552	0.2304	0.1888	0.2054	0.144	0.2855	0.2825	0.2523	0.347	0.1169	0.2198	0.2738	0.3597	0.2955	0.2802	0.2322	0.2475	0.3054	0.2279	0.2553	0.3193	0.4192	0.4672	0.5475	0.449	0.3574	0.3524	0.3664	0.2866	0.4256	0.4368	0.3744	0.5381	0.148	0.3611	0.4224	0.5545	0.4192	0.4984	0.3924	0.4712	0.4847	0.2813	0.44	0.5245	0.2556
22	0.2697	0.3081	0.3588	0.2629	0.2368	0.1936	0.2106	0.1553	0.289	0.2849	0.2579	0.3525	0.1168	0.2246	0.2869	0.3597	0.2985	0.2918	0.2383	0.2538	0.3093	0.2359	0.2629	0.3245	0.4275	0.4782	0.5445	0.4617	0.3725	0.3677	0.3857	0.3132	0.4389	0.4513	0.3856	0.5356	0.1457	0.3757	0.4468	0.5504	0.4281	0.51	0.4108	0.4777	0.4954	0.3041	0.4431	0.5411	0.2592
23	0.2715	0.3126	0.359	0.2739	0.2448	0.1994	0.2161	0.1695	0.2937	0.2901	0.2641	0.3539	0.1179	0.2324	0.3005	0.367	0.3059	0.3058	0.2453	0.2604	0.3135	0.2451	0.2672	0.3352	0.4403	0.4909	0.5438	0.477	0.3923	0.3736	0.3932	0.3407	0.4534	0.4667	0.3939	0.5369	0.1506	0.3966	0.4729	0.5508	0.4451	0.5231	0.4179	0.4859	0.5035	0.3274	0.4462	0.5426	0.2604
24	0.2728	0.3148	0.3629	0.2796	0.2496	0.2041	0.2204	0.1835	0.2967	0.2907	0.263	0.3561	0.1194	0.2379	0.3081	0.3689	0.3073	0.3137	0.2516	0.2642	0.3164	0.2572	0.2726	0.3418	0.4453	0.5032	0.5423	0.481	0.4035	0.3785	0.3978	0.3622	0.457	0.4802	0.4039	0.5356	0.1545	0.4132	0.4891	0.5482	0.4564	0.5202	0.4208	0.4824	0.5012	0.3472	0.4496	0.5425	0.2625
25	0.2775	0.3174	0.3659	0.2882	0.2563	0.2089	0.2248	0.2018	0.3008	0.2937	0.2654	0.3602	0.1242	0.2441	0.3135	0.3722	0.3126	0.3199	0.2568	0.2678	0.3199	0.274	0.2771	0.3459	0.4437	0.5039	0.5419	0.484	0.414	0.3841	0.4023	0.385	0.4562	0.4837	0.4106	0.5336	0.1591	0.4312	0.5042	0.5487	0.4688	0.5201	0.4248	0.482	0.4998	0.3683	0.4519	0.5386	0.2625
26	0.2751	0.3202	0.3693	0.2956	0.2615	0.2142	0.2293	0.2173	0.304	0.2951	0.2664	0.3625	0.1194	0.2499	0.3162	0.3752	0.3135	0.3263	0.2612	0.2702	0.3214	0.2867	0.28	0.3481	0.4415	0.5015	0.5412	0.4834	0.4203	0.3895	0.4065	0.4078	0.4568	0.4824	0.4201	0.5332	0.1626	0.4447	0.517	0.5479	0.4768	0.5162	0.428	0.4782	0.4973	0.389	0.454	0.5335	0.264
27	0.2763	0.3224	0.3704	0.3063	0.2677	0.22	0.2333	0.2295	0.3079	0.2983	0.2684	0.3648	0.1205	0.258	0.3201	0.3754	0.3181	0.3276	0.2652	0.272	0.3246	0.2948	0.284	0.3522	0.4412	0.4995	0.5418	0.4826	0.429	0.3943	0.4111	0.4266	0.4556	0.4801	0.4139	0.5322	0.1666	0.4647	0.5198	0.548	0.4756	0.5176	0.4326	0.4774	0.4972	0.4093	0.456	0.5335	0.2637
28	0.2764	0.3237	0.3727	0.3088	0.27	0.2238	0.2363	0.2414	0.3104	0.2988	0.266	0.3657	0.1209	0.2602	0.3215	0.3798	0.3178	0.3289	0.2681	0.2732	0.3253	0.2972	0.2854	0.3519	0.4381	0.4974	0.5412	0.4802	0.4284	0.3984	0.4142	0.4424	0.4566	0.4783	0.4142	0.5311	0.1674	0.4677	0.5174	0.5471	0.4716	0.5147	0.4347	0.4755	0.4946	0.4239	0.4578	0.5298	0.2646
29	0.2786	0.3258	0.375	0.3123	0.2738	0.2275	0.2396	0.2534	0.3131	0.3002	0.2679	0.3655	0.1208	0.2653	0.3239	0.3805	0.3205	0.3314	0.2711	0.2741	0.3269	0.3013	0.289	0.3567	0.4369	0.4958	0.5411	0.48	0.4287	0.4024	0.4186	0.4562	0.4581	0.4767	0.41	0.5321	0.1689	0.4677	0.5162	0.5472	0.4692	0.5141	0.4374	0.4745	0.4945	0.4392	0.4601	0.53	0.2654
30	0.2785	0.3268	0.3758	0.3156	0.2761	0.2296	0.2417	0.2636	0.3152	0.3008	0.2676	0.3662	0.1199	0.2684	0.3257	0.3816	0.3215	0.3339	0.2739	0.2757	0.3282	0.3037	0.2922	0.3577	0.4351	0.4942	0.5411	0.4784	0.4264	0.4058	0.421	0.4672	0.4573	0.4753	0.4075	0.53	0.1699	0.4664	0.5147	0.5475	0.4668	0.5142	0.4409	0.4733	0.4915	0.4512	0.4611	0.5285	0.2655
31	0.2797	0.3285	0.3764	0.3192	0.28	0.2326	0.2452	0.2756	0.318	0.3027	0.2697	0.3682	0.1225	0.2735	0.3284	0.3824	0.3252	0.3368	0.2769	0.2775	0.33	0.307	0.2947	0.3578	0.4348	0.4933	0.5415	0.4796	0.4271	0.4096	0.4243	0.4688	0.4585	0.4746	0.4027	0.5318	0.1716	0.4671	0.5153	0.5497	0.466	0.5143	0.4437	0.4737	0.4941	0.4602	0.4632	0.531	0.2655
32	0.2798	0.3304	0.3794	0.3213	0.283	0.2351	0.2476	0.2815	0.321	0.3024	0.2702	0.3711	0.1226	0.2761	0.3306	0.3866	0.327	0.3388	0.2797	0.2792	0.3315	0.3099	0.2973	0.3597	0.434	0.4929	0.542	0.4788	0.4266	0.4129	0.4266	0.467	0.4604	0.4744	0.3999	0.5302	0.1729	0.4668	0.5128	0.5499	0.4646	0.5149	0.4454	0.4733	0.494	0.459	0.4646	0.5301	0.2663
33	0.2799	0.3317	0.3793	0.3236	0.2855	0.2367	0.2489	0.2844	0.3218	0.3045	0.2697	0.3727	0.1217	0.2783	0.3319	0.3859	0.3278	0.3422	0.281	0.2796	0.3336	0.311	0.2996	0.3606	0.4324	0.4924	0.5415	0.4785	0.426	0.4151	0.4283	0.4647	0.4606	0.4741	0.3978	0.5308	0.1747	0.4669	0.511	0.5496	0.4633	0.5142	0.4481	0.4728	0.4942	0.4562	0.4663	0.535	0.2666
34	0.2803	0.3333	0.3803	0.3249	0.2876	0.239	0.2517	0.2866	0.3242	0.3058	0.2707	0.3742	0.1222	0.2806	0.3339	0.3896	0.3298	0.3499	0.2836	0.2814	0.3352	0.3127	0.3011	0.3612	0.4318	0.4921	0.5427	0.4783	0.4256	0.4175	0.4303	0.4634	0.4612	0.4742	0.395	0.5319	0.1757	0.4673	0.5107	0.5502	0.4632	0.5149	0.4507	0.4732	0.4944	0.4549	0.4676	0.5308	0.2667
35	0.2807	0.3345	0.3823	0.3256	0.289	0.2404	0.2532	0.2885	0.3254	0.3062	0.2716	0.3749	0.1221	0.2827	0.3355	0.3904	0.3308	0.3429	0.2855	0.2829	0.3357	0.314	0.3031	0.3627	0.4312	0.4911	0.5424	0.4774	0.4252	0.4203	0.4326	0.4622	0.4623	0.474	0.3937	0.5319	0.1768	0.4675	0.51	0.5489	0.4616	0.5148	0.4527	0.4723	0.4932	0.454	0.4698	0.5354	0.2672
36	0.281	0.3354	0.3829	0.3256	0.2888	0.2419	0.2553	0.2892	0.3268	0.3072	0.2706	0.375	0.1224	0.2845	0.3367	0.3917	0.3316	0.344	0.2871	0.2838	0.3379	0.3152	0.3049	0.3625	0.4302	0.4912	0.5428	0.477	0.4237	0.4216	0.434	0.4611	0.463	0.4739	0.394	0.5314	0.1781	0.4676	0.5089	0.5495	0.4613	0.515	0.4542	0.4726	0.4933	0.452	0.4707	0.5299	0.2676
37	0.2811	0.3363	0.3839	0.3272	0.2897	0.2436	0.2576	0.2908	0.3281	0.3081	0.2707	0.3765	0.1209	0.2861	0.339	0.3926	0.3333	0.3458	0.289	0.2851	0.3391	0.3171	0.3069	0.3618	0.4295	0.4909	0.5439	0.4773	0.4236	0.4239	0.4356	0.4609	0.4626	0.4743	0.3923	0.5316	0.1794	0.4674	0.509	0.5512	0.461	0.5157	0.4555	0.4732	0.4944	0.4521	0.4717	0.5216	0.2684
38	0.2817	0.3379	0.3853	0.3284	0.2906	0.2454	0.2587	0.2921	0.3302	0.3091	0.2712	0.3775	0.1202	0.2881	0.3397	0.394	0.3351	0.3548	0.2914	0.2862	0.3406	0.3191	0.309	0.3634	0.4293	0.4911	0.5453	0.477	0.423	0.4258	0.4374	0.4603	0.4634	0.4742	0.3921	0.5317	0.1811	0.4679	0.5094	0.5523	0.4612	0.517	0.4571	0.4724	0.4934	0.4521	0.4731	0.5329	0.2683
39	0.282	0.3383	0.3857	0.3283	0.2901	0.2469	0.2603	0.2921	0.3314	0.31	0.2712	0.3784	0.1226	0.2897	0.3419	0.3955	0.3359	0.3485	0.2934	0.2863	0.3423	0.3194	0.312	0.3617	0.4287	0.4904	0.5449	0.4761	0.4222	0.4272	0.4376	0.4602	0.4644	0.4751	0.3905	0.5323	0.1817	0.4678	0.5097	0.5512	0.4609	0.5175	0.4592	0.4719	0.4939	0.4509	0.4743	0.5172	0.2688
40	0.2822	0.3404	0.3868	0.3318	0.2923	0.2489	0.2626	0.2937	0.3343	0.3115	0.2721	0.3792	0.1228	0.2919	0.3439	0.3972	0.3385	0.35	0.2956	0.2888	0.3442	0.3218	0.3154	0.3649	0.4287	0.4912	0.5464	0.4777	0.4236	0.429	0.4397	0.4608	0.4657	0.4748	0.388	0.5322	0.1838	0.469	0.5102	0.553	0.4612	0.5193	0.4609	0.4733	0.4956	0.4522	0.4759	0.5199	0.2691
41	0.283	0.3411	0.3876	0.3319	0.2919	0.2505	0.2643	0.2948	0.3347	0.3125	0.2728	0.3795	0.1238	0.2935	0.3453	0.3993	0.3402	0.3522	0.2968	0.2888	0.3447	0.3234	0.3174	0.3683	0.4287	0.4917	0.5485	0.4784	0.4238	0.4307	0.4416	0.462	0.4662	0.4752	0.3875	0.5335	0.1862	0.4695	0.5104	0.5554	0.4615	0.5192	0.4625	0.4732	0.4957	0.4528	0.4782	0.5324	0.2694
42	0.2829	0.3423	0.3887	0.3336	0.2928	0.2522	0.2651	0.2963	0.3361	0.3134	0.2733	0.3811	0.1204	0.2949	0.3472	0.4013	0.3416	0.354	0.2986	0.2901	0.3455	0.3243	0.3194	0.369	0.4281	0.4917	0.5492	0.4783	0.4228	0.4318	0.4424	0.4622	0.4665	0.4761	0.3869	0.5337	0.1867	0.4696	0.5104	0.5567	0.4615	0.5204	0.4636	0.4737	0.495	0.4522	0.4802	0.5194	0.27
43	0.2833	0.3437	0.3899	0.3343	0.293	0.2536	0.2667	0.2966	0.3374	0.3146	0.2731	0.3816	0.1204	0.296	0.3485	0.4028	0.3429	0.364	0.3006	0.2899	0.3476	0.3259	0.32	0.3691	0.4272	0.4923	0.5501	0.4793	0.423	0.4333	0.4432	0.4626	0.4679	0.4761	0.3867	0.5348	0.1878	0.4696	0.5107	0.5575	0.4614	0.5216	0.4652	0.4741	0.4973	0.452	0.4812	0.5262	0.2703
44	0.2841	0.3445	0.3906	0.3349	0.2934	0.2544	0.2682	0.2982	0.3384	0.316	0.273	0.3829	0.1206	0.2974	0.35	0.4044	0.3444	0.3566	0.3023	0.2923	0.3485	0.3272	0.3204	0.3704	0.4278	0.4928	0.5523	0.4795	0.4225	0.4349	0.4444	0.4633	0.4685	0.4768	0.3863	0.5361	0.19	0.4703	0.5108	0.5594	0.4611	0.5219	0.4665	0.4744	0.497	0.4522	0.4834	0.5214	0.2707
45	0.2835	0.3456	0.3908	0.3361	0.2942	0.2568	0.2694	0.2987	0.3403	0.3165	0.2744	0.3827	0.1222	0.2985	0.3517	0.4062	0.3458	0.3578	0.304	0.2918	0.3495	0.3287	0.3237	0.3703	0.4268	0.4935	0.5533	0.4802	0.4234	0.4359	0.4458	0.464	0.4703	0.4771	0.3858	0.5354	0.1911	0.4705	0.5113	0.5603	0.462	0.5229	0.4674	0.4753	0.4978	0.4524	0.4836	0.5279	0.2709
46	0.2841	0.3464	0.3921	0.3368	0.2948	0.2576	0.2699	0.2988	0.3416	0.3183	0.2749	0.3844	0.1216	0.3008	0.3536	0.4083	0.3479	0.3591	0.3056	0.2933	0.3508	0.3306	0.3268	0.3712	0.4277	0.494	0.5548	0.482	0.424	0.4376	0.4464	0.4647	0.4705	0.478	0.3845	0.5381	0.193	0.4718	0.5119	0.5626	0.4623	0.525	0.4697	0.4766	0.4995	0.453	0.4859	0.5252	0.2707
47	0.2847	0.3474	0.3933	0.3384	0.2948	0.2586	0.2709	0.3002	0.343	0.3193	0.2752	0.3856	0.1203	0.3017	0.3554	0.4081	0.3496	0.3612	0.3073	0.2935	0.3513	0.3319	0.3275	0.3704	0.427	0.4948	0.5558	0.4809	0.4238	0.439	0.4478	0.4654	0.4715	0.4786	0.3834	0.5366	0.1938	0.4725	0.5122	0.5635	0.462	0.5261	0.47	0.4764	0.4988	0.4533	0.4865	0.5286	0.2716
48	0.2842	0.3479	0.3936	0.3373	0.2947	0.2597	0.2713	0.3001	0.3441	0.3197	0.2726	0.3845	0.1212	0.3003	0.3561	0.4095	0.3488	0.3638	0.3083	0.2944	0.3523	0.3325	0.3283	0.3708	0.4266	0.495	0.5571	0.4803	0.4217	0.4391	0.4478	0.4647	0.4721	0.4785	0.3859	0.5376	0.1943	0.4707	0.51	0.564	0.4616	0.5255	0.4715	0.4765	0.499	0.4535	0.4885	0.5208	0.2726
49	0.2838	0.3483	0.3946	0.3385	0.2955	0.2607	0.2742	0.3005	0.345	0.3209	0.2737	0.3849	0.1203	0.3025	0.3578	0.4116	0.3515	0.3637	0.3101	0.2962	0.3544	0.3336	0.3315	0.375	0.4274	0.4954	0.5578	0.4808	0.4218	0.4407	0.449	0.4655	0.474	0.4797	0.3855	0.5381	0.1958	0.4719	0.5116	0.5635	0.4626	0.5276	0.4731	0.4778	0.501	0.4539	0.4893	0.5203	0.2728
50	0.2837	0.3505	0.3964	0.34	0.2961	0.2622	0.2729	0.3025	0.3469	0.322	0.2738	0.3872	0.1203	0.3036	0.36	0.4128	0.3528	0.3653	0.3113	0.2965	0.3554	0.3358	0.3325	0.3748	0.427	0.4968	0.5601	0.4825	0.4226	0.4426	0.45	0.4674	0.4755	0.4808	0.3858	0.54	0.1973	0.4725	0.5118	0.565	0.4628	0.5283	0.4735	0.4785	0.5025	0.4549	0.4916	0.523	0.2732
51	0.2846	0.3508	0.3969	0.3411	0.2974	0.263	0.2733	0.3021	0.3484	0.3234	0.2759	0.3885	0.1228	0.3065	0.3619	0.4145	0.3554	0.3678	0.3132	0.2971	0.3563	0.3377	0.3335	0.3764	0.4279	0.4976	0.5616	0.4839	0.4246	0.4438	0.4508	0.4683	0.4762	0.4817	0.3826	0.541	0.2	0.4747	0.513	0.5671	0.4639	0.5304	0.4762	0.4798	0.5033	0.4555	0.4933	0.5216	0.2739
52	0.2839	0.3522	0.3985	0.3412	0.297	0.2634	0.2758	0.3029	0.3488	0.3239	0.2741	0.3889	0.1208	0.3059	0.3634	0.4151	0.3564	0.3695	0.314	0.2981	0.3573	0.3379	0.3357	0.3749	0.4276	0.4984	0.5631	0.4839	0.423	0.4446	0.4512	0.469	0.4776	0.483	0.3851	0.5424	0.2006	0.4738	0.5133	0.5687	0.4644	0.5314	0.4768	0.4802	0.5044	0.4557	0.4943	0.5246	0.2748
53	0.2837	0.353	0.3988	0.3409	0.297	0.2642	0.2773	0.3034	0.3506	0.3255	0.2755	0.3898	0.1224	0.3077	0.3645	0.4161	0.3578	0.3697	0.3161	0.2988	0.3582	0.3394	0.3359	0.3783	0.4277	0.4992	0.5647	0.4841	0.4237	0.4461	0.4527	0.47	0.4786	0.4839	0.3851	0.5442	0.2023	0.4743	0.5138	0.5703	0.4648	0.5321	0.4781	0.4807	0.5053	0.4562	0.4965	0.526	0.2749
54	0.2845	0.3534	0.3994	0.3424	0.2987	0.2649	0.2779	0.305	0.3512	0.3257	0.2746	0.3898	0.1201	0.3068	0.3661	0.4172	0.3586	0.3715	0.3172	0.2994	0.3601	0.3402	0.338	0.3769	0.4281	0.4998	0.566	0.4841	0.4229	0.4468	0.4527	0.4701	0.4792	0.4842	0.3862	0.5436	0.2026	0.4742	0.514	0.5718	0.465	0.5342	0.4794	0.482	0.5064	0.4574	0.4969	0.5262	0.2755
55	0.2843	0.3548	0.4006	0.3431	0.2989	0.2655	0.2779	0.3048	0.3522	0.3278	0.2755	0.3902	0.1217	0.3093	0.3684	0.4188	0.3608	0.3732	0.3186	0.3004	0.3609	0.3417	0.3391	0.3777	0.4285	0.5008	0.5677	0.4861	0.4243	0.4482	0.4537	0.4714	0.4803	0.4857	0.3843	0.5456	0.2049	0.4754	0.5155	0.5738	0.4662	0.5355	0.4814	0.4835	0.5068	0.4581	0.4986	0.5245	0.2762
56	0.2842	0.3552	0.4006	0.3436	0.2975	0.2661	0.2781	0.3049	0.3537	0.3276	0.2751	0.3906	0.1214	0.3093	0.3699	0.4195	0.3626	0.3747	0.3207	0.3016	0.362	0.3431	0.3414	0.3799	0.4283	0.5019	0.5695	0.487	0.4248	0.45	0.455	0.4732	0.4817	0.4859	0.3856	0.5469	0.2058	0.4761	0.5162	0.5754	0.4667	0.5363	0.4832	0.4842	0.5088	0.4595	0.5009	0.524	0.2764
[truncated: 47 more columns]

## Sheet: rep4t
Genotype	deoA	deoB	BW25113	folB	folP	gcvP	gcvT	upp;udk;pdxJ	lpd	metF	pdxA	BW25113	pdxH	upp;udk;gcvP	pdxJ	BW25113	upp	upp;udk	yjjG	ndk	udk	upp;udk;udp	udp	thyA	deoA	deoB	BW25113	folB	folP	gcvP	gcvT	upp;udk;pdxJ	lpd	metF	pdxA	BW25113	pdxH	upp;udk;gcvP	pdxJ	BW25113	upp	upp;udk	yjjG	ndk	udk	upp;udk;udp	udp	thyA	deoA
Treatment	NGM	NGM	NGM	NGM	NGM	NGM	NGM	NGM	NGM	NGM	NGM	NGM	NGM	NGM	NGM	NGM	NGM	NGM	NGM	NGM	NGM	NGM	NGM	NGM	NGM+Ser	NGM+Ser	NGM+Ser	NGM+Ser	NGM+Ser	NGM+Ser	NGM+Ser	NGM+Ser	NGM+Ser	NGM+Ser	NGM+Ser	NGM+Ser	NGM+Ser	NGM+Ser	NGM+Ser	NGM+Ser	NGM+Ser	NGM+Ser	NGM+Ser	NGM+Ser	NGM+Ser	NGM+Ser	NGM+Ser	NGM+Ser	NGM+FU
1	0.0787	0.0786	0.0785	0.0779	0.0788	0.0793	0.0773	0.0762	0.0791	0.0778	0.0759	0.0782	0.078	0.0776	0.0754	0.077	0.0756	0.0791	0.0783	0.0762	0.0756	0.0774	0.0784	0.0781	0.0776	0.0787	0.0788	0.0784	0.0788	0.0778	0.0778	0.0767	0.0795	0.078	0.077	0.0816	0.0773	0.0773	0.0759	0.0765	0.0762	0.0786	0.0794	0.077	0.0767	0.0768	0.0783	0.0775	0.0779
2	0.0786	0.0793	0.0783	0.0776	0.0791	0.0827	0.0776	0.076	0.0798	0.0781	0.0762	0.0784	0.0786	0.078	0.0759	0.0774	0.0761	0.0793	0.0784	0.0764	0.0758	0.0781	0.0785	0.0781	0.0783	0.0795	0.0795	0.0785	0.0787	0.0783	0.0793	0.0769	0.08	0.0783	0.0775	0.0822	0.0782	0.0778	0.0766	0.0771	0.0768	0.079	0.0793	0.0774	0.0773	0.078	0.079	0.0779	0.0786
3	0.0802	0.0819	0.0798	0.0792	0.0793	0.0814	0.084	0.0762	0.0819	0.0795	0.0768	0.0797	0.0796	0.0788	0.0766	0.0781	0.0766	0.0812	0.0802	0.0768	0.0765	0.0788	0.0806	0.0787	0.0799	0.0823	0.0804	0.0795	0.0796	0.081	0.0884	0.0771	0.082	0.0796	0.0783	0.0839	0.0792	0.079	0.0772	0.078	0.0778	0.0805	0.0803	0.0781	0.0781	0.0786	0.0797	0.0784	0.08
4	0.0842	0.0874	0.0833	0.0819	0.0814	0.0928	0.083	0.0772	0.0864	0.0825	0.0784	0.0825	0.0808	0.0811	0.0785	0.0802	0.0779	0.085	0.0809	0.0788	0.078	0.0802	0.0817	0.0799	0.0829	0.0868	0.0837	0.0814	0.0813	0.0854	0.0885	0.078	0.0858	0.0824	0.0798	0.0863	0.0804	0.0818	0.0789	0.0799	0.0784	0.0838	0.0821	0.0796	0.0797	0.0804	0.0818	0.0796	0.0832
5	0.088	0.0941	0.0892	0.0858	0.0842	0.0958	0.0868	0.079	0.0927	0.0868	0.0808	0.0866	0.0823	0.0845	0.0816	0.0847	0.0799	0.0905	0.0838	0.0809	0.0805	0.0821	0.0849	0.0826	0.0881	0.0935	0.0887	0.0849	0.0838	0.0894	0.1049	0.0798	0.0909	0.087	0.0819	0.0901	0.082	0.085	0.082	0.0833	0.0804	0.0891	0.0856	0.0823	0.0826	0.0827	0.0848	0.082	0.0876
6	0.0966	0.1029	0.0978	0.0906	0.0892	0.1021	0.0934	0.0814	0.1008	0.0926	0.0845	0.0931	0.0839	0.0887	0.086	0.089	0.0826	0.0987	0.09	0.0866	0.0846	0.0848	0.0914	0.087	0.0977	0.1056	0.0968	0.0905	0.088	0.0979	0.1057	0.0824	0.0997	0.0938	0.0857	0.0979	0.0836	0.1342	0.0867	0.0896	0.0833	0.0979	0.0928	0.0908	0.086	0.0852	0.09	0.086	0.0936
7	0.1052	0.116	0.1119	0.0952	0.0938	0.1072	0.1022	0.0844	0.1117	0.1006	0.0885	0.1068	0.0864	0.096	0.0879	0.0987	0.0868	0.1088	0.0948	0.0901	0.09	0.0894	0.0968	0.0918	0.1049	0.1222	0.1094	0.0985	0.0936	0.1078	0.1171	0.086	0.112	0.1043	0.0907	0.1087	0.086	0.0997	0.0908	0.0991	0.0878	0.1111	0.0969	0.0922	0.0939	0.0893	0.098	0.0924	0.1015
8	0.113	0.1314	0.1279	0.1008	0.1004	0.1119	0.1121	0.087	0.1268	0.1086	0.0953	0.1216	0.09	0.1033	0.0889	0.1134	0.0914	0.116	0.1016	0.0963	0.0985	0.0953	0.1055	0.0994	0.1176	0.1451	0.1283	0.1092	0.1015	0.1157	0.1273	0.0904	0.1275	0.1174	0.0988	0.1246	0.0891	0.106	0.0951	0.1142	0.0946	0.1295	0.1065	0.1013	0.1025	0.095	0.1145	0.1014	0.1081
9	0.1208	0.1472	0.1387	0.1059	0.1061	0.116	0.1182	0.0895	0.1362	0.1187	0.1048	0.1388	0.0943	0.1091	0.0902	0.1308	0.0973	0.1275	0.1095	0.1008	0.1077	0.101	0.119	0.11	0.1343	0.1758	0.1537	0.1212	0.1114	0.1214	0.1394	0.096	0.1483	0.1361	0.1088	0.1497	0.0926	0.1342	0.0986	0.1337	0.1042	0.1548	0.1155	0.1119	0.1191	0.1025	0.1267	0.1165	0.1162
10	0.1284	0.166	0.1561	0.1143	0.1157	0.1213	0.1263	0.0922	0.155	0.1305	0.1143	0.1545	0.0972	0.1203	0.0923	0.1434	0.1032	0.1384	0.1179	0.1069	0.1182	0.1089	0.1287	0.1202	0.1533	0.2044	0.1857	0.1395	0.1243	0.1307	0.1547	0.1033	0.174	0.1639	0.1225	0.1802	0.0965	0.1352	0.1049	0.1636	0.1171	0.1879	0.1238	0.1261	0.1373	0.112	0.1454	0.135	0.1248
11	0.1373	0.1849	0.1766	0.124	0.1255	0.1303	0.1297	0.0952	0.1734	0.1407	0.1239	0.1664	0.0995	0.1306	0.095	0.1623	0.1089	0.1498	0.1238	0.1143	0.1262	0.1186	0.1401	0.1345	0.1718	0.2395	0.2239	0.1647	0.1419	0.1454	0.1697	0.1122	0.1991	0.1902	0.141	0.2113	0.1	0.1551	0.114	0.1974	0.1327	0.215	0.1308	0.1482	0.1564	0.1241	0.1595	0.1593	0.1338
12	0.1473	0.2089	0.2015	0.1352	0.1341	0.1422	0.1377	0.0987	0.1924	0.1554	0.1343	0.1904	0.1026	0.1432	0.099	0.1854	0.117	0.1652	0.1294	0.1225	0.1447	0.1292	0.1529	0.145	0.1886	0.2792	0.2657	0.1939	0.1649	0.1667	0.1944	0.1246	0.2222	0.2187	0.1648	0.2506	0.104	0.1819	0.1264	0.236	0.1576	0.2493	0.1421	0.1754	0.1812	0.1447	0.1783	0.1833	0.1439
13	0.158	0.2313	0.2242	0.1467	0.1444	0.1509	0.148	0.1026	0.2175	0.1716	0.1454	0.2173	0.1049	0.1558	0.1027	0.2127	0.125	0.1809	0.1334	0.1311	0.1576	0.1431	0.1673	0.158	0.2224	0.3086	0.3075	0.2194	0.1894	0.1898	0.2178	0.1441	0.2512	0.2493	0.191	0.2883	0.107	0.2402	0.1394	0.2782	0.1857	0.2856	0.158	0.1961	0.2015	0.1664	0.2084	0.2101	0.1553
14	0.1701	0.2475	0.2408	0.1573	0.1562	0.1596	0.157	0.1084	0.2302	0.1916	0.159	0.2318	0.1068	0.1711	0.1064	0.235	0.1323	0.2028	0.1407	0.1402	0.1756	0.1642	0.1833	0.1714	0.2347	0.3338	0.3324	0.2448	0.2098	0.2104	0.2374	0.1649	0.2725	0.2795	0.2104	0.3257	0.1105	0.2926	0.1549	0.318	0.2063	0.3094	0.1823	0.228	0.2268	0.1899	0.2443	0.2388	0.1682
15	0.1788	0.2589	0.2577	0.1712	0.1698	0.1674	0.165	0.1145	0.2392	0.2119	0.1744	0.2493	0.1085	0.1918	0.111	0.255	0.1447	0.2268	0.1524	0.1514	0.1939	0.1816	0.2001	0.1882	0.2617	0.3641	0.3643	0.2728	0.2298	0.2301	0.2564	0.1899	0.2915	0.3016	0.2399	0.3486	0.1115	0.3172	0.1754	0.3431	0.2407	0.3362	0.2103	0.2611	0.2587	0.2136	0.2702	0.2697	0.1812
16	0.1894	0.2696	0.2726	0.1885	0.1821	0.175	0.1727	0.1206	0.2489	0.2304	0.1948	0.267	0.1106	0.2087	0.118	0.273	0.1592	0.2421	0.1668	0.1645	0.2116	0.2065	0.2128	0.2025	0.2842	0.3907	0.3961	0.3054	0.2581	0.2584	0.2842	0.2139	0.3191	0.3225	0.2572	0.3808	0.113	0.2842	0.2035	0.3754	0.2677	0.3682	0.2305	0.2855	0.2785	0.2434	0.3058	0.2976	0.1937
17	0.1993	0.2815	0.2872	0.2052	0.1927	0.1812	0.1793	0.1282	0.2579	0.2418	0.2072	0.2815	0.1103	0.2203	0.1243	0.2884	0.1764	0.2527	0.1825	0.1792	0.2233	0.2307	0.2279	0.2161	0.3072	0.4145	0.4264	0.3265	0.2815	0.2884	0.3106	0.2513	0.3428	0.3448	0.2784	0.41	0.1139	0.3054	0.2312	0.4053	0.2933	0.3932	0.261	0.3079	0.3105	0.2647	0.3383	0.3273	0.2026
18	0.2098	0.2948	0.2968	0.2229	0.2052	0.1879	0.1859	0.1392	0.2679	0.2561	0.2145	0.2951	0.1135	0.2257	0.1336	0.3046	0.1985	0.2649	0.1951	0.1949	0.2343	0.2436	0.2411	0.2298	0.3278	0.4418	0.4561	0.3531	0.307	0.314	0.3346	0.2828	0.3661	0.3683	0.2995	0.4411	0.1156	0.3297	0.2634	0.4395	0.3132	0.4221	0.2942	0.3349	0.3389	0.2887	0.3724	0.3616	0.2114
19	0.2178	0.3028	0.3028	0.2362	0.2148	0.1931	0.191	0.1493	0.2751	0.2671	0.2183	0.3019	0.1133	0.2296	0.1434	0.3129	0.2186	0.2735	0.2077	0.2051	0.2413	0.2511	0.2512	0.2388	0.3476	0.4598	0.4758	0.3778	0.3279	0.3352	0.355	0.3059	0.3865	0.3827	0.3166	0.4656	0.1151	0.349	0.2939	0.4674	0.3335	0.4406	0.3245	0.3578	0.3667	0.3101	0.3971	0.3933	0.2191
20	0.2269	0.3077	0.308	0.2491	0.2257	0.1986	0.1959	0.1633	0.2822	0.2782	0.2247	0.3075	0.1137	0.2345	0.155	0.3202	0.2349	0.2854	0.2203	0.2148	0.251	0.2636	0.258	0.2482	0.3632	0.4751	0.4893	0.4031	0.3568	0.3511	0.3753	0.329	0.4076	0.4015	0.335	0.4841	0.1151	0.3676	0.3212	0.4878	0.3534	0.4568	0.3495	0.382	0.3929	0.3315	0.4198	0.4205	0.2277
21	0.2356	0.3123	0.3119	0.2598	0.2362	0.2039	0.2024	0.1789	0.2872	0.2834	0.2318	0.3128	0.1195	0.239	0.1701	0.3267	0.2458	0.2982	0.2345	0.2231	0.2606	0.2772	0.264	0.2578	0.3778	0.4883	0.4914	0.4284	0.3798	0.3565	0.3815	0.3516	0.4221	0.4179	0.3518	0.4966	0.1156	0.3873	0.352	0.5027	0.3722	0.4625	0.372	0.4062	0.4146	0.3507	0.4321	0.442	0.2364
22	0.2413	0.3162	0.3156	0.2713	0.2448	0.2079	0.2071	0.1978	0.2918	0.2901	0.2399	0.3171	0.1171	0.2429	0.1868	0.3316	0.2578	0.3046	0.2447	0.2294	0.267	0.2895	0.2695	0.2657	0.3912	0.4881	0.491	0.4487	0.3999	0.3632	0.3865	0.3766	0.4311	0.4352	0.3713	0.4987	0.1161	0.4048	0.3777	0.5053	0.3906	0.4615	0.3898	0.4285	0.4321	0.3716	0.4369	0.4557	0.243
23	0.2448	0.3189	0.3181	0.2817	0.2526	0.2123	0.2111	0.2126	0.2958	0.295	0.2471	0.3198	0.1158	0.2471	0.2039	0.3353	0.2729	0.3098	0.2521	0.2368	0.2718	0.2958	0.2731	0.2751	0.4051	0.4862	0.4913	0.4627	0.4169	0.3686	0.3919	0.3973	0.4308	0.4484	0.3852	0.4967	0.1163	0.419	0.4034	0.5048	0.4056	0.4616	0.395	0.4447	0.4452	0.3913	0.4386	0.4564	0.2472
24	0.2481	0.3206	0.3204	0.2906	0.2589	0.2154	0.2158	0.2264	0.2994	0.2993	0.2539	0.3225	0.1162	0.2512	0.2198	0.3387	0.2846	0.3135	0.2562	0.2424	0.275	0.3006	0.2771	0.2824	0.4062	0.4846	0.4908	0.475	0.4291	0.3737	0.3966	0.4203	0.4305	0.4656	0.3986	0.4958	0.1164	0.4352	0.4295	0.5044	0.4203	0.4605	0.3994	0.459	0.4462	0.4058	0.441	0.4571	0.2503
25	0.2488	0.3225	0.3219	0.2996	0.2658	0.2184	0.219	0.24	0.3029	0.3022	0.2584	0.3253	0.1202	0.2546	0.2344	0.3413	0.2915	0.3164	0.2601	0.2472	0.2781	0.3047	0.2793	0.2868	0.4054	0.4822	0.4902	0.4842	0.4382	0.3782	0.4008	0.437	0.431	0.4664	0.4085	0.495	0.1168	0.4348	0.4541	0.5036	0.4349	0.4609	0.4038	0.4658	0.4484	0.4202	0.4431	0.4566	0.2523
26	0.2511	0.3244	0.324	0.3057	0.2726	0.221	0.2216	0.2526	0.3056	0.3047	0.2602	0.3272	0.117	0.2572	0.2494	0.3435	0.2975	0.3186	0.2644	0.2521	0.2814	0.3081	0.2831	0.2905	0.4046	0.4804	0.4906	0.4907	0.4423	0.3823	0.4048	0.4521	0.4316	0.4646	0.4167	0.4951	0.1166	0.4322	0.4699	0.5034	0.4463	0.4612	0.4068	0.4648	0.448	0.437	0.4477	0.4576	0.2544
27	0.2534	0.3258	0.3269	0.3092	0.2777	0.2234	0.2246	0.2657	0.3087	0.3071	0.261	0.3297	0.117	0.2602	0.2646	0.3461	0.3029	0.321	0.2683	0.2557	0.283	0.31	0.2854	0.2927	0.4044	0.4791	0.4917	0.4883	0.4417	0.3855	0.4079	0.4669	0.4319	0.4621	0.4256	0.4949	0.1165	0.4306	0.4839	0.5032	0.4606	0.4616	0.41	0.4627	0.4478	0.4365	0.4486	0.4575	0.256
28	0.2543	0.3278	0.3284	0.3147	0.2833	0.2263	0.2277	0.2778	0.3117	0.3103	0.2629	0.3322	0.1173	0.2635	0.2798	0.3495	0.3078	0.3231	0.2716	0.2584	0.2862	0.3128	0.2878	0.2973	0.4038	0.4781	0.4926	0.4889	0.4416	0.3896	0.411	0.471	0.4346	0.4619	0.4245	0.4952	0.1172	0.4294	0.4982	0.5043	0.4601	0.4628	0.4131	0.4617	0.4504	0.4354	0.4503	0.4578	0.2578
29	0.2552	0.3284	0.3297	0.3148	0.285	0.2276	0.2295	0.2815	0.3128	0.3095	0.262	0.3325	0.1225	0.2638	0.2905	0.3501	0.3104	0.3249	0.274	0.2603	0.2871	0.3141	0.2905	0.2988	0.4031	0.4762	0.4921	0.4866	0.4395	0.392	0.4131	0.467	0.4342	0.4595	0.42	0.494	0.1162	0.4278	0.4955	0.5032	0.4573	0.4629	0.416	0.4585	0.4497	0.433	0.4512	0.4575	0.259
30	0.2572	0.3305	0.3311	0.3186	0.2902	0.2297	0.2316	0.2861	0.3156	0.3113	0.2628	0.3345	0.1176	0.2662	0.3003	0.3526	0.3136	0.3257	0.2754	0.2627	0.2895	0.316	0.2923	0.2989	0.4026	0.4767	0.4932	0.4854	0.439	0.3948	0.4158	0.4655	0.4358	0.4586	0.418	0.4944	0.1173	0.4271	0.4947	0.5039	0.455	0.463	0.4186	0.4573	0.451	0.4319	0.4526	0.4569	0.2602
31	0.2581	0.3317	0.3339	0.3227	0.2953	0.2325	0.2346	0.289	0.3176	0.3142	0.2646	0.3375	0.1175	0.2689	0.3063	0.3543	0.3169	0.3272	0.2784	0.266	0.2916	0.3184	0.2944	0.3022	0.4024	0.4769	0.4945	0.4872	0.4397	0.398	0.419	0.4645	0.4371	0.4581	0.4164	0.4956	0.118	0.4272	0.495	0.506	0.4542	0.4632	0.4219	0.4579	0.4528	0.4322	0.4555	0.4578	0.2621
32	0.2583	0.3322	0.3335	0.3223	0.2953	0.2337	0.2352	0.2903	0.3189	0.314	0.2637	0.3376	0.1178	0.269	0.3082	0.3556	0.3182	0.3285	0.2804	0.2668	0.2926	0.3188	0.2968	0.303	0.4018	0.4754	0.4939	0.4845	0.4376	0.3999	0.42	0.462	0.4373	0.4581	0.4144	0.4954	0.117	0.4257	0.4917	0.5046	0.452	0.4632	0.4233	0.4559	0.4518	0.4305	0.4568	0.4584	0.2622
33	0.2598	0.3348	0.3372	0.3264	0.2993	0.2354	0.238	0.293	0.3214	0.3175	0.2654	0.3411	0.1192	0.2718	0.3124	0.3587	0.3217	0.3305	0.2836	0.2703	0.2979	0.3215	0.2984	0.3061	0.4026	0.4767	0.496	0.4863	0.4386	0.4021	0.4223	0.462	0.4396	0.4578	0.4127	0.4953	0.1185	0.426	0.4938	0.5066	0.4517	0.4654	0.4266	0.4562	0.4544	0.4317	0.4586	0.4594	0.2638
34	0.26	0.3357	0.3373	0.3261	0.2984	0.2364	0.239	0.2939	0.3226	0.3177	0.2647	0.3426	0.1188	0.2726	0.3139	0.36	0.3224	0.3311	0.285	0.2712	0.2994	0.322	0.3005	0.3059	0.4019	0.4757	0.496	0.4843	0.4375	0.4043	0.4235	0.4605	0.4404	0.4571	0.41	0.4963	0.1186	0.4245	0.491	0.5069	0.4503	0.4675	0.4284	0.4552	0.4551	0.4311	0.461	0.4591	0.2645
35	0.2611	0.3364	0.3394	0.3282	0.299	0.2373	0.2405	0.2954	0.3246	0.3193	0.2653	0.344	0.1178	0.2736	0.3171	0.3617	0.3245	0.3334	0.2871	0.2727	0.2974	0.3237	0.3024	0.308	0.4016	0.4759	0.4974	0.4842	0.4372	0.4057	0.425	0.4598	0.441	0.4578	0.4084	0.4964	0.1186	0.4242	0.4915	0.5073	0.45	0.4669	0.4306	0.4545	0.4553	0.4306	0.4623	0.4591	0.2653
36	0.2616	0.3383	0.3406	0.3292	0.3002	0.2384	0.2428	0.2969	0.3261	0.3212	0.2649	0.3449	0.1177	0.2753	0.3192	0.3641	0.3263	0.3348	0.2881	0.2739	0.3002	0.3244	0.3038	0.3086	0.4018	0.4758	0.4978	0.4837	0.4368	0.4077	0.4262	0.4596	0.4426	0.4589	0.4081	0.4969	0.1189	0.4242	0.491	0.5089	0.4504	0.4677	0.4326	0.4547	0.4562	0.4312	0.4637	0.4599	0.266
37	0.262	0.3389	0.3418	0.3297	0.2997	0.2394	0.2439	0.2978	0.3274	0.3219	0.2655	0.3481	0.117	0.2763	0.3207	0.3662	0.3277	0.3356	0.2907	0.2758	0.2997	0.3262	0.3065	0.3095	0.4018	0.4761	0.499	0.4837	0.4363	0.4101	0.4284	0.4593	0.443	0.4588	0.4078	0.4976	0.1189	0.4233	0.4905	0.5098	0.4499	0.4683	0.4345	0.4548	0.4572	0.4317	0.4657	0.46	0.2665
38	0.262	0.3402	0.3432	0.3319	0.2999	0.2404	0.2442	0.2986	0.3281	0.3224	0.265	0.3484	0.1167	0.2772	0.3224	0.3683	0.329	0.3369	0.2926	0.2764	0.3057	0.3278	0.3088	0.3106	0.4014	0.477	0.4997	0.4834	0.4366	0.4112	0.4288	0.4596	0.4441	0.4593	0.406	0.4988	0.1191	0.4226	0.4897	0.5096	0.4495	0.4697	0.4356	0.4547	0.458	0.4321	0.4675	0.46	0.2674
39	0.264	0.3417	0.3463	0.3336	0.3025	0.2424	0.2469	0.3011	0.3301	0.3255	0.2667	0.3464	0.118	0.2796	0.3257	0.3706	0.3322	0.3388	0.2941	0.279	0.3046	0.3302	0.3106	0.3122	0.4025	0.4783	0.5016	0.4862	0.4373	0.4129	0.4307	0.4604	0.445	0.4598	0.4058	0.4995	0.1201	0.4233	0.4927	0.5114	0.4507	0.4712	0.4381	0.4557	0.4611	0.4346	0.4684	0.4625	0.269
40	0.2636	0.3424	0.3468	0.3338	0.3021	0.243	0.2476	0.3018	0.331	0.3266	0.2664	0.3472	0.1177	0.2803	0.3265	0.3719	0.3333	0.3401	0.2961	0.2794	0.3096	0.3308	0.312	0.3137	0.4024	0.4767	0.5024	0.4843	0.4371	0.414	0.4314	0.4606	0.4455	0.4596	0.4048	0.5004	0.1198	0.4229	0.4908	0.5127	0.4507	0.4721	0.4395	0.4551	0.4603	0.4336	0.4699	0.462	0.2685
41	0.2648	0.3437	0.3475	0.3341	0.3028	0.2441	0.2487	0.3028	0.3321	0.3277	0.2665	0.3488	0.1215	0.281	0.3291	0.3737	0.3344	0.3415	0.2975	0.2803	0.3074	0.3324	0.314	0.3152	0.4019	0.4784	0.5031	0.4836	0.4372	0.4153	0.4328	0.4614	0.4473	0.4605	0.4037	0.5004	0.1197	0.4224	0.4909	0.5125	0.4506	0.4723	0.4409	0.4554	0.4616	0.4342	0.471	0.4626	0.2697
42	0.2653	0.3447	0.3485	0.3345	0.3026	0.2451	0.2499	0.3028	0.3332	0.3282	0.2655	0.349	0.1173	0.282	0.3305	0.3757	0.3353	0.3429	0.2993	0.2802	0.3112	0.3338	0.3152	0.3156	0.4018	0.4782	0.5045	0.4841	0.4366	0.4168	0.4331	0.4614	0.4475	0.4616	0.4033	0.5	0.1201	0.4223	0.491	0.5142	0.4503	0.4731	0.4424	0.4558	0.4633	0.4344	0.4727	0.4629	0.2702
43	0.2653	0.3469	0.3518	0.3372	0.3051	0.2467	0.2526	0.3056	0.3346	0.3313	0.2673	0.3557	0.1174	0.2839	0.3326	0.3773	0.3381	0.3449	0.3003	0.2822	0.3099	0.3358	0.3175	0.3171	0.4026	0.48	0.5063	0.4865	0.4383	0.4185	0.4351	0.463	0.449	0.462	0.4035	0.5022	0.1204	0.4226	0.4926	0.5162	0.4514	0.4742	0.4449	0.4575	0.4649	0.4366	0.4748	0.4645	0.2714
44	0.2652	0.3475	0.3515	0.3387	0.3049	0.2472	0.2523	0.306	0.3359	0.3319	0.267	0.352	0.1173	0.285	0.3339	0.3789	0.3389	0.3463	0.3028	0.2825	0.3109	0.3374	0.3197	0.3187	0.4023	0.48	0.5075	0.4868	0.4379	0.4198	0.4352	0.4631	0.4504	0.4623	0.4025	0.5029	0.1204	0.4224	0.4924	0.5174	0.4514	0.4759	0.4455	0.457	0.4652	0.4364	0.4754	0.4646	0.2719
45	0.2672	0.3486	0.3533	0.339	0.3059	0.2486	0.2536	0.3072	0.3373	0.3336	0.2677	0.352	0.1175	0.2862	0.3354	0.3799	0.3411	0.3471	0.3042	0.2829	0.3125	0.3388	0.3207	0.32	0.4026	0.4806	0.5091	0.4872	0.4382	0.421	0.4364	0.4642	0.452	0.464	0.4028	0.5046	0.1207	0.4228	0.4932	0.519	0.4522	0.4773	0.447	0.4575	0.4668	0.4373	0.4774	0.4658	0.2722
46	0.267	0.3492	0.3559	0.3406	0.3074	0.2501	0.2552	0.3092	0.3382	0.3358	0.268	0.3553	0.117	0.2874	0.3382	0.3817	0.3432	0.3492	0.3054	0.2842	0.3173	0.3405	0.3218	0.3218	0.4033	0.4819	0.5107	0.4862	0.4386	0.4225	0.4378	0.4661	0.4529	0.4648	0.4025	0.5052	0.1207	0.4229	0.4943	0.52	0.4531	0.4788	0.4488	0.4585	0.4684	0.4383	0.4786	0.4664	0.2732
47	0.2677	0.3502	0.3552	0.3416	0.3076	0.2504	0.2553	0.3088	0.3377	0.3358	0.2668	0.3535	0.1185	0.288	0.3388	0.3828	0.3441	0.3501	0.3068	0.2843	0.3182	0.3418	0.3239	0.3222	0.4026	0.4826	0.5122	0.487	0.4383	0.4236	0.438	0.4659	0.4534	0.465	0.4017	0.5053	0.121	0.4226	0.4943	0.5218	0.4526	0.4791	0.4501	0.4584	0.4692	0.4385	0.4801	0.4659	0.2738
48	0.269	0.3515	0.3566	0.3437	0.3096	0.2516	0.2571	0.3114	0.3393	0.338	0.2685	0.356	0.1187	0.2896	0.3414	0.3854	0.3464	0.3522	0.3094	0.2864	0.3214	0.3435	0.3253	0.3249	0.4039	0.4841	0.5141	0.4894	0.4395	0.4255	0.4396	0.4683	0.4556	0.4662	0.4025	0.5072	0.1215	0.4254	0.4954	0.5232	0.4539	0.4815	0.4519	0.4604	0.4716	0.4399	0.4822	0.4684	0.2749
49	0.2688	0.3521	0.3578	0.3432	0.3088	0.2525	0.2575	0.3111	0.3402	0.3383	0.2675	0.356	0.1173	0.2895	0.3421	0.3861	0.3476	0.3532	0.3107	0.286	0.3221	0.345	0.3272	0.3251	0.4035	0.484	0.5154	0.4884	0.439	0.4262	0.44	0.4674	0.4567	0.4674	0.4016	0.5079	0.1209	0.4227	0.495	0.5242	0.4542	0.482	0.4529	0.4598	0.4716	0.4402	0.4836	0.4676	0.2751
50	0.2705	0.354	0.3591	0.3453	0.3107	0.2538	0.2587	0.3123	0.3412	0.3413	0.2686	0.3601	0.1179	0.2914	0.345	0.388	0.3496	0.3555	0.3123	0.288	0.3234	0.3471	0.3284	0.326	0.4039	0.4864	0.5175	0.4905	0.4409	0.4276	0.4415	0.469	0.4584	0.4686	0.4019	0.5102	0.1215	0.4241	0.4974	0.5267	0.4551	0.4846	0.4548	0.4613	0.4731	0.4424	0.4848	0.4698	0.2767
51	0.2699	0.3541	0.359	0.3445	0.31	0.254	0.2582	0.3132	0.3421	0.3411	0.2684	0.3626	0.1175	0.2919	0.3459	0.3895	0.3508	0.3561	0.3134	0.2884	0.3249	0.3484	0.3301	0.3273	0.4044	0.4859	0.5186	0.4902	0.4408	0.4291	0.4417	0.4706	0.4596	0.4694	0.4009	0.5104	0.1213	0.4234	0.4969	0.5279	0.4549	0.4847	0.4559	0.4618	0.4748	0.4426	0.487	0.4692	0.2764
52	0.2708	0.3553	0.3608	0.3469	0.3121	0.2553	0.2607	0.3148	0.3433	0.3438	0.269	0.359	0.118	0.293	0.3481	0.3907	0.3533	0.3576	0.3148	0.2896	0.3262	0.3498	0.3312	0.3279	0.4045	0.4874	0.5209	0.4918	0.4417	0.4307	0.443	0.472	0.4606	0.471	0.402	0.5124	0.1218	0.4245	0.4988	0.5304	0.4565	0.487	0.4579	0.4629	0.476	0.444	0.4889	0.4702	0.2777
53	0.272	0.3559	0.3611	0.3472	0.3134	0.2561	0.261	0.3148	0.3437	0.344	0.2691	0.364	0.1177	0.294	0.3494	0.3925	0.3545	0.3592	0.3158	0.2905	0.3286	0.3511	0.3327	0.3288	0.4054	0.4875	0.522	0.4916	0.4413	0.4314	0.4433	0.4721	0.4622	0.4714	0.4012	0.5129	0.1221	0.4246	0.4996	0.5316	0.4572	0.4887	0.4589	0.4633	0.4775	0.4448	0.4899	0.4709	0.2782
54	0.2721	0.3569	0.3618	0.3474	0.3123	0.2565	0.2611	0.3149	0.3445	0.3453	0.2695	0.3594	0.1177	0.2945	0.3512	0.3937	0.356	0.3597	0.3174	0.2914	0.3291	0.3531	0.3348	0.33	0.405	0.4884	0.5238	0.4928	0.4422	0.433	0.444	0.4737	0.4646	0.4723	0.4009	0.5145	0.122	0.4245	0.5001	0.5331	0.4577	0.4887	0.4608	0.4645	0.4793	0.4464	0.4921	0.4722	0.2789
55	0.273	0.3573	0.3635	0.3484	0.3138	0.2574	0.2621	0.3171	0.3446	0.3471	0.27	0.3605	0.1179	0.2959	0.3531	0.395	0.358	0.3615	0.3191	0.2928	0.3308	0.3547	0.3364	0.332	0.4042	0.4902	0.5265	0.4946	0.4423	0.4344	0.4457	0.4758	0.4652	0.4742	0.4015	0.5146	0.1223	0.4252	0.502	0.5355	0.4586	0.4905	0.4615	0.4656	0.4796	0.4474	0.4944	0.4727	0.2793
56	0.2734	0.3586	0.3637	0.3495	0.3138	0.2579	0.2625	0.3175	0.3445	0.3475	0.2693	0.3608	0.1173	0.2965	0.3547	0.3969	0.3597	0.3628	0.3208	0.2931	0.3318	0.3561	0.3378	0.3327	0.405	0.4913	0.5276	0.494	0.4425	0.4355	0.4461	0.4754	0.4659	0.475	0.4009	0.5161	0.1221	0.4252	0.5028	0.5367	0.4594	0.4926	0.4632	0.4659	0.4812	0.448	0.4953	0.4728	0.28
[truncated: 47 more columns]

## Sheet: rep5t
Genotype	deoA	deoB	BW25113	folB	folP	gcvP	gcvT	upp;udk;pdxJ	lpd	metF	pdxA	BW25113	pdxH	upp;udk;gcvP	pdxJ	BW25113	upp	upp;udk	yjjG	ndk	udk	upp;udk;udp	udp	thyA	deoA	deoB	BW25113	folB	folP	gcvP	gcvT	upp;udk;pdxJ	lpd	metF	pdxA	BW25113	pdxH	upp;udk;gcvP	pdxJ	BW25113	upp	upp;udk	yjjG	ndk	udk	upp;udk;udp	udp	thyA	deoA
Treatment	NGM	NGM	NGM	NGM	NGM	NGM	NGM	NGM	NGM	NGM	NGM	NGM	NGM	NGM	NGM	NGM	NGM	NGM	NGM	NGM	NGM	NGM	NGM	NGM	NGM+Ser	NGM+Ser	NGM+Ser	NGM+Ser	NGM+Ser	NGM+Ser	NGM+Ser	NGM+Ser	NGM+Ser	NGM+Ser	NGM+Ser	NGM+Ser	NGM+Ser	NGM+Ser	NGM+Ser	NGM+Ser	NGM+Ser	NGM+Ser	NGM+Ser	NGM+Ser	NGM+Ser	NGM+Ser	NGM+Ser	NGM+Ser	NGM+FU
1	0.0779	0.0782	0.0772	0.078	0.0777	0.0787	0.0778	0.0778	0.0775	0.0782	0.0774	0.0775	0.0773	0.0771	0.079	0.0765	0.0772	0.0784	0.0783	0.0781	0.0802	0.0772	0.0771	0.0781	0.0796	0.0778	0.087	0.0775	0.0778	0.0784	0.0786	0.0777	0.0789	0.0775	0.0767	0.0777	0.0772	0.077	0.0777	0.0775	0.0787	0.0779	0.0786	0.0788	0.0799	0.0781	0.0778	0.0768	0.0786
2	0.0782	0.0785	0.0772	0.0781	0.0779	0.0793	0.0781	0.078	0.0778	0.0782	0.0779	0.0779	0.078	0.0775	0.0795	0.0787	0.0777	0.0788	0.0785	0.0782	0.0804	0.0772	0.0773	0.0785	0.0801	0.0784	0.0877	0.078	0.0781	0.0795	0.0791	0.0781	0.0794	0.0783	0.0776	0.0784	0.0782	0.0777	0.0785	0.0786	0.0796	0.0786	0.0792	0.0798	0.0805	0.0787	0.0785	0.0774	0.0835
3	0.0795	0.08	0.0778	0.079	0.0784	0.0907	0.0795	0.0785	0.079	0.0794	0.0795	0.0786	0.0787	0.0782	0.0805	0.0797	0.079	0.0798	0.0792	0.0796	0.0817	0.0775	0.0779	0.0796	0.0814	0.0798	0.0886	0.079	0.0788	0.0801	0.0804	0.0784	0.0808	0.0796	0.0788	0.0792	0.0788	0.0785	0.0797	0.0789	0.0806	0.0797	0.0798	0.0804	0.0818	0.0792	0.0799	0.0784	0.0808
4	0.0822	0.0832	0.0795	0.0812	0.0797	0.0811	0.0853	0.0797	0.0816	0.0821	0.0822	0.0802	0.0795	0.0803	0.0828	0.0791	0.0816	0.0832	0.0811	0.0816	0.0857	0.0785	0.0803	0.0814	0.0852	0.0825	0.0901	0.0807	0.0799	0.0824	0.0828	0.0796	0.0831	0.0824	0.0817	0.0808	0.0797	0.0803	0.0822	0.0802	0.0834	0.0818	0.0817	0.0828	0.0848	0.0803	0.0815	0.0807	0.0839
5	0.0876	0.088	0.082	0.0844	0.0831	0.0899	0.0853	0.082	0.0859	0.0868	0.0859	0.0829	0.0803	0.0826	0.0878	0.0816	0.0871	0.0858	0.0849	0.0844	0.0902	0.0805	0.0822	0.0869	0.0884	0.0871	0.0923	0.0836	0.0816	0.0856	0.0863	0.082	0.087	0.0872	0.0857	0.0833	0.0806	0.083	0.0868	0.0826	0.0884	0.0862	0.0845	0.0858	0.0898	0.0817	0.0866	0.084	0.0884
6	0.0941	0.0979	0.0867	0.0905	0.089	0.0987	0.1001	0.0856	0.0915	0.0927	0.0911	0.0878	0.0819	0.0867	0.0937	0.0857	0.0925	0.0914	0.0892	0.0916	0.1004	0.0831	0.0865	0.0963	0.0946	0.0952	0.0969	0.0891	0.0844	0.0925	0.0933	0.0853	0.0944	0.0942	0.0922	0.088	0.082	0.0868	0.0942	0.0866	0.0949	0.093	0.089	0.0918	0.0991	0.0842	0.0904	0.0898	0.0949
7	0.1023	0.1027	0.0926	0.0976	0.0886	0.1004	0.1028	0.0897	0.0996	0.101	0.0982	0.0942	0.0836	0.0924	0.0978	0.0917	0.1009	0.1028	0.096	0.0983	0.1153	0.0863	0.0945	0.1042	0.1026	0.108	0.1039	0.0975	0.0882	0.1021	0.1036	0.0901	0.1032	0.1047	0.101	0.0947	0.0837	0.0933	0.1007	0.0932	0.1051	0.1044	0.0967	0.0997	0.113	0.0877	0.1035	0.0993	0.1014
8	0.1082	0.1159	0.1027	0.108	0.0931	0.1042	0.1101	0.0945	0.1112	0.111	0.1074	0.1053	0.0862	0.098	0.1015	0.1024	0.1096	0.1108	0.1037	0.1068	0.121	0.0912	0.1047	0.1109	0.1151	0.1269	0.1145	0.1094	0.0942	0.1119	0.1144	0.0958	0.1161	0.1179	0.1117	0.1061	0.0861	0.1002	0.1074	0.1039	0.1176	0.1201	0.1053	0.1116	0.1255	0.0924	0.1122	0.1183	0.1097
9	0.117	0.1304	0.1168	0.121	0.1002	0.1108	0.1192	0.0986	0.1263	0.1232	0.119	0.1216	0.0897	0.1039	0.1042	0.1162	0.1216	0.1278	0.1111	0.1179	0.1323	0.0965	0.1135	0.1241	0.1298	0.1534	0.1314	0.1272	0.102	0.1217	0.1271	0.1038	0.1352	0.1367	0.1259	0.1225	0.0892	0.1107	0.1143	0.119	0.134	0.1398	0.1169	0.1268	0.1481	0.0988	0.1246	0.1326	0.118
10	0.1233	0.1408	0.1285	0.1402	0.1066	0.1146	0.123	0.1027	0.138	0.1371	0.129	0.1387	0.0936	0.1217	0.1093	0.1317	0.1333	0.1337	0.1156	0.1292	0.1423	0.1023	0.1228	0.13	0.146	0.1862	0.1597	0.1528	0.1126	0.1341	0.1386	0.1126	0.1591	0.1648	0.1466	0.1472	0.0923	0.1222	0.1239	0.1441	0.161	0.1671	0.1258	0.144	0.1721	0.1064	0.139	0.1525	0.126
11	0.1292	0.154	0.1466	0.156	0.1167	0.1203	0.1286	0.1082	0.153	0.1541	0.1403	0.1542	0.0973	0.1188	0.1149	0.1475	0.1463	0.1445	0.1184	0.1405	0.1563	0.1107	0.131	0.1395	0.1605	0.2164	0.1914	0.1882	0.1282	0.1432	0.1534	0.1251	0.1857	0.1952	0.1724	0.1801	0.0964	0.1383	0.1361	0.1742	0.1896	0.1922	0.1364	0.1723	0.196	0.1178	0.1561	0.1724	0.1379
12	0.1357	0.1737	0.1649	0.1758	0.1283	0.1293	0.1337	0.1168	0.1722	0.1742	0.1541	0.1752	0.1001	0.1246	0.1233	0.1699	0.1626	0.1581	0.1228	0.1539	0.1734	0.1177	0.1436	0.1502	0.1747	0.2508	0.2235	0.2208	0.1477	0.1564	0.1757	0.1447	0.2104	0.2251	0.2007	0.2127	0.0994	0.1563	0.1522	0.2099	0.212	0.2195	0.1512	0.198	0.2187	0.1329	0.1841	0.1988	0.1432
13	0.1474	0.1944	0.1877	0.2018	0.1395	0.1416	0.1457	0.1247	0.198	0.1977	0.1694	0.2008	0.1034	0.1348	0.1318	0.1957	0.1826	0.1748	0.1339	0.1704	0.1963	0.1273	0.1636	0.167	0.2092	0.2911	0.2673	0.2611	0.1729	0.1788	0.2032	0.1671	0.2355	0.2585	0.2314	0.2514	0.1028	0.1755	0.1736	0.2513	0.2512	0.254	0.1714	0.2302	0.2482	0.1519	0.221	0.2394	0.1516
14	0.162	0.216	0.2067	0.2325	0.1497	0.1499	0.1556	0.1342	0.2206	0.2268	0.1894	0.2237	0.1058	0.1491	0.1427	0.2194	0.2065	0.1956	0.1524	0.1891	0.2132	0.1416	0.182	0.1838	0.2252	0.3147	0.3046	0.2972	0.1979	0.2067	0.2289	0.193	0.2678	0.2821	0.2564	0.2874	0.1064	0.2019	0.2021	0.2905	0.2783	0.2873	0.2023	0.263	0.2661	0.1751	0.2591	0.2784	0.165
15	0.1752	0.235	0.2228	0.2595	0.1656	0.1603	0.1655	0.1459	0.2329	0.2473	0.2056	0.2442	0.108	0.1647	0.1575	0.237	0.234	0.2124	0.1664	0.2115	0.2202	0.1557	0.1969	0.1992	0.2507	0.3407	0.333	0.3351	0.2196	0.2185	0.2455	0.2212	0.2854	0.3083	0.2787	0.3208	0.1104	0.234	0.2318	0.3197	0.3077	0.3146	0.2215	0.288	0.2945	0.1932	0.2906	0.3115	0.1814
16	0.1848	0.2457	0.2356	0.273	0.1829	0.1682	0.1739	0.1599	0.2415	0.2549	0.2146	0.2592	0.1093	0.1779	0.172	0.2515	0.2512	0.2221	0.1803	0.2247	0.2278	0.1735	0.2118	0.2139	0.277	0.3668	0.3649	0.3597	0.2433	0.2401	0.2713	0.2556	0.3116	0.3291	0.2965	0.3478	0.1141	0.2528	0.2643	0.3498	0.3266	0.3487	0.2473	0.3116	0.3224	0.2197	0.3278	0.3548	0.1919
17	0.1957	0.2573	0.2512	0.2806	0.1992	0.1766	0.1818	0.1771	0.2517	0.2662	0.2218	0.2763	0.1107	0.1869	0.1899	0.2671	0.2596	0.2335	0.1958	0.2317	0.238	0.1966	0.2269	0.2273	0.3033	0.3905	0.3985	0.3904	0.2728	0.2682	0.2994	0.2785	0.3397	0.353	0.3194	0.3796	0.1185	0.2814	0.2993	0.3832	0.3521	0.3826	0.2807	0.3366	0.3467	0.237	0.3622	0.3818	0.2036
18	0.2051	0.2676	0.2641	0.2902	0.2101	0.1823	0.1878	0.1962	0.2605	0.2768	0.2251	0.29	0.1118	0.1958	0.2099	0.2823	0.2699	0.2452	0.2081	0.2389	0.2484	0.2086	0.2414	0.2388	0.3261	0.4126	0.4277	0.4192	0.2934	0.2946	0.3263	0.306	0.3614	0.3728	0.3376	0.4087	0.1208	0.3106	0.329	0.4149	0.3714	0.417	0.3129	0.3599	0.3713	0.2596	0.3974	0.4214	0.2145
19	0.2153	0.278	0.2723	0.3045	0.2227	0.1896	0.1937	0.2166	0.2682	0.2894	0.232	0.3013	0.1128	0.2046	0.2275	0.2921	0.2846	0.257	0.2214	0.2459	0.2583	0.2159	0.2521	0.2507	0.346	0.4364	0.4588	0.4482	0.3194	0.3188	0.3491	0.3304	0.3817	0.393	0.356	0.4403	0.1234	0.3357	0.3564	0.4467	0.3917	0.4441	0.3434	0.3846	0.3978	0.2822	0.4248	0.445	0.2253
20	0.2236	0.2874	0.2777	0.3144	0.2334	0.1959	0.2	0.23	0.2759	0.2958	0.2396	0.3093	0.1138	0.2134	0.243	0.3004	0.2921	0.2672	0.2352	0.2536	0.2637	0.2262	0.2594	0.2608	0.3652	0.4542	0.4804	0.4746	0.3457	0.3397	0.3704	0.3546	0.4024	0.4138	0.3755	0.4652	0.127	0.3619	0.3857	0.4692	0.4087	0.464	0.3672	0.4081	0.4171	0.3024	0.4468	0.4651	0.2361
21	0.2282	0.2935	0.2835	0.3191	0.2427	0.2019	0.2055	0.2418	0.2825	0.3013	0.2463	0.3156	0.1148	0.2212	0.2563	0.3061	0.2983	0.2734	0.2448	0.2581	0.2687	0.2389	0.2667	0.2682	0.3805	0.4679	0.4969	0.4922	0.3742	0.3609	0.3903	0.3753	0.4223	0.4308	0.3912	0.4814	0.1294	0.384	0.4109	0.4852	0.4242	0.475	0.3899	0.4287	0.4328	0.3225	0.4561	0.4759	0.2426
22	0.233	0.2975	0.2864	0.3252	0.2504	0.2071	0.2106	0.2543	0.2863	0.3059	0.2533	0.3203	0.1158	0.2283	0.2695	0.3107	0.3031	0.2789	0.2514	0.2622	0.273	0.2521	0.2712	0.2736	0.3974	0.4808	0.5015	0.5075	0.3979	0.3765	0.3972	0.3966	0.4359	0.4476	0.4076	0.4915	0.1319	0.4092	0.439	0.4893	0.4409	0.4757	0.4048	0.4445	0.4473	0.342	0.4586	0.4756	0.2469
23	0.2361	0.2999	0.2906	0.3294	0.2581	0.2111	0.2146	0.2674	0.2905	0.3086	0.2593	0.3248	0.1165	0.2347	0.28	0.3146	0.3075	0.2831	0.2566	0.2655	0.2762	0.259	0.277	0.278	0.3999	0.4865	0.5019	0.5161	0.4195	0.3829	0.4026	0.4167	0.4493	0.4604	0.4177	0.4918	0.1333	0.4145	0.4623	0.4894	0.4544	0.4757	0.4095	0.4568	0.4484	0.3582	0.4615	0.4786	0.2511
24	0.239	0.3028	0.2929	0.3332	0.2654	0.2151	0.219	0.2773	0.2956	0.3128	0.2627	0.3286	0.1171	0.241	0.2925	0.3194	0.311	0.2871	0.2622	0.268	0.2796	0.2648	0.2809	0.2822	0.4019	0.4856	0.5019	0.5161	0.4362	0.3876	0.4075	0.4336	0.45	0.4764	0.4264	0.4902	0.1363	0.4185	0.4794	0.49	0.4653	0.4772	0.4143	0.4678	0.449	0.3754	0.4636	0.4834	0.2551
25	0.242	0.3046	0.2954	0.3382	0.2734	0.2185	0.2219	0.2832	0.2985	0.3156	0.2642	0.3321	0.1182	0.2468	0.2984	0.3214	0.3141	0.2905	0.2662	0.2711	0.2826	0.2706	0.284	0.2852	0.403	0.4844	0.5026	0.5167	0.4493	0.3933	0.4121	0.4479	0.4488	0.4762	0.438	0.49	0.1399	0.4206	0.4931	0.4911	0.4716	0.4777	0.4181	0.4674	0.449	0.3907	0.466	0.4786	0.2583
26	0.2447	0.3064	0.2984	0.3404	0.2799	0.2222	0.2249	0.2868	0.3022	0.3205	0.2662	0.3358	0.1176	0.2527	0.3036	0.3255	0.3168	0.2933	0.2703	0.2743	0.2852	0.2747	0.2883	0.2886	0.4047	0.4827	0.5028	0.5174	0.4588	0.3978	0.4159	0.4628	0.4485	0.4747	0.437	0.4919	0.143	0.4241	0.5014	0.493	0.4701	0.4791	0.4221	0.4661	0.4496	0.409	0.4676	0.4797	0.2599
27	0.2474	0.3084	0.2992	0.3426	0.2849	0.2252	0.2277	0.2894	0.3049	0.3202	0.2664	0.3373	0.1176	0.2574	0.3055	0.3275	0.3188	0.2956	0.2749	0.2752	0.2875	0.278	0.2913	0.2916	0.4056	0.4809	0.503	0.5168	0.4581	0.4023	0.4197	0.4663	0.448	0.4729	0.4338	0.4917	0.1447	0.4261	0.5001	0.4932	0.4667	0.479	0.4251	0.4635	0.449	0.412	0.4698	0.4791	0.2627
28	0.2502	0.3102	0.3008	0.3419	0.2916	0.2275	0.2302	0.2917	0.3082	0.3225	0.2672	0.3404	0.1176	0.2623	0.3093	0.3299	0.3215	0.2977	0.2789	0.2776	0.2904	0.2814	0.2942	0.2942	0.4063	0.4805	0.5038	0.518	0.4598	0.4059	0.4224	0.4645	0.449	0.4732	0.432	0.4926	0.1467	0.4285	0.5008	0.4946	0.4656	0.4807	0.4288	0.4622	0.4513	0.4126	0.4709	0.4799	0.2644
29	0.2504	0.3108	0.302	0.3442	0.2955	0.2295	0.2315	0.2921	0.3097	0.3235	0.2674	0.3423	0.1175	0.2659	0.3105	0.3322	0.3229	0.3002	0.2829	0.2803	0.2921	0.2836	0.2967	0.296	0.4074	0.4791	0.5042	0.517	0.4579	0.409	0.4246	0.4614	0.4489	0.471	0.4277	0.4924	0.148	0.4301	0.4984	0.4946	0.4636	0.4817	0.4317	0.46	0.45	0.413	0.4715	0.4816	0.2667
30	0.2527	0.3124	0.3031	0.3447	0.3019	0.2319	0.2336	0.2943	0.3129	0.3263	0.2677	0.345	0.1178	0.269	0.3129	0.335	0.3247	0.3016	0.2859	0.2828	0.2941	0.2863	0.2993	0.2981	0.4089	0.4788	0.5054	0.5186	0.4588	0.4123	0.4275	0.4615	0.4503	0.4713	0.4261	0.4931	0.1498	0.4326	0.4981	0.4959	0.4629	0.4822	0.4344	0.4598	0.4527	0.413	0.4731	0.482	0.2682
31	0.2537	0.3132	0.3053	0.3489	0.3034	0.2341	0.2358	0.295	0.3146	0.3276	0.268	0.3464	0.118	0.2716	0.3145	0.3359	0.3257	0.3034	0.2878	0.2851	0.296	0.2882	0.3021	0.3	0.4096	0.478	0.506	0.5179	0.458	0.4149	0.4298	0.46	0.4496	0.4704	0.4234	0.4932	0.151	0.4343	0.4971	0.4961	0.4607	0.4829	0.4371	0.4586	0.452	0.4139	0.4754	0.4827	0.2702
32	0.2551	0.3144	0.3063	0.3472	0.3069	0.2362	0.2376	0.2968	0.3165	0.3294	0.2686	0.3486	0.1179	0.274	0.317	0.3382	0.3277	0.3056	0.2908	0.2874	0.2981	0.2906	0.3048	0.3026	0.4106	0.4778	0.5067	0.5176	0.4577	0.4171	0.4315	0.4596	0.4509	0.4714	0.4213	0.4943	0.152	0.4366	0.4974	0.4977	0.4612	0.4848	0.4399	0.4579	0.4536	0.4153	0.4764	0.4825	0.2703
33	0.2563	0.3158	0.3067	0.3534	0.308	0.2382	0.2386	0.2981	0.3185	0.3314	0.2688	0.3498	0.1179	0.2768	0.3183	0.3388	0.3292	0.307	0.2929	0.2894	0.2994	0.293	0.307	0.3036	0.4123	0.4775	0.5079	0.5186	0.4579	0.4196	0.4336	0.46	0.4518	0.4715	0.4203	0.4952	0.1529	0.4385	0.4966	0.499	0.4608	0.4858	0.4423	0.4576	0.4536	0.4167	0.4786	0.4844	0.2726
34	0.2581	0.3169	0.3085	0.3542	0.3102	0.2401	0.2412	0.2995	0.3202	0.3334	0.2697	0.353	0.118	0.279	0.3199	0.3419	0.3312	0.3086	0.2961	0.2909	0.3025	0.2947	0.3084	0.3058	0.4131	0.4784	0.5093	0.5193	0.4582	0.4216	0.4353	0.46	0.453	0.4721	0.4189	0.4957	0.1547	0.4406	0.4974	0.5006	0.4617	0.4869	0.4445	0.4585	0.4547	0.4181	0.48	0.4836	0.2743
35	0.2593	0.3172	0.3082	0.3517	0.3104	0.2414	0.2417	0.3003	0.3211	0.3342	0.2694	0.3538	0.118	0.2807	0.3212	0.3451	0.3319	0.3103	0.2981	0.2922	0.3029	0.2961	0.3114	0.3068	0.4136	0.4783	0.5101	0.5188	0.4573	0.4234	0.437	0.4597	0.4528	0.4725	0.4179	0.497	0.1542	0.4416	0.496	0.5009	0.4603	0.4887	0.446	0.4568	0.4531	0.4188	0.4811	0.486	0.2756
36	0.2608	0.3186	0.3118	0.3544	0.3146	0.2431	0.244	0.3023	0.3233	0.3376	0.2707	0.3566	0.1182	0.2836	0.3244	0.3476	0.3343	0.3123	0.3012	0.294	0.3058	0.2984	0.3137	0.3095	0.4153	0.4793	0.5115	0.5198	0.459	0.4256	0.4386	0.4603	0.4546	0.4733	0.4173	0.4979	0.1558	0.4438	0.498	0.5034	0.4614	0.4901	0.449	0.4586	0.4565	0.4202	0.4824	0.4868	0.277
37	0.2612	0.3202	0.3129	0.3568	0.3166	0.2445	0.2449	0.3035	0.3254	0.3391	0.2706	0.3579	0.1184	0.2855	0.3259	0.3491	0.3361	0.3144	0.3037	0.2953	0.3078	0.3008	0.3154	0.3115	0.4165	0.4795	0.5132	0.5202	0.4595	0.4269	0.4402	0.4609	0.4555	0.4744	0.4162	0.4978	0.1563	0.4452	0.4982	0.5041	0.462	0.4914	0.4511	0.458	0.4574	0.4214	0.4833	0.487	0.2779
38	0.2632	0.3206	0.3123	0.3571	0.3153	0.2452	0.2456	0.3036	0.3253	0.3403	0.2707	0.3584	0.1183	0.2864	0.3264	0.3501	0.336	0.3157	0.3051	0.2961	0.3088	0.3014	0.3182	0.3117	0.417	0.4792	0.5141	0.5196	0.4584	0.4284	0.4415	0.4602	0.4555	0.4742	0.4149	0.4986	0.1562	0.4455	0.4964	0.5045	0.4603	0.4917	0.4514	0.4581	0.4563	0.4218	0.4854	0.4869	0.2787
39	0.2652	0.3224	0.3146	0.3582	0.3194	0.2469	0.2481	0.3067	0.3281	0.3436	0.2719	0.3612	0.1186	0.2893	0.3296	0.3515	0.339	0.3177	0.3074	0.2987	0.3117	0.3037	0.3206	0.3145	0.4186	0.48	0.5155	0.5213	0.4603	0.4303	0.4432	0.4623	0.457	0.4757	0.4153	0.5005	0.1579	0.4485	0.4991	0.507	0.4627	0.495	0.4538	0.4591	0.4582	0.4232	0.4875	0.4885	0.2814
40	0.2659	0.3233	0.3159	0.3594	0.3197	0.2487	0.2493	0.3072	0.3298	0.3452	0.2719	0.3622	0.1184	0.2909	0.3308	0.3518	0.3406	0.3194	0.3091	0.299	0.3127	0.3056	0.3221	0.3148	0.4197	0.482	0.5172	0.5219	0.4606	0.4319	0.4441	0.4632	0.4584	0.4768	0.4149	0.5014	0.1583	0.4494	0.4986	0.5088	0.4624	0.4955	0.4558	0.4595	0.4588	0.4246	0.4882	0.4897	0.2849
41	0.2657	0.3238	0.3164	0.3581	0.3208	0.2494	0.2507	0.3096	0.3303	0.3467	0.2718	0.3641	0.1184	0.293	0.3321	0.3533	0.3418	0.3207	0.3116	0.3003	0.3145	0.3064	0.3243	0.3173	0.4198	0.4816	0.5182	0.5224	0.4608	0.4332	0.4457	0.4638	0.4586	0.4775	0.4149	0.5027	0.1585	0.4509	0.4995	0.5096	0.4623	0.4969	0.4567	0.46	0.4574	0.4249	0.4902	0.4904	0.2838
42	0.2674	0.3247	0.3172	0.3587	0.3222	0.2501	0.2523	0.31	0.3309	0.3482	0.2727	0.3662	0.1187	0.2943	0.3336	0.3551	0.3431	0.3222	0.3132	0.3019	0.316	0.3083	0.3269	0.3187	0.4214	0.4821	0.52	0.5233	0.4613	0.4344	0.4471	0.4649	0.4591	0.4784	0.4143	0.5031	0.1599	0.4524	0.4999	0.5113	0.4629	0.4986	0.4584	0.4605	0.4587	0.4261	0.492	0.4911	0.2846
43	0.2695	0.3261	0.3173	0.36	0.3227	0.2513	0.253	0.3109	0.3326	0.3499	0.273	0.3674	0.1187	0.2965	0.3348	0.3558	0.3444	0.324	0.3152	0.3041	0.3172	0.3101	0.3284	0.3201	0.4219	0.4833	0.5209	0.524	0.4617	0.4364	0.4476	0.4657	0.4607	0.48	0.4139	0.5044	0.1603	0.4535	0.5011	0.5124	0.4627	0.5002	0.4603	0.4609	0.46	0.4269	0.4925	0.4916	0.2864
44	0.2709	0.3271	0.3191	0.3638	0.3251	0.2527	0.2537	0.3117	0.3344	0.3522	0.274	0.37	0.1188	0.2984	0.3372	0.3611	0.347	0.3261	0.3168	0.306	0.3192	0.3123	0.33	0.3216	0.4234	0.4842	0.5232	0.5255	0.4636	0.4381	0.4494	0.4668	0.4616	0.4812	0.4139	0.506	0.1613	0.4555	0.5022	0.5148	0.4643	0.5019	0.462	0.4618	0.4617	0.4287	0.4956	0.4952	0.2888
45	0.2712	0.3284	0.319	0.3616	0.3249	0.2534	0.2552	0.3134	0.3354	0.354	0.2734	0.37	0.1186	0.2992	0.3384	0.3612	0.3477	0.3271	0.3182	0.3052	0.3206	0.3132	0.3323	0.3234	0.4229	0.4837	0.5246	0.5255	0.4622	0.4389	0.45	0.4671	0.4622	0.4821	0.4129	0.5057	0.1613	0.456	0.5028	0.5158	0.4638	0.503	0.4628	0.4625	0.4613	0.4292	0.4954	0.4945	0.2898
46	0.2701	0.3294	0.3203	0.3651	0.3275	0.2546	0.2559	0.3168	0.3373	0.3567	0.2745	0.3717	0.1191	0.3015	0.3407	0.3611	0.3502	0.3288	0.32	0.3077	0.3221	0.3155	0.3331	0.3251	0.424	0.4853	0.5263	0.527	0.4648	0.4402	0.4514	0.4688	0.4645	0.4838	0.413	0.5077	0.1624	0.4579	0.504	0.5177	0.4651	0.505	0.4647	0.4631	0.4633	0.4306	0.498	0.4947	0.2901
47	0.2744	0.3318	0.3213	0.3668	0.3306	0.2563	0.2616	0.3194	0.3393	0.3612	0.2756	0.3749	0.1194	0.3059	0.3459	0.3649	0.3544	0.3333	0.3244	0.3102	0.3262	0.3194	0.3368	0.3279	0.4275	0.489	0.5309	0.5298	0.4682	0.4462	0.4558	0.4724	0.4675	0.4907	0.4138	0.5119	0.1654	0.4628	0.5079	0.5232	0.4677	0.5108	0.4712	0.4649	0.4665	0.4347	0.503	0.5004	0.2927
48	0.275	0.3327	0.3212	0.3672	0.3311	0.2576	0.2591	0.3182	0.3414	0.3634	0.276	0.3761	0.1196	0.3073	0.3486	0.3669	0.3562	0.3346	0.3262	0.3133	0.3283	0.3214	0.3387	0.3291	0.4272	0.4894	0.5335	0.5314	0.4698	0.4475	0.4568	0.4743	0.4692	0.4922	0.4137	0.5131	0.1671	0.4644	0.5095	0.525	0.4696	0.5124	0.4735	0.4675	0.4685	0.4368	0.5048	0.5017	0.2941
49	0.2773	0.3342	0.3199	0.3674	0.3321	0.2581	0.2599	0.3193	0.3421	0.3646	0.2764	0.3774	0.1194	0.3089	0.3492	0.3673	0.3579	0.3359	0.3275	0.3137	0.3289	0.3234	0.3418	0.3307	0.4271	0.49	0.5345	0.5325	0.4696	0.4485	0.4574	0.4743	0.4696	0.4939	0.4134	0.5136	0.1674	0.4655	0.5098	0.5264	0.4695	0.5133	0.4746	0.4676	0.4668	0.4376	0.5064	0.503	0.2953
50	0.2766	0.335	0.3225	0.3686	0.3342	0.2595	0.262	0.3227	0.3439	0.3654	0.2766	0.3795	0.1196	0.3105	0.3517	0.3708	0.3602	0.3377	0.3292	0.3152	0.3303	0.3252	0.3427	0.3313	0.4283	0.4918	0.5366	0.5346	0.471	0.45	0.4582	0.4762	0.472	0.4959	0.4141	0.5157	0.1695	0.4672	0.5122	0.5294	0.4719	0.5163	0.4765	0.4688	0.4689	0.4395	0.509	0.5039	0.2967
51	0.2793	0.3368	0.3226	0.3705	0.3342	0.2605	0.2609	0.3216	0.3456	0.369	0.2777	0.3807	0.1197	0.3124	0.3542	0.3733	0.3623	0.3394	0.3307	0.3158	0.3319	0.3271	0.3446	0.3323	0.4287	0.4939	0.5391	0.5357	0.4725	0.4516	0.4596	0.4782	0.4735	0.4968	0.4142	0.5159	0.1703	0.4687	0.5141	0.5315	0.4731	0.5181	0.4778	0.4706	0.4727	0.4408	0.5108	0.505	0.2979
52	0.2784	0.3369	0.3224	0.3705	0.3342	0.2605	0.2615	0.3225	0.3456	0.3692	0.2773	0.3811	0.1195	0.3137	0.354	0.3736	0.3631	0.3404	0.3324	0.3157	0.3327	0.3281	0.3465	0.3343	0.4298	0.4935	0.5406	0.5359	0.473	0.4531	0.4604	0.478	0.4741	0.4985	0.4138	0.516	0.1714	0.47	0.514	0.5325	0.473	0.5186	0.4798	0.471	0.4714	0.4419	0.5126	0.5054	0.2989
53	0.2794	0.3382	0.323	0.3702	0.3358	0.2615	0.2618	0.3237	0.347	0.3713	0.2781	0.3826	0.1198	0.3151	0.356	0.3747	0.3653	0.3418	0.3339	0.3184	0.3339	0.3301	0.3482	0.3353	0.43	0.4951	0.542	0.5372	0.4739	0.454	0.4612	0.4791	0.4752	0.4999	0.4136	0.5173	0.1725	0.4711	0.5159	0.5343	0.4742	0.5205	0.4812	0.4726	0.4731	0.4431	0.5149	0.5069	0.3
54	0.2798	0.3406	0.3257	0.3733	0.3379	0.2628	0.263	0.3254	0.3495	0.3736	0.2798	0.3857	0.1201	0.317	0.3595	0.3745	0.3678	0.3433	0.3346	0.3199	0.3361	0.3324	0.3496	0.3372	0.431	0.4978	0.545	0.5397	0.4758	0.4564	0.4626	0.4818	0.4778	0.5023	0.4154	0.5209	0.1745	0.4734	0.518	0.5367	0.4764	0.5238	0.4827	0.4743	0.4767	0.4452	0.5171	0.509	0.3027
55	0.2792	0.3406	0.325	0.3733	0.3395	0.2627	0.2631	0.3284	0.3499	0.3736	0.2793	0.3853	0.12	0.3182	0.3605	0.3762	0.3688	0.3446	0.3361	0.3205	0.3371	0.3335	0.3498	0.338	0.4334	0.4977	0.5461	0.5404	0.4766	0.457	0.4633	0.483	0.4784	0.5037	0.4148	0.5216	0.1752	0.4751	0.5192	0.5383	0.4766	0.525	0.4838	0.4749	0.4762	0.4461	0.518	0.51	0.3014
[truncated: 47 more columns]

## Sheet: rep6t
Strain	OP50	OP50	OP50	OP50	HT115	HT115	HT115	HT115	HB101	HB101	HB101	HB101	BW25113	BW25113	BW25113	pdxH	pdxH	pdxH	upp;udk;gvcP	upp;udk;gvcP	upp;udk;gvcP	upp;udk;udp	upp;udk;udp	upp;udk;udp	OP50	OP50	OP50	OP50	HT115	HT115	HT115	HT115	HB101	HB101	HB101	HB101	BW25113	BW25113	BW25113	pdxH	pdxH	pdxH	upp;udk;gvcP	upp;udk;gvcP	upp;udk;gvcP	upp;udk;udp	upp;udk;udp	upp;udk;udp	OP50
Treatment	NGM	NGM	NGM	NGM	NGM	NGM	NGM	NGM	NGM	NGM	NGM	NGM	NGM	NGM	NGM	NGM	NGM	NGM	NGM	NGM	NGM	NGM	NGM	NGM	NGM+Ser	NGM+Ser	NGM+Ser	NGM+Ser	NGM+Ser	NGM+Ser	NGM+Ser	NGM+Ser	NGM+Ser	NGM+Ser	NGM+Ser	NGM+Ser	NGM+Ser	NGM+Ser	NGM+Ser	NGM+Ser	NGM+Ser	NGM+Ser	NGM+Ser	NGM+Ser	NGM+Ser	NGM+Ser	NGM+Ser	NGM+Ser	NGM+FU
1	0.0788	0.0757	0.0767	0.0759	0.0756	0.076	0.0747	0.0762	0.0746	0.0754	0.0756	0.0761	0.0753	0.0798	0.0769	0.0755	0.0756	0.0754	0.076	0.0773	0.0776	0.0772	0.0778	0.0775	0.0765	0.0765	0.0756	0.0762	0.075	0.0739	0.0745	0.0779	0.0763	0.0752	0.0761	0.0765	0.0763	0.0748	0.0757	0.0748	0.0756	0.0746	0.0731	0.074	0.0762	0.0734	0.0735	0.0757	0.0758
2	0.0797	0.0766	0.0778	0.0768	0.0766	0.0771	0.076	0.0775	0.0757	0.0767	0.0769	0.0775	0.0776	0.0829	0.0788	0.0774	0.0773	0.0769	0.0771	0.0785	0.0786	0.0786	0.0789	0.0788	0.0789	0.0788	0.0777	0.0784	0.0771	0.0761	0.0767	0.0801	0.0781	0.0771	0.0781	0.0788	0.0792	0.0777	0.0783	0.077	0.0783	0.0786	0.0754	0.0765	0.0783	0.0757	0.0756	0.0777	0.0787
3	0.081	0.078	0.0791	0.0781	0.0778	0.0785	0.077	0.0785	0.0764	0.0774	0.0779	0.0783	0.0794	0.0862	0.0807	0.0781	0.078	0.0776	0.0779	0.0792	0.0793	0.0795	0.0796	0.08	0.0803	0.0803	0.0788	0.0795	0.0782	0.0772	0.0777	0.0815	0.0788	0.0778	0.0789	0.0795	0.0813	0.08	0.0819	0.0778	0.0789	0.0778	0.0761	0.0771	0.0792	0.0762	0.0764	0.0785	0.0801
4	0.0832	0.0801	0.0811	0.08	0.0793	0.08	0.0786	0.0801	0.0774	0.0784	0.0787	0.0796	0.0829	0.0885	0.0841	0.0792	0.0791	0.0785	0.0788	0.0802	0.0811	0.0806	0.081	0.081	0.0828	0.0826	0.0809	0.0816	0.0797	0.0788	0.0791	0.0825	0.0799	0.0787	0.08	0.0806	0.0848	0.0832	0.085	0.0787	0.0799	0.0787	0.0771	0.0782	0.0806	0.0777	0.0777	0.0799	0.0823
5	0.0876	0.0848	0.0853	0.084	0.0812	0.082	0.0805	0.0816	0.079	0.08	0.0802	0.081	0.0883	0.0941	0.0898	0.0803	0.0801	0.0795	0.0802	0.0815	0.0831	0.0822	0.0823	0.0828	0.0875	0.0874	0.0853	0.0857	0.0813	0.0805	0.0804	0.0842	0.0811	0.0801	0.0812	0.0821	0.091	0.0896	0.0907	0.0798	0.081	0.0795	0.0788	0.08	0.0829	0.0798	0.0795	0.0815	0.0867
6	0.0937	0.092	0.0918	0.0908	0.0839	0.0843	0.0826	0.0839	0.0812	0.0821	0.082	0.0832	0.0968	0.1029	0.0975	0.0816	0.0814	0.0808	0.0822	0.0838	0.0859	0.0848	0.0851	0.0854	0.0947	0.0945	0.092	0.0921	0.0834	0.0825	0.0822	0.086	0.0832	0.082	0.0833	0.0843	0.1004	0.0996	0.1	0.0809	0.0826	0.081	0.0809	0.0826	0.0861	0.0823	0.082	0.084	0.0938
7	0.1032	0.1011	0.1012	0.1003	0.086	0.0864	0.0848	0.0859	0.0839	0.0848	0.0848	0.0862	0.1098	0.1152	0.1106	0.0834	0.0834	0.0826	0.0854	0.0872	0.0905	0.0887	0.089	0.0896	0.1051	0.1042	0.1013	0.1015	0.0859	0.0851	0.0844	0.0889	0.0857	0.0845	0.086	0.087	0.1152	0.1151	0.1142	0.0823	0.084	0.0825	0.0846	0.0864	0.0914	0.0861	0.086	0.0881	0.1037
8	0.1125	0.1106	0.1104	0.1096	0.0883	0.0888	0.087	0.0886	0.088	0.0887	0.0887	0.0905	0.1254	0.1296	0.1262	0.0861	0.086	0.0852	0.09	0.0919	0.0969	0.0939	0.0944	0.0949	0.1149	0.114	0.1113	0.1117	0.0888	0.0882	0.0873	0.092	0.0893	0.088	0.0895	0.0909	0.1364	0.1368	0.1347	0.0845	0.0864	0.0845	0.0897	0.0917	0.0988	0.0918	0.0918	0.0938	0.1133
9	0.1265	0.1253	0.1242	0.1232	0.0908	0.0916	0.0898	0.0906	0.0929	0.0931	0.0934	0.0953	0.137	0.1406	0.1368	0.0892	0.0894	0.0882	0.0962	0.0981	0.1028	0.099	0.0993	0.0997	0.1309	0.1295	0.1256	0.1258	0.092	0.0923	0.0904	0.0952	0.0939	0.0925	0.0942	0.0956	0.1642	0.1648	0.1606	0.087	0.0888	0.0869	0.0972	0.099	0.1089	0.0994	0.0994	0.1013	0.1274
10	0.1419	0.1405	0.1409	0.1416	0.0936	0.094	0.0924	0.0931	0.0985	0.099	0.0991	0.1016	0.1533	0.1561	0.1539	0.0928	0.0932	0.092	0.1026	0.1043	0.1113	0.1061	0.1065	0.1069	0.1518	0.1496	0.1488	0.1487	0.0956	0.0951	0.0929	0.099	0.0998	0.0985	0.1002	0.1019	0.1947	0.1956	0.1904	0.0897	0.0915	0.0899	0.1069	0.109	0.122	0.1079	0.1078	0.1098	0.1456
11	0.1545	0.1535	0.1531	0.1537	0.097	0.0973	0.0962	0.0964	0.1055	0.1053	0.1056	0.1075	0.1736	0.1756	0.1741	0.0948	0.0948	0.0938	0.1115	0.1137	0.1181	0.1124	0.1135	0.1137	0.1691	0.1676	0.1648	0.1651	0.0995	0.0995	0.097	0.1038	0.1075	0.1062	0.1083	0.1101	0.2283	0.2315	0.2242	0.0919	0.094	0.0918	0.12	0.1237	0.14	0.1225	0.1224	0.1235	0.1581
12	0.1698	0.1688	0.1678	0.1688	0.1004	0.1008	0.0994	0.0996	0.1097	0.1093	0.1097	0.1119	0.1953	0.1955	0.1957	0.0968	0.0969	0.0961	0.1178	0.1195	0.1263	0.1196	0.1199	0.1204	0.1915	0.1898	0.1877	0.1875	0.1043	0.104	0.1012	0.1092	0.1157	0.1144	0.1159	0.1177	0.2663	0.2673	0.2579	0.094	0.0961	0.0942	0.138	0.1411	0.1609	0.138	0.1376	0.1388	0.1744
13	0.1883	0.1888	0.1863	0.1878	0.1049	0.1049	0.1037	0.1039	0.1165	0.1159	0.1156	0.1184	0.2145	0.2131	0.2154	0.0998	0.0988	0.0982	0.1258	0.1282	0.1367	0.1316	0.1326	0.1322	0.203	0.2002	0.2034	0.2037	0.1102	0.1106	0.1064	0.1153	0.1264	0.1249	0.127	0.1294	0.3006	0.3052	0.2944	0.0966	0.0989	0.0977	0.1597	0.1642	0.1869	0.1593	0.1589	0.1597	0.1942
14	0.2033	0.2035	0.2041	0.2069	0.109	0.1087	0.1078	0.1075	0.1231	0.1223	0.1224	0.126	0.2285	0.2262	0.2297	0.1001	0.1004	0.0996	0.1365	0.1384	0.1478	0.1456	0.1464	0.1466	0.202	0.1993	0.2032	0.2041	0.1173	0.1175	0.1124	0.1228	0.1377	0.1365	0.138	0.1408	0.3285	0.3288	0.3163	0.0985	0.1007	0.0988	0.1851	0.1876	0.2145	0.1827	0.1818	0.1838	0.2121
15	0.2043	0.2046	0.2067	0.2104	0.1134	0.1133	0.1124	0.1122	0.1318	0.1307	0.1308	0.1352	0.2401	0.2376	0.2415	0.1017	0.1019	0.101	0.1479	0.1499	0.1614	0.1616	0.1633	0.1629	0.2015	0.1994	0.2033	0.2038	0.1252	0.1254	0.1192	0.1312	0.1512	0.1499	0.1519	0.1544	0.3535	0.3569	0.346	0.1005	0.1028	0.1008	0.2174	0.2171	0.2405	0.202	0.2002	0.2051	0.2168
16	0.2038	0.2041	0.206	0.2095	0.1191	0.1185	0.118	0.117	0.1424	0.1409	0.1415	0.1463	0.2506	0.2472	0.2522	0.1055	0.1035	0.1024	0.1617	0.164	0.1724	0.1799	0.1819	0.1825	0.2017	0.1995	0.2035	0.2036	0.1346	0.1349	0.1274	0.1415	0.1666	0.1651	0.1669	0.1697	0.3824	0.3862	0.3762	0.1026	0.1049	0.1028	0.2441	0.2473	0.266	0.2285	0.2266	0.2307	0.2168
17	0.2042	0.2046	0.2067	0.2101	0.1251	0.1239	0.1233	0.1224	0.1557	0.1536	0.1539	0.16	0.2603	0.2575	0.2632	0.1038	0.1042	0.1032	0.1739	0.1758	0.1837	0.1962	0.1979	0.1994	0.2016	0.2	0.2039	0.2041	0.1453	0.1455	0.1357	0.1525	0.1824	0.1813	0.1828	0.1852	0.4097	0.4159	0.4045	0.1049	0.1066	0.1051	0.2674	0.2685	0.2818	0.2462	0.2428	0.2485	0.2168
18	0.2047	0.205	0.2068	0.2103	0.1313	0.1297	0.1297	0.1281	0.168	0.1661	0.1664	0.1704	0.2667	0.2635	0.2701	0.1044	0.1049	0.104	0.1857	0.1869	0.1902	0.2027	0.2042	0.2056	0.2023	0.2002	0.2044	0.2047	0.157	0.1578	0.1466	0.1656	0.1996	0.1988	0.2004	0.2028	0.434	0.439	0.4252	0.1064	0.1084	0.1065	0.2834	0.2851	0.3001	0.2644	0.2608	0.2684	0.2171
19	0.2055	0.2053	0.2075	0.2105	0.1388	0.1378	0.1377	0.135	0.1699	0.1684	0.1682	0.1697	0.2723	0.2688	0.276	0.105	0.1063	0.1044	0.193	0.1937	0.1955	0.2119	0.2136	0.2145	0.2021	0.2005	0.2048	0.2048	0.1712	0.1714	0.1577	0.1804	0.2206	0.2198	0.2215	0.2242	0.4497	0.4562	0.4419	0.1082	0.1094	0.1078	0.3056	0.3087	0.3213	0.2849	0.2809	0.2887	0.217
20	0.2058	0.2051	0.2071	0.2112	0.1462	0.1439	0.1484	0.1418	0.1703	0.1696	0.1694	0.1709	0.2772	0.2733	0.2813	0.1058	0.1066	0.1052	0.1985	0.1993	0.2004	0.2231	0.2252	0.2267	0.2032	0.2016	0.2052	0.2061	0.1857	0.1857	0.169	0.1965	0.2481	0.247	0.2493	0.253	0.464	0.4718	0.4528	0.1095	0.1109	0.1089	0.3284	0.3328	0.3401	0.304	0.3002	0.3083	0.2169
21	0.2056	0.2053	0.207	0.2107	0.1519	0.149	0.1593	0.1473	0.1699	0.168	0.169	0.1694	0.2809	0.2778	0.2852	0.1063	0.1069	0.106	0.2023	0.2034	0.2037	0.2343	0.236	0.2374	0.2038	0.2022	0.2059	0.2063	0.2001	0.1995	0.1813	0.2113	0.2732	0.273	0.2737	0.2716	0.4703	0.4796	0.4541	0.1102	0.1121	0.1097	0.3463	0.3497	0.3564	0.3212	0.3176	0.3249	0.2164
22	0.2055	0.2054	0.2076	0.2111	0.1578	0.1545	0.1656	0.1528	0.17	0.1682	0.169	0.1697	0.2848	0.281	0.2891	0.1159	0.1077	0.1074	0.2072	0.2077	0.208	0.2414	0.2426	0.2451	0.2048	0.2036	0.2073	0.2076	0.2147	0.2154	0.1932	0.2286	0.2768	0.2771	0.2771	0.2748	0.471	0.4808	0.453	0.1117	0.1129	0.1113	0.3641	0.3678	0.3746	0.339	0.3331	0.3421	0.2162
23	0.2055	0.2054	0.2075	0.2114	0.1635	0.1596	0.1625	0.1579	0.1703	0.1686	0.1689	0.1692	0.2878	0.2833	0.2929	0.1082	0.1104	0.1075	0.2104	0.2112	0.2112	0.2448	0.246	0.2481	0.2057	0.2043	0.2086	0.209	0.2315	0.2313	0.2079	0.2433	0.281	0.2813	0.281	0.2782	0.4693	0.4787	0.4521	0.1124	0.1142	0.1123	0.3818	0.3839	0.3885	0.3553	0.3479	0.3569	0.2161
24	0.2055	0.2055	0.2078	0.2116	0.1684	0.1649	0.1767	0.1637	0.1711	0.1692	0.1704	0.1709	0.2911	0.285	0.295	0.108	0.1081	0.1084	0.2143	0.2151	0.2147	0.2485	0.2505	0.2525	0.2066	0.206	0.2098	0.2104	0.2482	0.2491	0.2253	0.2626	0.2855	0.2858	0.2863	0.2832	0.469	0.4779	0.4509	0.1143	0.1155	0.1138	0.397	0.3989	0.4019	0.371	0.3649	0.3741	0.2161
25	0.2049	0.2047	0.2066	0.2107	0.1716	0.1676	0.1696	0.1666	0.1712	0.1686	0.1697	0.1704	0.2924	0.2883	0.2974	0.1083	0.1116	0.109	0.2167	0.2176	0.2162	0.2495	0.2504	0.2528	0.2073	0.2062	0.2101	0.2106	0.2642	0.263	0.2397	0.2766	0.2874	0.2878	0.288	0.2842	0.4662	0.4757	0.4499	0.1142	0.116	0.1144	0.4081	0.4095	0.4142	0.3816	0.3741	0.3834	0.2154
26	0.2048	0.2049	0.2069	0.2107	0.1753	0.172	0.174	0.1705	0.1712	0.1688	0.1706	0.1709	0.2945	0.2891	0.2998	0.1101	0.1084	0.108	0.2199	0.2206	0.2188	0.2513	0.2526	0.2547	0.208	0.2077	0.2117	0.2122	0.2828	0.2808	0.2476	0.2921	0.2898	0.2904	0.2905	0.2868	0.4648	0.4744	0.4494	0.1155	0.117	0.115	0.4198	0.4151	0.4154	0.3922	0.3839	0.3933	0.2151
27	0.2046	0.2047	0.2067	0.2105	0.1791	0.175	0.1764	0.1736	0.1712	0.1694	0.1702	0.1708	0.2958	0.2923	0.3016	0.1138	0.1086	0.1082	0.222	0.2226	0.2204	0.2524	0.2535	0.2561	0.2093	0.2087	0.2126	0.2128	0.2919	0.2916	0.2535	0.308	0.2932	0.2936	0.2931	0.2894	0.4638	0.4734	0.4489	0.1154	0.1174	0.1159	0.4201	0.413	0.414	0.4025	0.394	0.4014	0.2148
28	0.2046	0.2047	0.2064	0.2104	0.1827	0.1776	0.1798	0.1767	0.1719	0.1694	0.1704	0.1712	0.298	0.2935	0.3039	0.1079	0.1084	0.1081	0.2241	0.2244	0.222	0.2537	0.2552	0.2582	0.2101	0.2096	0.2137	0.2142	0.2985	0.2969	0.26	0.3247	0.296	0.2956	0.2958	0.2924	0.4627	0.4726	0.448	0.1161	0.1183	0.1163	0.4186	0.4112	0.4116	0.401	0.395	0.4008	0.2145
29	0.2042	0.2044	0.2061	0.2101	0.1852	0.1798	0.1827	0.1796	0.172	0.1699	0.1711	0.1716	0.2997	0.2954	0.3061	0.108	0.1084	0.1082	0.2261	0.2263	0.2234	0.2551	0.2563	0.259	0.2108	0.2108	0.2145	0.2151	0.3037	0.3025	0.2674	0.3332	0.2994	0.2993	0.2994	0.2954	0.4614	0.4719	0.4479	0.116	0.1183	0.1162	0.4158	0.4097	0.4098	0.3976	0.3912	0.3963	0.2142
30	0.2043	0.2042	0.2066	0.2102	0.1887	0.1832	0.1861	0.1826	0.1726	0.1706	0.1718	0.1722	0.3014	0.2964	0.307	0.1082	0.109	0.1084	0.2282	0.2283	0.2252	0.257	0.2584	0.2607	0.212	0.2124	0.2164	0.2166	0.3111	0.309	0.2728	0.3398	0.3015	0.302	0.3016	0.2984	0.4614	0.4717	0.4474	0.1167	0.1188	0.1168	0.415	0.4081	0.4082	0.3955	0.3887	0.3945	0.2142
31	0.204	0.204	0.206	0.2092	0.1897	0.1846	0.1871	0.1842	0.1719	0.1697	0.171	0.1712	0.3028	0.298	0.3084	0.1083	0.1086	0.1079	0.2287	0.2293	0.2256	0.2565	0.2576	0.2599	0.2128	0.2132	0.217	0.2174	0.3164	0.3136	0.274	0.342	0.3032	0.303	0.3017	0.2981	0.4599	0.4704	0.447	0.1158	0.1178	0.116	0.4115	0.4054	0.4066	0.3919	0.3848	0.3881	0.2138
32	0.204	0.2043	0.206	0.2099	0.1936	0.1876	0.191	0.1878	0.1736	0.1707	0.1722	0.1729	0.3051	0.2999	0.311	0.1081	0.1087	0.1087	0.2312	0.2315	0.2274	0.2593	0.2608	0.2628	0.2142	0.2149	0.2188	0.2191	0.3208	0.3187	0.2755	0.3473	0.306	0.3064	0.3062	0.3019	0.4604	0.4712	0.447	0.1162	0.1184	0.1166	0.4111	0.4047	0.4051	0.3912	0.3848	0.3887	0.2138
33	0.2034	0.2033	0.2049	0.2085	0.1941	0.1877	0.1907	0.187	0.1727	0.1702	0.1716	0.1719	0.3057	0.3014	0.3125	0.108	0.1086	0.1085	0.2315	0.2316	0.2274	0.2583	0.2585	0.2616	0.2144	0.2149	0.219	0.2193	0.3213	0.3189	0.273	0.3444	0.306	0.3063	0.305	0.3006	0.4581	0.4698	0.447	0.1158	0.1179	0.1158	0.4084	0.4022	0.403	0.3872	0.3796	0.3834	0.2131
34	0.2032	0.2036	0.2059	0.2096	0.1962	0.1897	0.1935	0.1893	0.1738	0.1716	0.1727	0.1731	0.3076	0.3026	0.3141	0.1084	0.1087	0.1087	0.2336	0.2335	0.2291	0.2609	0.2631	0.264	0.2159	0.2167	0.221	0.2217	0.3254	0.3238	0.2737	0.3509	0.308	0.3094	0.3088	0.3046	0.4598	0.4711	0.4477	0.1168	0.1186	0.1164	0.4089	0.4019	0.4029	0.3886	0.3809	0.3837	0.2134
35	0.2028	0.2031	0.2047	0.2084	0.1957	0.1892	0.1921	0.1885	0.1735	0.1707	0.1723	0.1728	0.3084	0.3051	0.3153	0.108	0.1088	0.1086	0.2335	0.2337	0.2289	0.2604	0.2616	0.2629	0.2163	0.2172	0.2215	0.2217	0.3235	0.3231	0.2707	0.3468	0.3086	0.3097	0.3083	0.3035	0.4586	0.4702	0.447	0.1161	0.1178	0.1161	0.4063	0.3996	0.3999	0.3857	0.3776	0.38	0.2128
36	0.203	0.2035	0.2053	0.2089	0.197	0.1911	0.1944	0.1903	0.1745	0.1717	0.1733	0.1736	0.3112	0.3057	0.317	0.1082	0.1089	0.1086	0.235	0.235	0.2306	0.2625	0.2641	0.265	0.2176	0.219	0.2228	0.2237	0.3235	0.3247	0.271	0.3527	0.3097	0.3119	0.3113	0.3063	0.459	0.4712	0.4475	0.1168	0.1179	0.1165	0.4056	0.3993	0.4008	0.3859	0.3786	0.3804	0.2128
37	0.2024	0.2027	0.204	0.208	0.1964	0.1909	0.1938	0.1897	0.1744	0.1714	0.1733	0.1737	0.3118	0.3072	0.3186	0.108	0.1094	0.1098	0.2356	0.2354	0.2309	0.2626	0.2637	0.2646	0.2181	0.2193	0.2236	0.2242	0.3211	0.3221	0.2698	0.3529	0.3111	0.312	0.31	0.3057	0.4582	0.4705	0.4474	0.1164	0.1178	0.1157	0.4041	0.398	0.3999	0.3844	0.3759	0.378	0.2122
38	0.2024	0.2028	0.2042	0.2082	0.1972	0.1916	0.1943	0.1905	0.1746	0.1716	0.1739	0.1737	0.313	0.3088	0.3198	0.1122	0.1097	0.1085	0.2366	0.2364	0.2318	0.2639	0.2652	0.2659	0.2187	0.2206	0.2251	0.2254	0.3201	0.3209	0.2685	0.3562	0.3105	0.3113	0.3099	0.3051	0.4576	0.4709	0.4478	0.1163	0.1179	0.1158	0.4033	0.3967	0.3976	0.3842	0.3755	0.377	0.2121
39	0.2023	0.2029	0.2046	0.2084	0.1986	0.1935	0.1962	0.1917	0.1759	0.1729	0.1745	0.1748	0.3144	0.3092	0.3214	0.1082	0.1088	0.1087	0.238	0.2378	0.2332	0.2659	0.2674	0.2681	0.2204	0.2223	0.2263	0.2272	0.3201	0.3209	0.2689	0.359	0.3121	0.3133	0.312	0.3064	0.4594	0.4715	0.4486	0.1171	0.118	0.1159	0.4035	0.3967	0.3978	0.3849	0.3762	0.3768	0.2124
40	0.2015	0.2023	0.2038	0.2074	0.1974	0.1929	0.1946	0.1913	0.1751	0.1722	0.1743	0.1744	0.315	0.3104	0.3222	0.1153	0.109	0.1085	0.2377	0.2379	0.2331	0.2652	0.267	0.2676	0.2204	0.2224	0.2267	0.2268	0.3171	0.3177	0.2671	0.355	0.3102	0.312	0.3098	0.3042	0.4583	0.4717	0.449	0.1167	0.1172	0.1156	0.4012	0.3952	0.3964	0.3831	0.3738	0.3753	0.2116
41	0.2017	0.2027	0.2042	0.2081	0.1998	0.1947	0.1976	0.1932	0.1774	0.1737	0.176	0.1761	0.3168	0.3118	0.3242	0.108	0.1087	0.1089	0.2392	0.2396	0.235	0.2679	0.2697	0.27	0.2221	0.224	0.2283	0.229	0.3172	0.3189	0.2682	0.3573	0.3115	0.3135	0.3122	0.3074	0.4598	0.4729	0.4497	0.118	0.1176	0.1158	0.4015	0.3958	0.3969	0.3852	0.3757	0.3766	0.2118
42	0.2012	0.2021	0.2031	0.2074	0.1997	0.1942	0.1972	0.1928	0.1766	0.1734	0.1764	0.1759	0.3172	0.3132	0.3253	0.1102	0.1089	0.1086	0.2394	0.2395	0.235	0.2679	0.2698	0.2701	0.2222	0.2244	0.2284	0.2293	0.3159	0.3166	0.2664	0.3536	0.3106	0.3134	0.3116	0.3054	0.4593	0.4731	0.45	0.1181	0.1169	0.1153	0.4006	0.3947	0.3963	0.3835	0.3737	0.374	0.2113
43	0.2012	0.2021	0.2036	0.2076	0.2007	0.1946	0.1977	0.1939	0.1776	0.1741	0.1771	0.1767	0.3186	0.3138	0.3267	0.1081	0.1085	0.1087	0.2405	0.2406	0.2356	0.269	0.2717	0.2704	0.2231	0.2254	0.23	0.2306	0.3146	0.3159	0.2669	0.354	0.3112	0.3137	0.3125	0.3068	0.46	0.474	0.4511	0.1198	0.117	0.1157	0.4008	0.3947	0.3957	0.3839	0.3749	0.3745	0.2114
44	0.2008	0.2016	0.203	0.207	0.201	0.1946	0.1975	0.1936	0.1779	0.1746	0.1772	0.177	0.3197	0.3156	0.3278	0.1079	0.1089	0.1085	0.2407	0.2411	0.2361	0.2698	0.2716	0.271	0.2237	0.2261	0.2306	0.2313	0.3132	0.3141	0.2655	0.3502	0.3106	0.3131	0.3112	0.3059	0.4601	0.474	0.4516	0.1209	0.1167	0.1149	0.3998	0.3939	0.3953	0.3834	0.3737	0.3726	0.2108
45	0.2002	0.201	0.2022	0.2062	0.2002	0.1936	0.1972	0.1932	0.1777	0.1744	0.1773	0.1772	0.3207	0.3171	0.3284	0.1082	0.1086	0.1086	0.241	0.2411	0.2359	0.2696	0.2709	0.2708	0.2241	0.2267	0.2311	0.2316	0.3118	0.3121	0.2654	0.3457	0.3103	0.3133	0.3114	0.3043	0.4601	0.4749	0.452	0.1226	0.1171	0.1149	0.3992	0.3932	0.3945	0.3826	0.373	0.3716	0.2102
46	0.2002	0.2013	0.2021	0.2066	0.2007	0.1938	0.1975	0.1938	0.1786	0.1756	0.178	0.1785	0.3215	0.3179	0.3304	0.1081	0.1089	0.1084	0.2421	0.242	0.2369	0.2714	0.2734	0.2724	0.2251	0.2277	0.2318	0.2329	0.3111	0.3114	0.2646	0.3459	0.3106	0.3138	0.3115	0.3048	0.4609	0.4762	0.4532	0.1262	0.1168	0.1149	0.3994	0.393	0.3945	0.383	0.3736	0.3717	0.2102
47	0.2001	0.201	0.2024	0.2068	0.2023	0.1951	0.1993	0.1951	0.1805	0.1773	0.1799	0.1804	0.323	0.319	0.3316	0.1082	0.109	0.1088	0.2431	0.2432	0.2383	0.2733	0.2749	0.2748	0.2259	0.2288	0.2336	0.2342	0.3109	0.3115	0.265	0.3454	0.3114	0.3147	0.3129	0.3068	0.4621	0.4772	0.4544	0.1309	0.1167	0.1163	0.4	0.3936	0.395	0.3843	0.3746	0.3729	0.2102
48	0.1995	0.2007	0.2011	0.2055	0.2005	0.1939	0.1966	0.1926	0.1799	0.177	0.1794	0.1798	0.3236	0.32	0.3321	0.1078	0.1086	0.1082	0.2423	0.2427	0.2375	0.2725	0.2735	0.2719	0.226	0.2296	0.2337	0.2344	0.3081	0.3088	0.2635	0.3393	0.3111	0.3134	0.3106	0.3038	0.4617	0.4769	0.4549	0.1352	0.116	0.1145	0.3985	0.3924	0.3943	0.3829	0.3723	0.3704	0.2098
49	0.1995	0.2004	0.2012	0.2057	0.2017	0.1944	0.1974	0.1941	0.182	0.179	0.1819	0.1816	0.3244	0.3213	0.3339	0.108	0.1092	0.1087	0.2436	0.2438	0.239	0.2745	0.2765	0.2751	0.2269	0.2304	0.2348	0.2357	0.3086	0.3098	0.264	0.3403	0.3116	0.3152	0.3127	0.3061	0.4628	0.4787	0.456	0.1434	0.1164	0.1146	0.3987	0.3933	0.3949	0.3839	0.3737	0.3711	0.2096
50	0.1993	0.2006	0.2017	0.2057	0.2019	0.1945	0.198	0.1943	0.1831	0.1795	0.1826	0.1821	0.3253	0.3216	0.3352	0.108	0.1112	0.1087	0.2446	0.2446	0.2398	0.2761	0.2775	0.276	0.2274	0.2314	0.236	0.2366	0.3078	0.3085	0.2637	0.339	0.3126	0.3147	0.3128	0.3064	0.463	0.4799	0.4573	0.1534	0.1165	0.1145	0.3993	0.3929	0.3947	0.3852	0.3738	0.3716	0.2095
51	0.1991	0.2001	0.2002	0.2048	0.2	0.1942	0.1986	0.1944	0.1834	0.1798	0.1837	0.1826	0.3262	0.3231	0.3366	0.1083	0.1102	0.1086	0.245	0.2452	0.2404	0.2768	0.2786	0.2765	0.2283	0.2322	0.2364	0.2373	0.307	0.3078	0.2638	0.3387	0.3136	0.316	0.3133	0.307	0.4643	0.4814	0.4589	0.162	0.1164	0.1144	0.3994	0.3932	0.3949	0.3854	0.3742	0.3711	0.209
52	0.1988	0.2004	0.2011	0.2056	0.2028	0.1957	0.1991	0.1951	0.1844	0.1805	0.1847	0.1832	0.3278	0.3238	0.3377	0.1081	0.1105	0.1092	0.2457	0.2458	0.2409	0.278	0.2798	0.2783	0.2288	0.2328	0.2376	0.2385	0.3067	0.3076	0.264	0.3377	0.3142	0.3166	0.314	0.3095	0.4646	0.4822	0.4593	0.1715	0.1163	0.1145	0.3997	0.3933	0.3949	0.3859	0.3745	0.3713	0.2091
53	0.1985	0.1999	0.2003	0.205	0.203	0.1954	0.1987	0.1945	0.1846	0.1809	0.1851	0.1836	0.328	0.3251	0.3381	0.1081	0.1091	0.1089	0.246	0.2461	0.2411	0.2783	0.2802	0.2778	0.229	0.2336	0.238	0.2388	0.3057	0.3065	0.2635	0.3336	0.3149	0.3176	0.3149	0.3123	0.4648	0.4829	0.4599	0.1841	0.1165	0.1142	0.3991	0.393	0.3948	0.3854	0.3743	0.3694	0.2086
54	0.1985	0.1998	0.2004	0.2047	0.2028	0.1955	0.1987	0.1946	0.1848	0.1808	0.1851	0.1838	0.3288	0.3253	0.339	0.108	0.1089	0.1085	0.247	0.2464	0.2422	0.279	0.2812	0.2788	0.2295	0.2346	0.239	0.2396	0.3052	0.306	0.2636	0.333	0.317	0.3182	0.3164	0.3136	0.4651	0.4837	0.4617	0.2024	0.1162	0.114	0.3993	0.3931	0.3944	0.3864	0.3743	0.3697	0.2085
55	0.1986	0.1998	0.2008	0.2046	0.2034	0.1963	0.1992	0.1955	0.1863	0.1824	0.187	0.184	0.3301	0.3262	0.3405	0.1082	0.1089	0.1087	0.2476	0.248	0.2429	0.2809	0.283	0.2809	0.2302	0.2358	0.2398	0.2409	0.3055	0.3066	0.2642	0.3337	0.3205	0.3217	0.3212	0.3162	0.467	0.4854	0.4623	0.2124	0.116	0.114	0.4003	0.3946	0.3956	0.3884	0.3761	0.3713	0.2086
56	0.198	0.1991	0.1992	0.2041	0.2024	0.1949	0.1984	0.1941	0.1859	0.1817	0.1869	0.1843	0.3302	0.3276	0.3406	0.108	0.1088	0.1114	0.2475	0.2477	0.2424	0.2802	0.282	0.2795	0.2308	0.236	0.2398	0.2408	0.3033	0.3037	0.2633	0.3287	0.3222	0.3243	0.3218	0.3145	0.4666	0.486	0.4631	0.225	0.1155	0.114	0.3994	0.3935	0.3956	0.3863	0.3749	0.3704	0.208
[truncated: 47 more columns]

## Sheet: rep7t
Strain	OP50	OP50	OP50	OP50	HT115	HT115	HT115	HT115	HB101	HB101	HB101	HB101	BW25113	BW25113	BW25113	pdxH	pdxH	pdxH	upp;udk;gvcP	upp;udk;gvcP	upp;udk;gvcP	upp;udk;udp	upp;udk;udp	upp;udk;udp	OP50	OP50	OP50	OP50	HT115	HT115	HT115	HT115	HB101	HB101	HB101	HB101	BW25113	BW25113	BW25113	pdxH	pdxH	pdxH	upp;udk;gvcP	upp;udk;gvcP	upp;udk;gvcP	upp;udk;udp	upp;udk;udp	upp;udk;udp	OP50
Treatment	NGM	NGM	NGM	NGM	NGM	NGM	NGM	NGM	NGM	NGM	NGM	NGM	NGM	NGM	NGM	NGM	NGM	NGM	NGM	NGM	NGM	NGM	NGM	NGM	NGM+Ser	NGM+Ser	NGM+Ser	NGM+Ser	NGM+Ser	NGM+Ser	NGM+Ser	NGM+Ser	NGM+Ser	NGM+Ser	NGM+Ser	NGM+Ser	NGM+Ser	NGM+Ser	NGM+Ser	NGM+Ser	NGM+Ser	NGM+Ser	NGM+Ser	NGM+Ser	NGM+Ser	NGM+Ser	NGM+Ser	NGM+Ser	NGM+FU
1	0.0777	0.076	0.0766	0.0764	0.0747	0.075	0.0742	0.0743	0.0742	0.0747	0.0749	0.0743	0.0752	0.0746	0.0754	0.0748	0.0748	0.0746	0.0734	0.0747	0.0744	0.0748	0.0748	0.075	0.0774	0.0753	0.0754	0.075	0.0746	0.074	0.0735	0.074	0.0744	0.074	0.0745	0.0735	0.0747	0.0753	0.0749	0.0737	0.0733	0.0746	0.0733	0.0729	0.0733	0.0745	0.0742	0.0751	0.0751
2	0.0793	0.0779	0.0786	0.0784	0.0756	0.0757	0.0752	0.0754	0.0756	0.0763	0.0764	0.076	0.0778	0.0771	0.0779	0.0766	0.0766	0.076	0.0748	0.076	0.0756	0.0766	0.0764	0.0766	0.0803	0.0781	0.0784	0.0781	0.0766	0.0758	0.0755	0.0759	0.0767	0.0763	0.0766	0.0761	0.0778	0.0782	0.0778	0.0761	0.0756	0.0768	0.0753	0.075	0.0754	0.077	0.0768	0.0775	0.0787
3	0.0817	0.0802	0.0811	0.0807	0.0757	0.0761	0.0754	0.0756	0.0766	0.0771	0.0775	0.077	0.08	0.0792	0.0808	0.0773	0.0772	0.0765	0.0751	0.0762	0.0781	0.0777	0.0779	0.0782	0.0826	0.0805	0.0808	0.0802	0.0768	0.0762	0.0757	0.0762	0.0776	0.0774	0.0776	0.0769	0.0801	0.0804	0.0802	0.0768	0.0762	0.0775	0.0756	0.0752	0.0756	0.0782	0.0782	0.0789	0.081
4	0.086	0.0849	0.0864	0.0853	0.0761	0.0764	0.0759	0.0761	0.0776	0.0781	0.0785	0.0782	0.0836	0.0825	0.0838	0.0781	0.0781	0.0772	0.0755	0.0766	0.0763	0.0793	0.0791	0.0796	0.0874	0.085	0.0856	0.0846	0.0771	0.0766	0.0762	0.0767	0.0787	0.0783	0.0787	0.0781	0.0834	0.0836	0.0837	0.0775	0.0771	0.078	0.0759	0.0756	0.076	0.0802	0.0799	0.0805	0.0853
5	0.0933	0.0914	0.0936	0.0915	0.077	0.0773	0.0765	0.0768	0.0791	0.0794	0.0798	0.0797	0.0895	0.0881	0.0898	0.0791	0.0793	0.0783	0.0762	0.0775	0.0771	0.0817	0.0814	0.0821	0.0945	0.0916	0.0926	0.091	0.0779	0.0773	0.0793	0.0775	0.0802	0.0795	0.0799	0.0796	0.0898	0.0898	0.0905	0.0785	0.0781	0.079	0.0768	0.0763	0.0769	0.0835	0.0832	0.0838	0.0917
6	0.1023	0.1009	0.1026	0.1012	0.0783	0.0786	0.0776	0.0779	0.0807	0.0832	0.0817	0.0814	0.0988	0.0959	0.0999	0.0804	0.0807	0.0797	0.0774	0.0787	0.0783	0.0854	0.0852	0.0862	0.104	0.1009	0.1018	0.0997	0.0792	0.0785	0.0782	0.0788	0.0819	0.0812	0.0817	0.081	0.1002	0.1008	0.102	0.0796	0.0794	0.0802	0.0782	0.0775	0.078	0.0862	0.0859	0.0866	0.1012
7	0.11	0.1101	0.1121	0.1099	0.0802	0.0806	0.0795	0.0796	0.0831	0.083	0.0836	0.0846	0.1111	0.1087	0.1117	0.0827	0.0832	0.0819	0.0793	0.0804	0.0819	0.0902	0.09	0.0907	0.1133	0.1103	0.111	0.1098	0.0808	0.0802	0.0799	0.0803	0.0842	0.0831	0.0839	0.0837	0.1151	0.1151	0.1163	0.0814	0.0813	0.0819	0.08	0.0793	0.08	0.0911	0.091	0.0917	0.1102
8	0.1235	0.1242	0.1256	0.1236	0.0822	0.0828	0.0818	0.0819	0.0858	0.0855	0.0859	0.0868	0.1271	0.1246	0.1291	0.0858	0.0859	0.0847	0.082	0.0831	0.0828	0.095	0.095	0.0956	0.128	0.1245	0.1255	0.1231	0.0862	0.0825	0.0822	0.0887	0.0872	0.0858	0.0867	0.0862	0.1379	0.1376	0.1394	0.0839	0.0842	0.0843	0.0828	0.0819	0.0828	0.0984	0.0977	0.0988	0.1243
9	0.1383	0.1395	0.1403	0.1395	0.0854	0.0923	0.0851	0.0848	0.0885	0.0882	0.0884	0.089	0.1404	0.1368	0.1414	0.0892	0.0897	0.0882	0.0852	0.0862	0.0876	0.1011	0.1009	0.1016	0.1476	0.1444	0.1451	0.1437	0.0864	0.0862	0.0956	0.0861	0.0909	0.0894	0.0903	0.0895	0.1669	0.167	0.1705	0.0866	0.0867	0.0873	0.0868	0.0856	0.0867	0.1064	0.1056	0.1063	0.1413
10	0.1508	0.1516	0.1541	0.1517	0.0895	0.0905	0.0896	0.0892	0.0915	0.0912	0.0914	0.0919	0.1572	0.1534	0.1592	0.0934	0.0932	0.092	0.0883	0.089	0.0889	0.1091	0.1088	0.1096	0.1648	0.1609	0.1627	0.1599	0.1082	0.0905	0.0899	0.0963	0.0951	0.093	0.0953	0.0935	0.1962	0.1964	0.1983	0.0903	0.0904	0.0905	0.0926	0.0911	0.0926	0.1193	0.1173	0.1177	0.1528
11	0.1691	0.1705	0.1727	0.17	0.1115	0.0959	0.0945	0.0941	0.0946	0.0942	0.0941	0.0948	0.1798	0.1752	0.1814	0.0965	0.0961	0.0949	0.0907	0.0915	0.0911	0.1157	0.1154	0.1164	0.1888	0.1846	0.1866	0.1832	0.0962	0.0961	0.1066	0.0958	0.1005	0.0971	0.0985	0.0984	0.2319	0.2317	0.2337	0.0938	0.0941	0.0939	0.1008	0.0987	0.1003	0.1358	0.1346	0.1345	0.1716
12	0.1887	0.1908	0.1932	0.1907	0.1008	0.102	0.1006	0.1002	0.099	0.0978	0.0984	0.0986	0.204	0.2002	0.2078	0.099	0.0988	0.0975	0.0935	0.0942	0.0939	0.1266	0.1262	0.1272	0.202	0.2008	0.2018	0.2019	0.1027	0.1071	0.1021	0.1024	0.1064	0.1033	0.1049	0.1038	0.2708	0.2722	0.2776	0.0975	0.0976	0.0976	0.1115	0.1088	0.1111	0.1544	0.1532	0.153	0.1919
13	0.207	0.2101	0.212	0.2097	0.1331	0.109	0.1079	0.1072	0.1029	0.1078	0.1037	0.1027	0.2208	0.2187	0.2238	0.1005	0.1004	0.0995	0.0964	0.0973	0.0965	0.1396	0.1388	0.1399	0.2035	0.2029	0.204	0.204	0.1112	0.1094	0.1197	0.1092	0.1126	0.1098	0.111	0.11	0.3113	0.3105	0.311	0.101	0.1013	0.1013	0.1275	0.1239	0.1271	0.1796	0.1779	0.1772	0.2121
14	0.2129	0.2164	0.2162	0.218	0.1139	0.1157	0.1138	0.1135	0.108	0.1072	0.1062	0.1076	0.2316	0.2301	0.2333	0.1024	0.102	0.1012	0.0997	0.1007	0.0995	0.1551	0.1544	0.1556	0.204	0.2037	0.2043	0.2046	0.1186	0.13	0.1251	0.1167	0.1214	0.117	0.1198	0.1178	0.3332	0.3354	0.3357	0.1056	0.105	0.1048	0.1459	0.142	0.1454	0.2004	0.1986	0.1997	0.223
15	0.2119	0.2156	0.2153	0.2168	0.1202	0.1216	0.1206	0.1201	0.1123	0.1115	0.1105	0.1125	0.2438	0.2425	0.2463	0.1036	0.1038	0.1031	0.1051	0.1057	0.1042	0.1721	0.1714	0.1728	0.2045	0.2044	0.2059	0.2056	0.1252	0.1249	0.1241	0.1342	0.1304	0.1271	0.1286	0.128	0.3607	0.3643	0.3649	0.1083	0.1088	0.1083	0.1698	0.1642	0.1686	0.2252	0.2237	0.2255	0.2227
16	0.2122	0.2159	0.2155	0.2168	0.1342	0.1299	0.1283	0.1274	0.1176	0.1167	0.1157	0.1178	0.2562	0.2547	0.2592	0.1056	0.1056	0.1048	0.109	0.1099	0.1083	0.1931	0.1919	0.1939	0.205	0.2054	0.2063	0.2068	0.1356	0.1349	0.134	0.1373	0.1407	0.1363	0.139	0.1374	0.3929	0.3951	0.3965	0.112	0.1126	0.1125	0.1958	0.1916	0.1948	0.2474	0.2454	0.2458	0.2225
17	0.2124	0.2155	0.2151	0.2167	0.1439	0.1385	0.1365	0.1366	0.1232	0.1222	0.1208	0.1234	0.2654	0.2661	0.271	0.1065	0.1062	0.1059	0.1133	0.1141	0.1122	0.2032	0.2016	0.2027	0.2062	0.2064	0.208	0.2078	0.1472	0.1455	0.1463	0.1474	0.1509	0.1464	0.1491	0.1473	0.4232	0.4282	0.4298	0.1154	0.1156	0.1156	0.2239	0.2152	0.2127	0.2662	0.2646	0.2674	0.2221
18	0.2118	0.2155	0.2151	0.2167	0.1504	0.1485	0.1458	0.1464	0.1298	0.1284	0.1272	0.1295	0.2725	0.2719	0.2772	0.1078	0.1074	0.107	0.1194	0.1209	0.1181	0.2115	0.2102	0.2106	0.2069	0.2077	0.209	0.2095	0.1725	0.1772	0.172	0.1688	0.1638	0.1585	0.1616	0.16	0.4473	0.4525	0.4536	0.1184	0.1184	0.1189	0.2493	0.2437	0.2458	0.2878	0.2872	0.2893	0.2216
19	0.2115	0.2148	0.2142	0.2162	0.1577	0.159	0.1567	0.1578	0.1362	0.1349	0.1335	0.1358	0.2779	0.2781	0.2815	0.1091	0.1083	0.1077	0.1256	0.1271	0.1237	0.2219	0.2203	0.2212	0.2078	0.2086	0.2101	0.2103	0.1785	0.1916	0.184	0.1778	0.1788	0.172	0.176	0.1743	0.4658	0.4714	0.4719	0.1209	0.121	0.1208	0.2755	0.2698	0.2732	0.309	0.3082	0.3114	0.2211
20	0.211	0.2147	0.2139	0.216	0.1709	0.1712	0.1657	0.1728	0.1443	0.1422	0.1408	0.1439	0.2832	0.2846	0.2855	0.1098	0.1093	0.1083	0.1327	0.1346	0.1306	0.2338	0.2325	0.233	0.2091	0.2097	0.2112	0.2114	0.2018	0.1947	0.2	0.1974	0.1957	0.189	0.1934	0.1897	0.4795	0.485	0.4877	0.1234	0.1234	0.1231	0.2902	0.2861	0.2895	0.3285	0.328	0.3313	0.2204
21	0.2107	0.2139	0.2135	0.2153	0.1714	0.1703	0.1663	0.1787	0.1524	0.1512	0.1491	0.1518	0.2862	0.2871	0.2916	0.1112	0.1102	0.1102	0.1412	0.1429	0.1386	0.2446	0.2434	0.2441	0.2098	0.2108	0.2138	0.2125	0.2069	0.2148	0.2088	0.2126	0.2116	0.2049	0.2094	0.2069	0.4837	0.4926	0.4904	0.1259	0.1265	0.1259	0.3113	0.3061	0.3075	0.3479	0.3468	0.3499	0.2197
22	0.21	0.2134	0.213	0.2147	0.1745	0.173	0.1666	0.1778	0.1592	0.157	0.1556	0.1585	0.2893	0.2908	0.295	0.1115	0.1109	0.1107	0.1506	0.1528	0.1476	0.2494	0.2475	0.2488	0.2106	0.212	0.214	0.214	0.2194	0.217	0.2226	0.2209	0.2296	0.2217	0.2253	0.222	0.4818	0.4913	0.4889	0.1286	0.1284	0.1284	0.3332	0.3274	0.3302	0.3648	0.3637	0.3674	0.2195
23	0.2095	0.213	0.2124	0.2144	0.1741	0.1718	0.167	0.176	0.1656	0.1641	0.1619	0.1644	0.2924	0.2944	0.2972	0.1127	0.1119	0.1114	0.1618	0.1638	0.1576	0.2525	0.2505	0.2518	0.2113	0.2131	0.215	0.2156	0.2327	0.2305	0.2295	0.2357	0.247	0.2387	0.2429	0.239	0.4796	0.4896	0.4873	0.1307	0.1304	0.1302	0.3529	0.3482	0.3509	0.3828	0.3816	0.383	0.2188
24	0.2093	0.2128	0.2119	0.214	0.1742	0.172	0.1684	0.1759	0.1722	0.1703	0.1679	0.1704	0.2943	0.296	0.3	0.1132	0.1127	0.1126	0.1729	0.1751	0.1685	0.2556	0.2533	0.2542	0.2121	0.2141	0.2163	0.2165	0.2483	0.2464	0.2454	0.2525	0.2667	0.2573	0.2634	0.2587	0.4776	0.4882	0.4864	0.1327	0.1328	0.1328	0.3719	0.3669	0.37	0.396	0.3944	0.3975	0.2179
25	0.2086	0.2123	0.2115	0.2135	0.176	0.1724	0.168	0.1756	0.1765	0.1751	0.1724	0.1751	0.2968	0.2987	0.3019	0.1134	0.1132	0.1129	0.1806	0.1818	0.1774	0.2567	0.2543	0.2551	0.2134	0.2154	0.2175	0.2178	0.2628	0.2616	0.2605	0.2666	0.2831	0.2735	0.2793	0.2749	0.4768	0.4863	0.4913	0.1346	0.1346	0.1348	0.3907	0.3847	0.3881	0.407	0.4054	0.4063	0.2174
26	0.2085	0.2122	0.2116	0.2136	0.1798	0.1741	0.171	0.1772	0.183	0.1809	0.1778	0.1808	0.2989	0.301	0.3042	0.1142	0.1136	0.1136	0.186	0.1869	0.183	0.259	0.257	0.2573	0.2149	0.2169	0.2189	0.2195	0.2831	0.2808	0.2807	0.2874	0.3039	0.2936	0.2983	0.2953	0.4768	0.4858	0.4848	0.1367	0.1366	0.1365	0.4072	0.4026	0.4046	0.4174	0.4156	0.416	0.2176
27	0.2081	0.2117	0.2107	0.2128	0.1759	0.1737	0.1702	0.1761	0.1867	0.185	0.1826	0.1849	0.2998	0.3029	0.3061	0.1148	0.1142	0.1139	0.1902	0.1908	0.1871	0.2601	0.2577	0.2584	0.2156	0.2179	0.2202	0.2201	0.2996	0.2989	0.2984	0.3022	0.3207	0.3112	0.3156	0.313	0.4752	0.485	0.4834	0.1383	0.1382	0.1382	0.4201	0.4149	0.4176	0.4232	0.4199	0.4212	0.2167
28	0.2079	0.2118	0.211	0.2129	0.178	0.1755	0.1734	0.1784	0.1916	0.1898	0.1869	0.1901	0.3023	0.3048	0.3085	0.1152	0.1149	0.1146	0.1953	0.1959	0.1927	0.2617	0.2598	0.2605	0.2168	0.219	0.2211	0.2214	0.3197	0.3208	0.3195	0.3247	0.3318	0.3233	0.3296	0.3262	0.4748	0.4846	0.4903	0.1402	0.1404	0.1406	0.4343	0.4296	0.4311	0.4209	0.4179	0.4183	0.2165
29	0.2074	0.2105	0.2099	0.2119	0.1772	0.175	0.1718	0.1776	0.1944	0.1924	0.1898	0.192	0.3039	0.3063	0.3098	0.1154	0.1153	0.1146	0.1979	0.1985	0.1948	0.2622	0.2601	0.2598	0.2172	0.2198	0.2219	0.2224	0.3336	0.3387	0.3351	0.3384	0.3377	0.3294	0.3355	0.331	0.4738	0.4842	0.483	0.1413	0.1412	0.1413	0.4364	0.4356	0.4363	0.4166	0.4143	0.4135	0.2161
30	0.2073	0.2108	0.2099	0.2119	0.1795	0.1763	0.1736	0.1796	0.1983	0.196	0.1934	0.1956	0.305	0.3075	0.3113	0.116	0.1154	0.1153	0.2018	0.2019	0.1992	0.264	0.2615	0.2611	0.218	0.2208	0.2236	0.2236	0.3496	0.3539	0.3513	0.3551	0.3457	0.3372	0.3429	0.3383	0.4728	0.4839	0.4822	0.1422	0.1417	0.1423	0.4352	0.4348	0.4357	0.4156	0.4126	0.41	0.2157
31	0.2071	0.2106	0.2099	0.2119	0.1807	0.1783	0.1759	0.1811	0.2013	0.2004	0.1972	0.1993	0.3077	0.3098	0.3129	0.1164	0.1161	0.1159	0.2058	0.2061	0.2032	0.266	0.2639	0.2632	0.2194	0.2222	0.2248	0.225	0.3673	0.372	0.3685	0.372	0.3521	0.346	0.3516	0.3476	0.4732	0.4836	0.4872	0.1431	0.1429	0.143	0.4338	0.4331	0.4334	0.4142	0.4111	0.4084	0.2155
32	0.2067	0.2102	0.2092	0.2109	0.1818	0.1783	0.176	0.1816	0.2017	0.2006	0.198	0.2002	0.3084	0.3107	0.3146	0.1167	0.1161	0.1163	0.2082	0.2087	0.2056	0.2664	0.2644	0.2644	0.2202	0.223	0.2255	0.226	0.3779	0.3844	0.3799	0.383	0.3553	0.3489	0.3547	0.3505	0.4726	0.4838	0.4825	0.1436	0.1436	0.1435	0.4308	0.4309	0.4306	0.4117	0.4091	0.4052	0.2152
33	0.206	0.2098	0.2087	0.2106	0.1817	0.18	0.1768	0.1824	0.2022	0.201	0.1983	0.2009	0.3101	0.3122	0.3163	0.1172	0.1165	0.1164	0.2106	0.2108	0.2079	0.2674	0.265	0.2646	0.2209	0.2247	0.2267	0.2268	0.3853	0.3952	0.3894	0.3936	0.3585	0.3526	0.3589	0.3543	0.4724	0.4833	0.4884	0.1442	0.1439	0.1442	0.4294	0.4282	0.4291	0.4109	0.4071	0.4045	0.2151
34	0.2057	0.2096	0.2085	0.2106	0.1828	0.1805	0.1778	0.1832	0.2025	0.2014	0.1985	0.2006	0.3114	0.3136	0.3171	0.1176	0.1168	0.1167	0.2127	0.2127	0.2102	0.268	0.2657	0.2652	0.2219	0.2255	0.2278	0.228	0.3926	0.4036	0.3946	0.399	0.363	0.3554	0.3617	0.3578	0.4722	0.4834	0.4827	0.1441	0.1441	0.1445	0.4281	0.4276	0.4278	0.4095	0.4064	0.4035	0.2147
35	0.2057	0.2092	0.2081	0.2102	0.1862	0.1817	0.179	0.1846	0.204	0.2029	0.1998	0.202	0.3129	0.3161	0.3198	0.1178	0.1174	0.1174	0.216	0.2152	0.213	0.2701	0.2675	0.2675	0.2231	0.2263	0.2289	0.2291	0.3999	0.4081	0.4011	0.4065	0.3674	0.3607	0.3664	0.3612	0.4719	0.4845	0.4837	0.145	0.1452	0.1453	0.4279	0.4266	0.4272	0.4088	0.4064	0.4022	0.2145
36	0.2051	0.209	0.208	0.2094	0.1851	0.1823	0.1793	0.1849	0.2033	0.2024	0.1996	0.2012	0.3138	0.3168	0.3211	0.1182	0.1174	0.1175	0.2174	0.2164	0.2148	0.271	0.2683	0.2678	0.2238	0.2276	0.2298	0.23	0.4031	0.4136	0.4065	0.4112	0.3684	0.3618	0.3684	0.3601	0.4716	0.4842	0.4856	0.1451	0.1452	0.1455	0.4268	0.4252	0.4262	0.4087	0.4054	0.4009	0.2139
37	0.2048	0.2085	0.2074	0.2096	0.188	0.1827	0.1802	0.1862	0.2035	0.2023	0.1996	0.2016	0.315	0.3186	0.322	0.1182	0.1178	0.1181	0.2189	0.2183	0.216	0.2722	0.2696	0.2688	0.2245	0.2283	0.2308	0.2308	0.4068	0.4188	0.4097	0.4136	0.3678	0.3621	0.3692	0.3595	0.4724	0.4846	0.4836	0.1458	0.1459	0.1462	0.4257	0.4247	0.4248	0.4084	0.4055	0.3994	0.2137
38	0.2044	0.2079	0.207	0.209	0.1892	0.1835	0.1807	0.1859	0.203	0.2023	0.2002	0.2011	0.3161	0.3195	0.3236	0.1188	0.1181	0.1184	0.2205	0.2192	0.2172	0.2734	0.2702	0.2697	0.2251	0.229	0.2319	0.2318	0.4096	0.4225	0.4124	0.4157	0.367	0.3609	0.3678	0.357	0.4717	0.4852	0.4846	0.1461	0.1461	0.1466	0.4252	0.4236	0.4245	0.4076	0.404	0.3976	0.2132
39	0.204	0.2074	0.2066	0.2086	0.1871	0.1842	0.1818	0.1873	0.2029	0.2017	0.1993	0.2008	0.317	0.3203	0.3243	0.1185	0.1181	0.1184	0.2209	0.2193	0.218	0.2737	0.2709	0.27	0.2258	0.2302	0.2327	0.2328	0.412	0.4257	0.4161	0.4182	0.3649	0.3588	0.365	0.3551	0.4718	0.4858	0.4849	0.146	0.1462	0.1468	0.4242	0.4221	0.4229	0.4073	0.403	0.3972	0.2129
40	0.2036	0.2071	0.2064	0.2083	0.188	0.1853	0.1823	0.188	0.2028	0.2018	0.1992	0.2011	0.318	0.3217	0.3258	0.1187	0.1184	0.1188	0.2228	0.2211	0.2193	0.2752	0.2723	0.2713	0.2264	0.2313	0.2336	0.2337	0.415	0.4276	0.4192	0.4209	0.364	0.3578	0.3631	0.3537	0.4719	0.4863	0.4857	0.1466	0.1468	0.147	0.4237	0.4222	0.4222	0.4078	0.4034	0.3961	0.2127
41	0.2035	0.2076	0.2064	0.2083	0.1889	0.1863	0.1837	0.1901	0.2034	0.2022	0.2005	0.2015	0.3193	0.3232	0.3272	0.1191	0.1188	0.1189	0.2239	0.2221	0.2209	0.2768	0.2741	0.2717	0.2274	0.2323	0.2346	0.235	0.4191	0.4335	0.4238	0.4273	0.3641	0.3575	0.3631	0.3538	0.4734	0.4871	0.487	0.147	0.147	0.1473	0.4231	0.4218	0.4222	0.4075	0.404	0.3959	0.2125
42	0.2031	0.2072	0.2059	0.2076	0.1914	0.186	0.1833	0.1892	0.2031	0.2021	0.2002	0.2014	0.3203	0.3243	0.3288	0.1191	0.119	0.119	0.2246	0.2228	0.2214	0.2776	0.2749	0.2726	0.2282	0.233	0.2357	0.2353	0.4234	0.4338	0.4251	0.4279	0.3619	0.3555	0.3625	0.3517	0.4735	0.4879	0.488	0.1473	0.1474	0.1474	0.4228	0.4212	0.4211	0.4065	0.4024	0.3951	0.2122
43	0.2032	0.2069	0.2056	0.2077	0.1921	0.1867	0.1842	0.1907	0.2035	0.2022	0.1998	0.201	0.3212	0.3261	0.3297	0.1194	0.119	0.1193	0.226	0.2246	0.2227	0.279	0.2762	0.2738	0.229	0.2341	0.2363	0.2365	0.4269	0.4396	0.4302	0.4326	0.3615	0.3555	0.3607	0.3514	0.4742	0.4888	0.4887	0.1475	0.1477	0.1478	0.4234	0.4217	0.4214	0.4073	0.4034	0.3944	0.2122
44	0.2026	0.2062	0.2053	0.2071	0.1895	0.1862	0.1842	0.1906	0.2035	0.2021	0.2005	0.2009	0.3225	0.3267	0.3308	0.1195	0.1192	0.1191	0.2266	0.2249	0.2233	0.2797	0.2769	0.2752	0.2298	0.2345	0.2374	0.2371	0.4314	0.4432	0.4322	0.4349	0.3606	0.3544	0.3598	0.3501	0.4746	0.4895	0.4894	0.1476	0.1478	0.1481	0.4222	0.4208	0.4206	0.4069	0.4029	0.3948	0.2118
45	0.2021	0.2059	0.2046	0.2068	0.1896	0.1867	0.1839	0.1906	0.203	0.2015	0.2	0.2008	0.3231	0.3282	0.3314	0.1196	0.1192	0.1194	0.2273	0.2249	0.2241	0.2806	0.2775	0.275	0.2299	0.2352	0.2382	0.238	0.4328	0.4453	0.4348	0.438	0.3603	0.3532	0.359	0.348	0.4748	0.4906	0.4905	0.1476	0.148	0.1484	0.4224	0.4199	0.4205	0.4071	0.4026	0.3933	0.2113
46	0.2019	0.2063	0.2049	0.207	0.1911	0.1879	0.1853	0.1913	0.2032	0.2021	0.1999	0.2008	0.3241	0.3285	0.3327	0.1198	0.1196	0.1196	0.2289	0.2266	0.2254	0.2823	0.2791	0.2763	0.2308	0.2365	0.2392	0.2389	0.4362	0.4476	0.4381	0.4408	0.3596	0.3521	0.3567	0.3475	0.4761	0.4919	0.4917	0.1481	0.1484	0.1485	0.4229	0.4205	0.4211	0.4073	0.4029	0.3921	0.2114
47	0.2019	0.2059	0.2044	0.2066	0.1911	0.1882	0.1853	0.1916	0.2027	0.2023	0.2	0.2012	0.3243	0.3295	0.3331	0.1197	0.1194	0.1196	0.2296	0.2273	0.2258	0.2835	0.2806	0.2774	0.2315	0.2372	0.2398	0.2396	0.4394	0.4524	0.4423	0.4424	0.3587	0.352	0.357	0.3464	0.4765	0.4924	0.4925	0.1483	0.1485	0.1492	0.4231	0.4209	0.4207	0.4079	0.403	0.3912	0.2111
48	0.2016	0.2058	0.2042	0.2064	0.1921	0.1885	0.1858	0.1924	0.2037	0.2022	0.2003	0.2016	0.3257	0.3306	0.3341	0.12	0.1195	0.1198	0.2303	0.2281	0.2267	0.2848	0.2818	0.2779	0.2321	0.2381	0.2407	0.2408	0.4433	0.4554	0.4444	0.4487	0.3589	0.3511	0.3568	0.3462	0.4779	0.4937	0.4941	0.1488	0.149	0.1492	0.4235	0.4209	0.4212	0.4078	0.4036	0.3918	0.2109
49	0.2012	0.2056	0.2041	0.2064	0.1921	0.1897	0.186	0.1928	0.2036	0.2025	0.2009	0.2017	0.3264	0.3315	0.3354	0.1201	0.1196	0.1199	0.2312	0.2289	0.2276	0.286	0.2825	0.2788	0.233	0.2391	0.2416	0.2414	0.4473	0.4577	0.4476	0.4503	0.3582	0.351	0.3564	0.3463	0.4786	0.4948	0.4955	0.1491	0.1493	0.1498	0.4236	0.421	0.4212	0.4088	0.4033	0.3901	0.2106
50	0.2009	0.2056	0.2035	0.206	0.1923	0.1892	0.1868	0.1931	0.204	0.2024	0.2006	0.2015	0.3275	0.3321	0.3363	0.1201	0.12	0.1201	0.2319	0.2299	0.2284	0.2871	0.2843	0.2799	0.2337	0.24	0.2425	0.2424	0.4486	0.4597	0.451	0.4539	0.3574	0.3503	0.3549	0.3456	0.4793	0.496	0.501	0.1493	0.1499	0.15	0.4239	0.4213	0.4213	0.4086	0.4043	0.3904	0.2106
51	0.2008	0.2053	0.2032	0.2057	0.1925	0.1897	0.1869	0.1933	0.2038	0.2024	0.2008	0.2019	0.3283	0.3328	0.3374	0.1202	0.1197	0.1199	0.2331	0.2302	0.2286	0.2883	0.2851	0.2806	0.2342	0.2406	0.2431	0.2431	0.4518	0.4641	0.4543	0.4582	0.3564	0.3497	0.3551	0.3443	0.4802	0.4975	0.506	0.1498	0.15	0.1505	0.4241	0.4211	0.4212	0.4093	0.4046	0.3894	0.2103
52	0.2005	0.2046	0.2032	0.2052	0.1928	0.1894	0.1868	0.1938	0.2036	0.2025	0.2008	0.2018	0.3289	0.3341	0.3385	0.1203	0.1198	0.1201	0.2337	0.2311	0.2291	0.2895	0.2865	0.2818	0.2342	0.241	0.2438	0.2435	0.4546	0.4659	0.4562	0.4607	0.3562	0.3495	0.3541	0.3437	0.4812	0.4992	0.5006	0.1501	0.1505	0.1507	0.4245	0.422	0.4212	0.4094	0.4055	0.3898	0.2103
53	0.2004	0.2047	0.203	0.2053	0.1932	0.1904	0.1876	0.195	0.2041	0.2028	0.2014	0.202	0.33	0.3354	0.3396	0.1203	0.1201	0.1202	0.2342	0.2317	0.2304	0.2909	0.2873	0.2833	0.2348	0.2416	0.2444	0.2444	0.4573	0.4687	0.4589	0.4628	0.3568	0.349	0.3544	0.3445	0.4821	0.5006	0.5078	0.1503	0.1509	0.1512	0.4245	0.4221	0.4213	0.4103	0.4052	0.3893	0.2101
54	0.2	0.2045	0.2024	0.2048	0.1929	0.1904	0.1874	0.1939	0.2041	0.2026	0.2011	0.2015	0.3304	0.3362	0.3408	0.1205	0.12	0.1204	0.2349	0.2323	0.2307	0.2918	0.2884	0.2838	0.2355	0.2424	0.2452	0.2449	0.4586	0.4704	0.4609	0.4633	0.356	0.3483	0.3537	0.3436	0.4831	0.5018	0.5091	0.1504	0.1514	0.1513	0.4252	0.4223	0.4218	0.4104	0.4052	0.3868	0.2097
55	0.1999	0.2043	0.2027	0.2047	0.1935	0.1904	0.1884	0.195	0.2041	0.2027	0.2013	0.2022	0.3311	0.3373	0.3418	0.1206	0.1203	0.1205	0.2361	0.2327	0.2315	0.2934	0.2902	0.285	0.236	0.2436	0.2461	0.2459	0.4618	0.4743	0.464	0.4682	0.3562	0.3483	0.3532	0.3426	0.4844	0.5032	0.508	0.1513	0.1519	0.152	0.4267	0.4229	0.4221	0.4114	0.4064	0.3875	0.2098
[truncated: 47 more columns]

## Sheet: rep8t
Strain	OP50	OP50	OP50	OP50	HT115	HT115	HT115	HT115	HB101	HB101	HB101	HB101	BW25113	BW25113	BW25113	pdxH	pdxH	pdxH	upp;udk;gvcP	upp;udk;gvcP	upp;udk;gvcP	upp;udk;udp	upp;udk;udp	upp;udk;udp	OP50	OP50	OP50	OP50	HT115	HT115	HT115	HT115	HB101	HB101	HB101	HB101	BW25113	BW25113	BW25113	pdxH	pdxH	pdxH	upp;udk;gvcP	upp;udk;gvcP	upp;udk;gvcP	upp;udk;udp	upp;udk;udp	upp;udk;udp	OP50
Treatment	NGM	NGM	NGM	NGM	NGM	NGM	NGM	NGM	NGM	NGM	NGM	NGM	NGM	NGM	NGM	NGM	NGM	NGM	NGM	NGM	NGM	NGM	NGM	NGM	NGM+Ser	NGM+Ser	NGM+Ser	NGM+Ser	NGM+Ser	NGM+Ser	NGM+Ser	NGM+Ser	NGM+Ser	NGM+Ser	NGM+Ser	NGM+Ser	NGM+Ser	NGM+Ser	NGM+Ser	NGM+Ser	NGM+Ser	NGM+Ser	NGM+Ser	NGM+Ser	NGM+Ser	NGM+Ser	NGM+Ser	NGM+Ser	NGM+FU
1	0.0793	0.0773	0.0758	0.0768	0.0765	0.0763	0.0757	0.0764	0.0762	0.0766	0.0775	0.0762	0.0776	0.0757	0.0759	0.0761	0.076	0.0761	0.0769	0.0759	0.0762	0.0751	0.075	0.0772	0.076	0.0768	0.075	0.0758	0.0757	0.0762	0.0765	0.0761	0.0765	0.0766	0.0749	0.076	0.0779	0.0762	0.0772	0.0777	0.0792	0.0765	0.0756	0.0769	0.0782	0.0753	0.0761	0.0756	0.0771
2	0.079	0.0773	0.076	0.0766	0.0767	0.0764	0.0758	0.0767	0.0768	0.0772	0.078	0.077	0.0783	0.0764	0.0767	0.0766	0.0768	0.0764	0.0774	0.0765	0.0766	0.0755	0.0754	0.0774	0.0768	0.0793	0.0758	0.0765	0.0783	0.0768	0.0771	0.0768	0.0773	0.0774	0.0755	0.0767	0.0815	0.0774	0.0783	0.0783	0.0798	0.0775	0.0768	0.0783	0.077	0.0759	0.0768	0.0764	0.0771
3	0.0775	0.0778	0.0764	0.0878	0.0768	0.0767	0.0759	0.0769	0.0778	0.0779	0.0787	0.078	0.0807	0.0775	0.0781	0.077	0.077	0.0767	0.0779	0.0771	0.0772	0.0759	0.0757	0.078	0.0774	0.0798	0.0764	0.0769	0.0803	0.0768	0.0769	0.0767	0.0779	0.0781	0.0763	0.0777	0.0807	0.0785	0.0796	0.0788	0.08	0.0779	0.0771	0.0781	0.0777	0.0767	0.0772	0.0766	0.0777
4	0.0789	0.0791	0.0776	0.0882	0.0771	0.0769	0.0762	0.0773	0.0789	0.0792	0.0799	0.0791	0.0834	0.0808	0.0798	0.0777	0.0777	0.0773	0.0789	0.0783	0.0786	0.0766	0.0778	0.0786	0.0788	0.0788	0.0778	0.0781	0.0763	0.077	0.0771	0.0771	0.0791	0.0793	0.0774	0.0788	0.0831	0.0822	0.0819	0.0793	0.0807	0.0785	0.078	0.0799	0.0811	0.0778	0.0779	0.0774	0.0789
5	0.0808	0.0815	0.0816	0.086	0.0778	0.0777	0.077	0.078	0.0806	0.0806	0.0815	0.0803	0.0873	0.0868	0.0835	0.0782	0.0784	0.078	0.0807	0.0802	0.0807	0.0776	0.0788	0.08	0.081	0.0826	0.0799	0.0803	0.0771	0.0778	0.078	0.0777	0.0807	0.0807	0.0788	0.0804	0.0872	0.0855	0.0861	0.08	0.0816	0.079	0.0796	0.0816	0.0814	0.0793	0.0793	0.079	0.0812
6	0.0842	0.0848	0.0826	0.0912	0.0787	0.0787	0.0777	0.0789	0.0825	0.0824	0.0833	0.0822	0.0939	0.0925	0.0912	0.0791	0.0793	0.0787	0.0826	0.0823	0.0828	0.0793	0.0807	0.0818	0.0848	0.0851	0.0832	0.0835	0.0779	0.0787	0.0788	0.0785	0.0828	0.0824	0.0804	0.0822	0.0983	0.1007	0.0955	0.0807	0.0826	0.0798	0.0824	0.0844	0.0843	0.0812	0.0811	0.0806	0.0845
7	0.0897	0.0905	0.0875	0.0975	0.0802	0.0804	0.079	0.0804	0.0848	0.0847	0.0856	0.0845	0.1042	0.1035	0.1019	0.0803	0.0807	0.0799	0.0861	0.0863	0.0873	0.082	0.0834	0.0847	0.0912	0.0931	0.0886	0.0891	0.0791	0.0801	0.08	0.0798	0.0846	0.0847	0.0826	0.0843	0.1104	0.1064	0.1064	0.082	0.0837	0.0809	0.0855	0.0881	0.0881	0.0845	0.0845	0.0837	0.0901
8	0.0977	0.0991	0.0953	0.1041	0.0817	0.0821	0.0806	0.082	0.0874	0.0868	0.0877	0.0864	0.1194	0.1155	0.1169	0.0822	0.0825	0.0817	0.0903	0.0911	0.0918	0.086	0.0865	0.0885	0.1006	0.1015	0.0965	0.0968	0.0842	0.0817	0.0815	0.0813	0.0869	0.0872	0.085	0.0869	0.1232	0.1217	0.1175	0.0836	0.0852	0.0826	0.0897	0.0929	0.0929	0.0885	0.0888	0.0877	0.0989
9	0.1059	0.1074	0.1045	0.1125	0.084	0.0847	0.083	0.0846	0.0895	0.089	0.0894	0.0897	0.1309	0.1273	0.1297	0.085	0.0855	0.0856	0.0947	0.0958	0.0966	0.0901	0.0909	0.0927	0.1096	0.109	0.1056	0.1056	0.0836	0.084	0.0837	0.0837	0.0898	0.0901	0.0879	0.09	0.1478	0.1435	0.1406	0.0862	0.0876	0.0849	0.0961	0.0995	0.1001	0.0945	0.0952	0.0936	0.1077
10	0.1172	0.1189	0.115	0.1229	0.0874	0.0885	0.0861	0.0878	0.0918	0.0916	0.0921	0.091	0.1468	0.1433	0.1438	0.0891	0.0896	0.0877	0.101	0.1034	0.1053	0.0939	0.0947	0.097	0.1226	0.1248	0.1169	0.1167	0.0881	0.0872	0.0864	0.0868	0.0933	0.0932	0.0911	0.0929	0.1776	0.171	0.17	0.0889	0.0901	0.0877	0.1037	0.108	0.1074	0.1027	0.1039	0.1021	0.12
11	0.1336	0.135	0.1301	0.1404	0.0917	0.0931	0.0902	0.092	0.0947	0.0942	0.0947	0.0938	0.1652	0.1607	0.1638	0.0926	0.093	0.0913	0.1086	0.1098	0.1109	0.0976	0.0988	0.1011	0.1431	0.144	0.135	0.1359	0.0894	0.0914	0.0902	0.0907	0.0964	0.0965	0.0942	0.0963	0.2117	0.202	0.1982	0.0919	0.0932	0.0905	0.1133	0.1213	0.1221	0.1134	0.1142	0.1123	0.1342
12	0.1443	0.1448	0.1411	0.153	0.0969	0.0986	0.095	0.0974	0.0978	0.0972	0.0976	0.0966	0.1865	0.1871	0.1833	0.0952	0.0965	0.0952	0.1144	0.1167	0.1177	0.1008	0.1023	0.1054	0.1584	0.1575	0.1511	0.1495	0.0943	0.0968	0.095	0.0957	0.1006	0.1002	0.098	0.1	0.2452	0.2491	0.238	0.0955	0.0962	0.0938	0.1302	0.1361	0.1376	0.1289	0.1312	0.1282	0.1472
13	0.1604	0.1608	0.1563	0.1679	0.103	0.105	0.1013	0.1038	0.1011	0.1009	0.101	0.1001	0.21	0.2066	0.2061	0.0983	0.0984	0.0972	0.1244	0.1281	0.1294	0.1065	0.109	0.1122	0.1798	0.1793	0.1712	0.1695	0.1012	0.1034	0.1012	0.1023	0.1049	0.1049	0.1026	0.1044	0.2793	0.2767	0.2795	0.0988	0.0992	0.098	0.1474	0.1556	0.1573	0.147	0.1508	0.1472	0.1636
14	0.178	0.1783	0.1737	0.1864	0.1088	0.1103	0.107	0.109	0.1054	0.1046	0.1048	0.1037	0.2239	0.2217	0.2227	0.1008	0.1014	0.0996	0.1369	0.1413	0.143	0.1112	0.1139	0.117	0.2045	0.2047	0.1968	0.1949	0.1111	0.1114	0.109	0.1105	0.1107	0.1104	0.1078	0.1098	0.3106	0.3149	0.3159	0.103	0.1027	0.1003	0.1706	0.1785	0.1796	0.1717	0.1768	0.1718	0.1817
15	0.1978	0.1981	0.1939	0.2068	0.1132	0.115	0.1116	0.1135	0.1094	0.1085	0.1089	0.1078	0.2331	0.2351	0.2374	0.1026	0.1031	0.1014	0.1519	0.1576	0.1581	0.1161	0.1197	0.1234	0.208	0.2085	0.2052	0.2008	0.1173	0.1205	0.1177	0.119	0.1168	0.1168	0.1144	0.1177	0.3372	0.3404	0.3384	0.1052	0.1056	0.1051	0.1875	0.197	0.1964	0.1959	0.2023	0.196	0.2021
16	0.214	0.2142	0.212	0.2141	0.1187	0.1208	0.1166	0.1191	0.1138	0.1131	0.1131	0.1118	0.2486	0.2494	0.2474	0.1036	0.104	0.1028	0.1686	0.1761	0.1766	0.1222	0.1272	0.1315	0.208	0.2088	0.2062	0.2018	0.1278	0.1314	0.1281	0.1301	0.125	0.1245	0.1221	0.1243	0.3635	0.3691	0.3708	0.1104	0.1088	0.1064	0.2132	0.2256	0.2272	0.2215	0.224	0.2304	0.2193
17	0.2217	0.2223	0.2245	0.225	0.1255	0.1284	0.1227	0.1256	0.119	0.1179	0.1183	0.1169	0.2609	0.262	0.2602	0.1051	0.1057	0.1042	0.1882	0.1957	0.194	0.1295	0.1347	0.1396	0.209	0.2121	0.2075	0.2025	0.1396	0.1439	0.1399	0.1419	0.1335	0.1329	0.1308	0.133	0.3961	0.4017	0.4034	0.1122	0.1126	0.1101	0.2332	0.241	0.2401	0.2496	0.2591	0.2586	0.2286
18	0.2227	0.2235	0.2225	0.2267	0.1338	0.1377	0.1313	0.135	0.125	0.1237	0.1242	0.1225	0.266	0.2703	0.2694	0.107	0.1073	0.1058	0.1996	0.2051	0.2028	0.137	0.1439	0.1488	0.21	0.2107	0.209	0.2035	0.1552	0.1579	0.1533	0.1562	0.144	0.143	0.1407	0.1431	0.4245	0.4325	0.435	0.1161	0.1165	0.1147	0.2585	0.2632	0.2613	0.2734	0.278	0.2793	0.2294
19	0.2239	0.2244	0.2237	0.2282	0.1447	0.1477	0.1409	0.1449	0.1311	0.1297	0.1301	0.128	0.2718	0.2757	0.2782	0.1081	0.1089	0.107	0.2061	0.2123	0.2098	0.1455	0.1521	0.1587	0.2115	0.2125	0.2112	0.2048	0.1699	0.1726	0.1673	0.1701	0.1541	0.1531	0.1512	0.1539	0.4413	0.4527	0.455	0.1185	0.1183	0.1169	0.2787	0.2825	0.2814	0.2844	0.2935	0.295	0.2288
20	0.2238	0.2246	0.2256	0.2303	0.1561	0.1617	0.153	0.1582	0.139	0.1374	0.1373	0.135	0.2777	0.281	0.2811	0.1089	0.1109	0.108	0.2155	0.2232	0.2206	0.1551	0.1629	0.1716	0.2124	0.2144	0.2138	0.2064	0.1826	0.1888	0.1836	0.186	0.1677	0.1664	0.1642	0.166	0.4543	0.4664	0.4688	0.1204	0.1204	0.1191	0.3008	0.3024	0.3022	0.3075	0.3157	0.3177	0.228
21	0.2233	0.2242	0.2241	0.2266	0.1727	0.1752	0.1687	0.174	0.147	0.1451	0.1459	0.1429	0.2812	0.285	0.2875	0.1099	0.1103	0.1087	0.2265	0.2354	0.232	0.1678	0.1743	0.1844	0.2149	0.2179	0.2171	0.2082	0.2019	0.208	0.2012	0.2041	0.182	0.1802	0.1786	0.1796	0.4585	0.4723	0.4757	0.1237	0.1238	0.122	0.3188	0.3207	0.3202	0.329	0.3386	0.3404	0.2268
22	0.2234	0.2243	0.2244	0.2315	0.1733	0.1735	0.1721	0.1738	0.1538	0.1516	0.1522	0.1482	0.2842	0.288	0.2909	0.1107	0.111	0.1095	0.2368	0.2439	0.2397	0.1792	0.1849	0.1898	0.217	0.2209	0.2209	0.2102	0.224	0.231	0.2214	0.2256	0.1957	0.1938	0.1918	0.1929	0.457	0.471	0.4736	0.1269	0.1269	0.1256	0.3372	0.3371	0.3392	0.3495	0.3577	0.3596	0.226
23	0.2239	0.2249	0.2252	0.2279	0.1727	0.1723	0.1704	0.1725	0.1598	0.1574	0.1585	0.1539	0.2876	0.2904	0.2942	0.1118	0.1122	0.1107	0.242	0.2484	0.2432	0.1869	0.1879	0.1941	0.2199	0.2242	0.2252	0.2128	0.2504	0.2587	0.2476	0.252	0.2105	0.2085	0.206	0.2063	0.4553	0.4697	0.4724	0.13	0.1303	0.1287	0.355	0.3525	0.3541	0.3677	0.3756	0.3762	0.2251
24	0.2245	0.2265	0.2268	0.2314	0.1713	0.1714	0.1698	0.1721	0.1661	0.1637	0.164	0.1596	0.2905	0.2933	0.2971	0.1126	0.1129	0.1114	0.2446	0.2508	0.2463	0.1905	0.192	0.1987	0.2244	0.2287	0.2302	0.2158	0.2813	0.2881	0.2796	0.2837	0.2268	0.2244	0.2222	0.2221	0.4543	0.469	0.4726	0.1329	0.1331	0.1313	0.3681	0.3688	0.3704	0.3877	0.3938	0.3927	0.2247
25	0.2263	0.2289	0.2284	0.2309	0.1706	0.1713	0.1696	0.1714	0.1708	0.1684	0.1697	0.1645	0.2929	0.295	0.2983	0.113	0.1132	0.112	0.247	0.2529	0.2479	0.1938	0.1946	0.2017	0.2288	0.2333	0.2346	0.2194	0.2823	0.291	0.2907	0.2888	0.2417	0.2402	0.2368	0.2372	0.4535	0.4683	0.4722	0.1356	0.1358	0.1342	0.3825	0.3813	0.3839	0.4031	0.4091	0.4086	0.2241
26	0.2287	0.2307	0.2307	0.2348	0.1712	0.1718	0.17	0.1724	0.1763	0.1737	0.1748	0.1694	0.2969	0.2974	0.3018	0.1138	0.1165	0.1125	0.2491	0.2554	0.2503	0.1984	0.1973	0.2053	0.2339	0.2376	0.2401	0.2242	0.2871	0.2949	0.2951	0.2942	0.2622	0.2595	0.2569	0.2555	0.4525	0.4675	0.4704	0.1388	0.1388	0.137	0.3943	0.394	0.3965	0.4191	0.4259	0.4228	0.2232
27	0.231	0.2339	0.2336	0.2372	0.1718	0.1724	0.1706	0.1727	0.1805	0.1779	0.1792	0.1737	0.2959	0.2996	0.3024	0.114	0.1149	0.1132	0.2507	0.2566	0.2517	0.2011	0.2001	0.2082	0.2377	0.242	0.2445	0.2288	0.29	0.2985	0.2981	0.2972	0.28	0.2776	0.2747	0.2728	0.4518	0.4676	0.4723	0.1416	0.1412	0.1396	0.4082	0.4052	0.4067	0.432	0.4359	0.4348	0.2228
28	0.2346	0.2382	0.2378	0.2478	0.1715	0.1718	0.1707	0.1729	0.1837	0.1808	0.1828	0.1767	0.2978	0.3011	0.3049	0.1146	0.1154	0.1137	0.2522	0.2587	0.2534	0.2043	0.2026	0.2109	0.2431	0.2476	0.2505	0.2333	0.2925	0.3014	0.3014	0.3006	0.2981	0.2958	0.2932	0.2892	0.4511	0.4678	0.4732	0.144	0.1438	0.142	0.4123	0.4112	0.4137	0.4334	0.4352	0.4339	0.2224
29	0.238	0.2434	0.2421	0.2535	0.1719	0.1723	0.1708	0.173	0.1868	0.1841	0.1855	0.1794	0.2997	0.3023	0.3072	0.1152	0.1157	0.1141	0.2536	0.2597	0.2546	0.2067	0.2037	0.2127	0.2488	0.254	0.2567	0.2385	0.2973	0.305	0.3046	0.3036	0.3086	0.3064	0.3027	0.2972	0.4503	0.4673	0.4729	0.1451	0.1447	0.1437	0.4099	0.4081	0.4111	0.4318	0.4325	0.4309	0.222
30	0.2417	0.2498	0.2478	0.2579	0.173	0.173	0.172	0.174	0.1903	0.1872	0.1893	0.1825	0.301	0.3043	0.31	0.1155	0.1164	0.1148	0.2552	0.2609	0.256	0.2101	0.2068	0.2163	0.2537	0.2588	0.2611	0.2429	0.2999	0.3081	0.308	0.307	0.3169	0.3147	0.312	0.3054	0.45	0.4674	0.4732	0.1458	0.1461	0.1444	0.4076	0.4069	0.4089	0.4306	0.4318	0.4277	0.2212
31	0.246	0.2573	0.2534	0.2652	0.1727	0.1728	0.1715	0.1738	0.1931	0.1898	0.1916	0.1849	0.3037	0.3059	0.3106	0.1162	0.1168	0.115	0.2556	0.262	0.2569	0.212	0.2082	0.2177	0.2576	0.2628	0.2568	0.2476	0.3041	0.3106	0.3112	0.3099	0.3241	0.3215	0.3183	0.3114	0.4488	0.4669	0.473	0.1459	0.1456	0.1448	0.4047	0.4043	0.4067	0.4279	0.4298	0.4251	0.2207
32	0.2524	0.2634	0.2594	0.2723	0.1736	0.1733	0.1721	0.1745	0.1957	0.1922	0.1941	0.1875	0.3053	0.3074	0.3118	0.1163	0.1172	0.1155	0.2576	0.2633	0.2584	0.2145	0.2095	0.2196	0.2564	0.2594	0.2584	0.2529	0.3051	0.313	0.3134	0.3121	0.3299	0.3276	0.3246	0.3166	0.449	0.4667	0.4732	0.146	0.1457	0.1449	0.4038	0.4029	0.4058	0.4268	0.4281	0.4235	0.2206
33	0.2594	0.2709	0.2639	0.2713	0.1728	0.1731	0.1719	0.1741	0.1976	0.1947	0.1965	0.1896	0.3066	0.3095	0.3138	0.117	0.1176	0.1159	0.2583	0.2642	0.2595	0.2166	0.2114	0.2215	0.2564	0.2615	0.2639	0.2561	0.3067	0.3162	0.3158	0.3149	0.3342	0.3324	0.3309	0.3219	0.449	0.4661	0.4728	0.1466	0.1463	0.1452	0.4033	0.4022	0.4044	0.426	0.4281	0.4226	0.2199
34	0.263	0.2782	0.2701	0.276	0.1734	0.1734	0.1724	0.1748	0.1986	0.1949	0.1974	0.19	0.3086	0.3108	0.3149	0.1175	0.118	0.1162	0.2593	0.265	0.2608	0.2187	0.2134	0.2225	0.2612	0.2685	0.2704	0.2564	0.3073	0.317	0.3175	0.3165	0.338	0.335	0.3327	0.3238	0.4496	0.4666	0.4729	0.1473	0.148	0.1456	0.4023	0.4011	0.4032	0.4251	0.4289	0.4209	0.2195
35	0.2679	0.2812	0.2736	0.2928	0.1735	0.174	0.1727	0.175	0.1989	0.1953	0.1977	0.1906	0.3093	0.3122	0.3167	0.1178	0.1184	0.1166	0.2607	0.2656	0.2618	0.22	0.2139	0.224	0.2662	0.2736	0.2759	0.2569	0.3094	0.3191	0.3192	0.3178	0.3404	0.3381	0.3351	0.3254	0.4484	0.4664	0.4731	0.1465	0.1466	0.1454	0.4004	0.3997	0.4026	0.4236	0.4262	0.4179	0.2191
36	0.2718	0.2867	0.2806	0.2985	0.1737	0.1741	0.1729	0.175	0.1989	0.1956	0.1976	0.1904	0.3107	0.3137	0.318	0.118	0.119	0.117	0.2618	0.2672	0.2628	0.2216	0.2152	0.2252	0.2717	0.278	0.2818	0.2617	0.3082	0.3198	0.3204	0.3183	0.3414	0.3404	0.3362	0.3247	0.4489	0.4662	0.4723	0.1475	0.1491	0.1457	0.4007	0.3993	0.4021	0.424	0.4263	0.4178	0.2184
37	0.2767	0.2905	0.2801	0.3168	0.1734	0.1739	0.173	0.1755	0.1988	0.1959	0.1978	0.1903	0.3118	0.3155	0.3192	0.1184	0.1189	0.1172	0.2623	0.2676	0.2636	0.2224	0.2157	0.2263	0.2761	0.2836	0.2853	0.2667	0.3096	0.3205	0.3213	0.3207	0.3399	0.3394	0.3353	0.3228	0.4487	0.4668	0.4733	0.148	0.1476	0.1466	0.4002	0.3986	0.4012	0.4229	0.4245	0.4154	0.2184
38	0.2803	0.2916	0.2808	0.2901	0.1733	0.1735	0.1723	0.1746	0.1986	0.1953	0.1971	0.1905	0.3127	0.3167	0.321	0.1184	0.1192	0.1172	0.2629	0.2677	0.2639	0.2227	0.2157	0.2258	0.2797	0.288	0.2892	0.2711	0.3121	0.3214	0.3217	0.3208	0.3375	0.337	0.3325	0.3202	0.4484	0.4664	0.4745	0.1481	0.1471	0.1463	0.399	0.3985	0.4008	0.4205	0.4228	0.4129	0.2175
39	0.2794	0.2957	0.2813	0.286	0.1744	0.1744	0.1734	0.1755	0.199	0.1956	0.1977	0.1909	0.3146	0.3182	0.3225	0.1189	0.1194	0.1175	0.2647	0.2696	0.2662	0.225	0.2173	0.2279	0.2847	0.293	0.2935	0.2759	0.3149	0.3231	0.324	0.3219	0.3378	0.3365	0.3324	0.3192	0.4494	0.4672	0.4747	0.1493	0.1487	0.1475	0.3997	0.3988	0.4013	0.4218	0.4234	0.4135	0.2178
40	0.2838	0.2962	0.2854	0.2941	0.1743	0.174	0.1728	0.1755	0.1987	0.1951	0.1974	0.1904	0.3153	0.3188	0.3234	0.1188	0.1196	0.1176	0.2654	0.2704	0.267	0.2252	0.2178	0.2272	0.2865	0.2988	0.2972	0.2793	0.3129	0.3238	0.3242	0.3232	0.3352	0.3349	0.3302	0.317	0.4493	0.4672	0.4737	0.1494	0.1487	0.1476	0.3992	0.3985	0.4013	0.4206	0.4219	0.4117	0.2171
41	0.2834	0.2962	0.2849	0.2903	0.1746	0.1746	0.1736	0.1758	0.1992	0.1959	0.198	0.1906	0.3156	0.321	0.3247	0.1193	0.1202	0.1178	0.2668	0.2716	0.2684	0.2275	0.2188	0.2291	0.2906	0.3028	0.3011	0.2835	0.3137	0.3236	0.3248	0.3237	0.3348	0.334	0.3303	0.3174	0.4499	0.4688	0.4742	0.1504	0.1502	0.1488	0.3995	0.3985	0.4019	0.4213	0.4231	0.4121	0.217
42	0.2836	0.2973	0.2861	0.2924	0.1749	0.175	0.1738	0.1758	0.1994	0.1961	0.1981	0.1907	0.3167	0.3217	0.3264	0.1194	0.1201	0.118	0.2682	0.2731	0.2695	0.2284	0.2188	0.2305	0.2949	0.3047	0.3051	0.2879	0.3147	0.3242	0.3249	0.3241	0.3338	0.3333	0.328	0.3149	0.4502	0.4693	0.4748	0.1514	0.151	0.1495	0.3994	0.3992	0.4021	0.4212	0.423	0.4116	0.2164
43	0.2841	0.2955	0.2901	0.2926	0.175	0.1749	0.1742	0.1762	0.1987	0.1957	0.1976	0.1904	0.3183	0.3212	0.3277	0.1195	0.1202	0.1179	0.2692	0.2742	0.2706	0.229	0.2195	0.2302	0.2979	0.3096	0.3086	0.2909	0.3121	0.3246	0.3255	0.325	0.332	0.3316	0.3271	0.3142	0.4512	0.4703	0.4764	0.1522	0.1518	0.1503	0.3993	0.3991	0.4019	0.4196	0.4222	0.41	0.2164
44	0.2827	0.2951	0.2864	0.2932	0.1745	0.1749	0.1736	0.1764	0.199	0.1958	0.1976	0.1903	0.3188	0.3242	0.3293	0.1196	0.1204	0.1181	0.2696	0.2748	0.2712	0.2288	0.2185	0.231	0.3004	0.3124	0.311	0.2957	0.3117	0.3235	0.3246	0.3247	0.3308	0.3303	0.326	0.313	0.4516	0.4713	0.4784	0.1525	0.1518	0.1511	0.3984	0.3994	0.4012	0.4187	0.4213	0.4091	0.2156
45	0.2835	0.297	0.2884	0.2909	0.1749	0.175	0.174	0.1768	0.1995	0.1954	0.1979	0.1907	0.3203	0.3261	0.3297	0.1197	0.1206	0.1184	0.2714	0.2765	0.2728	0.2302	0.2204	0.2321	0.3033	0.317	0.3159	0.2985	0.312	0.3236	0.3249	0.3238	0.3302	0.3297	0.3258	0.3113	0.452	0.4722	0.4794	0.154	0.1534	0.1521	0.3994	0.3998	0.4019	0.4196	0.4219	0.4091	0.2155
46	0.2837	0.2945	0.2862	0.2874	0.1754	0.176	0.1745	0.1768	0.1987	0.196	0.1979	0.1904	0.3216	0.3235	0.3312	0.1198	0.1203	0.1185	0.2725	0.2774	0.2738	0.2314	0.2208	0.232	0.3058	0.3207	0.3201	0.3026	0.3139	0.3237	0.3247	0.3237	0.329	0.3291	0.3241	0.3113	0.453	0.4728	0.4789	0.1543	0.1535	0.1526	0.3996	0.4001	0.4019	0.4201	0.4221	0.4081	0.2153
47	0.2832	0.2932	0.2869	0.2905	0.1762	0.1762	0.1748	0.1773	0.1992	0.1958	0.198	0.1906	0.3224	0.325	0.3316	0.1199	0.1206	0.1186	0.2734	0.2788	0.2749	0.2327	0.2213	0.2337	0.3089	0.3231	0.3235	0.3052	0.3145	0.3232	0.3246	0.3238	0.3284	0.3282	0.3241	0.311	0.4544	0.4748	0.4813	0.1552	0.1542	0.1534	0.3992	0.3995	0.4023	0.4203	0.4229	0.408	0.2149
48	0.2844	0.296	0.2881	0.285	0.1761	0.1765	0.1753	0.1778	0.1989	0.1959	0.1978	0.1904	0.323	0.3285	0.3329	0.12	0.1208	0.1186	0.2745	0.2799	0.2758	0.2328	0.2214	0.2338	0.3115	0.3279	0.3247	0.3082	0.3104	0.3225	0.324	0.324	0.3271	0.3271	0.3225	0.3089	0.4543	0.4752	0.4824	0.1552	0.1545	0.1534	0.3985	0.4002	0.4027	0.4194	0.4217	0.4077	0.2146
49	0.288	0.2953	0.2921	0.2886	0.177	0.1773	0.1761	0.1782	0.199	0.1957	0.1975	0.1908	0.3242	0.328	0.3338	0.1202	0.1209	0.1188	0.2752	0.2806	0.277	0.2332	0.2223	0.2335	0.3143	0.3276	0.3303	0.3126	0.3103	0.3228	0.3245	0.3236	0.326	0.326	0.3226	0.3082	0.4555	0.4765	0.4836	0.156	0.1554	0.1541	0.3993	0.4001	0.4023	0.4187	0.4209	0.4066	0.2142
50	0.2912	0.2939	0.2919	0.2873	0.1773	0.1774	0.1764	0.179	0.1993	0.196	0.1982	0.1905	0.3252	0.3301	0.3346	0.1202	0.1209	0.1187	0.2763	0.2816	0.2783	0.2337	0.2239	0.2336	0.317	0.3314	0.3333	0.3146	0.3106	0.3239	0.3248	0.324	0.326	0.3253	0.3213	0.3082	0.4567	0.4782	0.485	0.1568	0.1553	0.1549	0.3992	0.4006	0.4032	0.4196	0.4212	0.4061	0.2138
51	0.2893	0.2942	0.293	0.2892	0.1776	0.1778	0.1772	0.1794	0.1998	0.1966	0.1983	0.1906	0.3252	0.3314	0.3362	0.1202	0.1211	0.1193	0.278	0.2828	0.2796	0.2353	0.2237	0.2353	0.3193	0.3382	0.3376	0.3175	0.3114	0.3235	0.3249	0.3238	0.3254	0.3248	0.3209	0.3076	0.4576	0.4798	0.4863	0.1576	0.1566	0.1555	0.4001	0.4011	0.404	0.4197	0.4215	0.406	0.214
52	0.2904	0.2931	0.2921	0.2901	0.1776	0.1777	0.1768	0.1796	0.1991	0.1958	0.1976	0.1906	0.3259	0.3324	0.3366	0.1202	0.1207	0.1187	0.2779	0.2832	0.2802	0.2345	0.223	0.234	0.3197	0.3384	0.3372	0.3206	0.3114	0.3242	0.3247	0.3232	0.3246	0.3233	0.3196	0.3058	0.4585	0.4805	0.488	0.1577	0.1568	0.1556	0.4004	0.4013	0.404	0.4186	0.42	0.4046	0.2133
53	0.2934	0.2978	0.2937	0.2938	0.1777	0.1779	0.1771	0.1798	0.1995	0.196	0.1986	0.1907	0.327	0.3328	0.3382	0.1204	0.1208	0.1189	0.2798	0.2846	0.2817	0.2358	0.2247	0.2352	0.327	0.3375	0.3406	0.3243	0.3125	0.3251	0.3254	0.3245	0.3234	0.323	0.3194	0.3063	0.4602	0.4817	0.4889	0.1584	0.1572	0.1561	0.4014	0.4018	0.4047	0.4201	0.422	0.4044	0.2135
54	0.2911	0.2963	0.2928	0.2928	0.1768	0.1774	0.1764	0.1793	0.1987	0.1958	0.1983	0.1905	0.3276	0.334	0.3392	0.1201	0.1209	0.1189	0.2802	0.2854	0.2824	0.2356	0.2247	0.2343	0.32	0.3373	0.338	0.3259	0.313	0.3242	0.3249	0.3252	0.3231	0.3215	0.318	0.3057	0.4614	0.4832	0.4901	0.1587	0.1573	0.1567	0.4007	0.4022	0.4042	0.4194	0.4216	0.4042	0.2129
55	0.2928	0.2968	0.2958	0.2992	0.1776	0.1776	0.177	0.1794	0.1998	0.1964	0.1986	0.191	0.3279	0.335	0.3409	0.1204	0.1212	0.119	0.2819	0.2873	0.2841	0.2379	0.2236	0.2375	0.3172	0.3347	0.3348	0.3255	0.3124	0.3259	0.3262	0.3253	0.3233	0.3231	0.3192	0.3068	0.4622	0.4843	0.4921	0.1602	0.158	0.1572	0.4013	0.4026	0.406	0.4211	0.423	0.4056	0.2128
[truncated: 47 more columns]

## Sheet: NC
	deoA	deoA	deoA	deoA	deoA		deoB	deoB	deoB	deoB	deoB		BW25113	BW25113	BW25113	BW25113	BW25113	BW25113	BW25113	BW25113	BW25113	BW25113	BW25113	BW25113	BW25113	BW25113	BW25113	BW25113	BW25113	BW25113	BW25113	BW25113	BW25113	BW25113	BW25113	BW25113	BW25113	BW25113	BW25113	BW25113	BW25113		folB	folB	folB	folB	folB		folP
	NGM	NGM	NGM	NGM	NGM		NGM	NGM	NGM	NGM	NGM		NGM	NGM	NGM	NGM	NGM	NGM	NGM	NGM	NGM	NGM	NGM	NGM	NGM	NGM	NGM	NGM	NGM	NGM	NGM	NGM	NGM	NGM	NGM	NGM	NGM	NGM	NGM	NGM	NGM		NGM	NGM	NGM	NGM	NGM		NGM
	0.0747	0.0832	0.0867	0.0787	0.0779		0.0748	0.083	0.0803	0.0786	0.0782		0.0747	0.088	0.0782	0.0785	0.0772	0.0744	0.074	0.0738	0.0744	0.0749	0.0801	0.0819	0.0833	0.0817	0.0772	0.0771	0.0782	0.077	0.0775	0.0765	0.0753	0.0798	0.0769	0.0752	0.0746	0.0754	0.0776	0.0757	0.0759		0.0744	0.0862	0.0783	0.0779	0.078		0.0754
	0.0752	0.0891	0.088	0.0786	0.0782		0.0755	0.0867	0.0809	0.0793	0.0785		0.0757	0.0933	0.0789	0.0783	0.0772	0.0753	0.0752	0.0754	0.0758	0.076	0.0849	0.0877	0.0879	0.0869	0.0786	0.0782	0.0784	0.0774	0.0779	0.0787	0.0776	0.0829	0.0788	0.0778	0.0771	0.0779	0.0783	0.0764	0.0767		0.0753	0.0902	0.0792	0.0776	0.0781		0.0761
	0.0758	0.0968	0.0911	0.0802	0.0795		0.0762	0.091	0.0829	0.0819	0.08		0.0774	0.1032	0.0818	0.0798	0.0778	0.0762	0.076	0.077	0.0771	0.0768	0.092	0.0964	0.0954	0.0942	0.0813	0.0804	0.0797	0.0781	0.0786	0.0797	0.0794	0.0862	0.0807	0.08	0.0792	0.0808	0.0807	0.0775	0.0781		0.0759	0.0973	0.0813	0.0792	0.079		0.0769
	0.0772	0.104	0.0971	0.0842	0.0822		0.0773	0.0985	0.0864	0.0874	0.0832		0.0804	0.1126	0.0869	0.0833	0.0795	0.0777	0.0774	0.0797	0.0796	0.0787	0.0991	0.1043	0.1034	0.1021	0.0857	0.0845	0.0825	0.0802	0.0802	0.0791	0.0829	0.0885	0.0841	0.0836	0.0825	0.0838	0.0834	0.0808	0.0798		0.0765	0.104	0.084	0.0819	0.0812		0.078
	0.0791	0.1099	0.1031	0.088	0.0876		0.0792	0.1126	0.0916	0.0941	0.088		0.0862	0.124	0.0953	0.0892	0.082	0.0803	0.0807	0.0843	0.0838	0.0813	0.1075	0.1137	0.1136	0.1103	0.094	0.0919	0.0866	0.0847	0.0829	0.0816	0.0883	0.0941	0.0898	0.0895	0.0881	0.0898	0.0873	0.0868	0.0835		0.0773	0.1101	0.0883	0.0858	0.0844		0.0795
	0.0806	0.1183	0.1108	0.0966	0.0941		0.0811	0.1133	0.0963	0.1029	0.0979		0.0921	0.1341	0.1112	0.0978	0.0867	0.0862	0.0848	0.0925	0.0888	0.0856	0.121	0.1281	0.1251	0.1278	0.1044	0.1005	0.0931	0.089	0.0878	0.0857	0.0968	0.1029	0.0975	0.0988	0.0959	0.0999	0.0939	0.0925	0.0912		0.0782	0.1201	0.0951	0.0906	0.0905		0.0812
	0.0816	0.1266	0.1213	0.1052	0.1023		0.0814	0.1201	0.104	0.116	0.1027		0.102	0.1521	0.1291	0.1119	0.0926	0.0915	0.0904	0.1013	0.097	0.0916	0.1316	0.1387	0.1392	0.1347	0.1199	0.1166	0.1068	0.0987	0.0942	0.0917	0.1098	0.1152	0.1106	0.1111	0.1087	0.1117	0.1042	0.1035	0.1019		0.0788	0.1257	0.1024	0.0952	0.0976		0.082
	0.0821	0.1371	0.1308	0.113	0.1082		0.0813	0.1324	0.117	0.1314	0.1159		0.1174	0.1736	0.1492	0.1279	0.1027	0.1008	0.0995	0.116	0.1089	0.101	0.1493	0.1576	0.1581	0.1532	0.1417	0.1422	0.1216	0.1134	0.1053	0.1024	0.1254	0.1296	0.1262	0.1271	0.1246	0.1291	0.1194	0.1155	0.1169		0.0794	0.1345	0.1086	0.1008	0.108		0.0823
	0.0819	0.1515	0.1391	0.1208	0.117		0.0815	0.1533	0.1282	0.1472	0.1304		0.1334	0.1969	0.1618	0.1387	0.1168	0.1163	0.1138	0.1317	0.1254	0.1164	0.1688	0.1797	0.1794	0.1765	0.1568	0.1556	0.1388	0.1308	0.1216	0.1162	0.137	0.1406	0.1368	0.1404	0.1368	0.1414	0.1309	0.1273	0.1297		0.08	0.1468	0.1137	0.1059	0.121		0.0826
	0.0819	0.1677	0.155	0.1284	0.1233		0.0815	0.1639	0.1418	0.166	0.1408		0.1442	0.2204	0.1881	0.1561	0.1285	0.1311	0.1274	0.1448	0.1361	0.1278	0.1941	0.2017	0.2023	0.1991	0.18	0.1784	0.1545	0.1434	0.1387	0.1317	0.1533	0.1561	0.1539	0.1572	0.1534	0.1592	0.1468	0.1433	0.1438		0.0809	0.16	0.1222	0.1143	0.1402		0.0827
	0.0817	0.1859	0.1636	0.1373	0.1292		0.082	0.1791	0.1556	0.1849	0.154		0.1636	0.2363	0.2151	0.1766	0.1466	0.1451	0.1405	0.1635	0.1518	0.1418	0.213	0.2293	0.2226	0.2196	0.2072	0.2069	0.1664	0.1623	0.1542	0.1475	0.1736	0.1756	0.1741	0.1798	0.1752	0.1814	0.1652	0.1607	0.1638		0.0816	0.1759	0.1336	0.124	0.156		0.0829
	0.0815	0.2063	0.1773	0.1473	0.1357		0.0817	0.1948	0.1721	0.2089	0.1737		0.1822	0.2502	0.2472	0.2015	0.1649	0.1621	0.1572	0.1777	0.1714	0.1593	0.2259	0.2402	0.2337	0.2341	0.2384	0.2384	0.1904	0.1854	0.1752	0.1699	0.1953	0.1955	0.1957	0.204	0.2002	0.2078	0.1865	0.1871	0.1833		0.0826	0.1903	0.1419	0.1352	0.1758		0.0831
	0.0816	0.2173	0.1904	0.158	0.1474		0.0819	0.204	0.1917	0.2313	0.1944		0.199	0.26	0.2697	0.2242	0.1877	0.1823	0.1755	0.198	0.189	0.1774	0.2379	0.2459	0.2444	0.2446	0.2598	0.267	0.2173	0.2127	0.2008	0.1957	0.2145	0.2131	0.2154	0.2208	0.2187	0.2238	0.21	0.2066	0.2061		0.0835	0.1998	0.1518	0.1467	0.2018		0.0836
	0.0816	0.2268	0.2072	0.1701	0.162		0.0826	0.2131	0.215	0.2475	0.216		0.2093	0.2696	0.2881	0.2408	0.2067	0.1973	0.1894	0.2106	0.2013	0.1927	0.2482	0.2606	0.2535	0.2546	0.2796	0.2851	0.2318	0.235	0.2237	0.2194	0.2285	0.2262	0.2297	0.2316	0.2301	0.2333	0.2239	0.2217	0.2227		0.0837	0.2105	0.1646	0.1573	0.2325		0.0839
	0.0815	0.2381	0.2191	0.1788	0.1752		0.0822	0.22	0.2357	0.2589	0.235		0.2216	0.2789	0.306	0.2577	0.2228	0.2108	0.2042	0.2252	0.2136	0.2079	0.259	0.2617	0.2627	0.2666	0.2941	0.301	0.2493	0.255	0.2442	0.237	0.2401	0.2376	0.2415	0.2438	0.2425	0.2463	0.2331	0.2351	0.2374		0.0836	0.2192	0.1795	0.1712	0.2595		0.0845
	0.0815	0.2506	0.2292	0.1894	0.1848		0.0827	0.2269	0.2513	0.2696	0.2457		0.2305	0.286	0.323	0.2726	0.2356	0.2231	0.2167	0.234	0.2247	0.2181	0.2678	0.2697	0.2682	0.2736	0.3126	0.3212	0.267	0.273	0.2592	0.2515	0.2506	0.2472	0.2522	0.2562	0.2547	0.2592	0.2486	0.2494	0.2474		0.0833	0.2285	0.1947	0.1885	0.273		0.0849
	0.0816	0.2618	0.2357	0.1993	0.1957		0.0849	0.2326	0.2646	0.2815	0.2573		0.2443	0.2873	0.3305	0.2872	0.2512	0.2342	0.2278	0.2425	0.2347	0.2298	0.2726	0.2724	0.2738	0.2806	0.3206	0.3321	0.2815	0.2884	0.2763	0.2671	0.2603	0.2575	0.2632	0.2654	0.2661	0.271	0.2609	0.262	0.2602		0.0834	0.2365	0.2136	0.2052	0.2806		0.0856
	0.0814	0.2675	0.2463	0.2098	0.2051		0.0842	0.2397	0.2759	0.2948	0.2676		0.2497	0.2916	0.34	0.2968	0.2641	0.2462	0.2384	0.2551	0.2444	0.2406	0.277	0.2826	0.2776	0.2822	0.3259	0.3412	0.2951	0.3046	0.29	0.2823	0.2667	0.2635	0.2701	0.2725	0.2719	0.2772	0.266	0.2703	0.2694		0.0833	0.2444	0.2265	0.2229	0.2902		0.0864
	0.0814	0.2716	0.2528	0.2178	0.2153		0.0834	0.2468	0.2862	0.3028	0.278		0.257	0.2973	0.348	0.3028	0.2723	0.2562	0.2492	0.2619	0.2522	0.2495	0.2816	0.2819	0.2821	0.2883	0.3371	0.3473	0.3019	0.3129	0.3013	0.2921	0.2723	0.2688	0.276	0.2779	0.2781	0.2815	0.2718	0.2757	0.2782		0.0832	0.2514	0.2353	0.2362	0.3045		0.0869
	0.0815	0.2739	0.2593	0.2269	0.2236		0.0839	0.2535	0.2973	0.3077	0.2874		0.2596	0.2994	0.3517	0.308	0.2777	0.2623	0.2577	0.2651	0.2572	0.2578	0.285	0.2852	0.2851	0.2936	0.3441	0.3551	0.3075	0.3202	0.3093	0.3004	0.2772	0.2733	0.2813	0.2832	0.2846	0.2855	0.2777	0.281	0.2811		0.0834	0.2593	0.2436	0.2491	0.3144		0.0878
	0.0814	0.2763	0.2655	0.2356	0.2282		0.085	0.2572	0.3043	0.3123	0.2935		0.2625	0.301	0.3571	0.3119	0.2835	0.2667	0.2619	0.2691	0.2595	0.2621	0.2884	0.2889	0.2888	0.2978	0.347	0.3597	0.3128	0.3267	0.3156	0.3061	0.2809	0.2778	0.2852	0.2862	0.2871	0.2916	0.2812	0.285	0.2875		0.0832	0.2656	0.2552	0.2598	0.3191		0.0886
	0.0814	0.2778	0.2697	0.2413	0.233		0.0857	0.2606	0.3081	0.3162	0.2975		0.2648	0.3068	0.3588	0.3156	0.2864	0.2708	0.2649	0.2723	0.2625	0.265	0.2911	0.2917	0.2915	0.2992	0.3525	0.3597	0.3171	0.3316	0.3203	0.3107	0.2848	0.281	0.2891	0.2893	0.2908	0.295	0.2842	0.288	0.2909		0.0832	0.2702	0.2629	0.2713	0.3252		0.089
	0.0816	0.2793	0.2715	0.2448	0.2361		0.0856	0.2627	0.3126	0.3189	0.2999		0.2658	0.3057	0.359	0.3181	0.2906	0.2752	0.2672	0.271	0.2654	0.2678	0.2936	0.3001	0.2944	0.3023	0.3539	0.367	0.3198	0.3353	0.3248	0.3146	0.2878	0.2833	0.2929	0.2924	0.2944	0.2972	0.2876	0.2904	0.2942		0.0832	0.2726	0.2739	0.2817	0.3294		0.0895
	0.0815	0.2801	0.2728	0.2481	0.239		0.0871	0.2645	0.3148	0.3206	0.3028		0.2686	0.3084	0.3629	0.3204	0.2929	0.2748	0.27	0.2739	0.2676	0.27	0.2967	0.2976	0.2961	0.3045	0.3561	0.3689	0.3225	0.3387	0.3286	0.3194	0.2911	0.285	0.295	0.2943	0.296	0.3	0.2905	0.2933	0.2971		0.0831	0.275	0.2796	0.2906	0.3332		0.0899
	0.0816	0.2815	0.2775	0.2488	0.242		0.0878	0.2659	0.3174	0.3225	0.3046		0.2696	0.3072	0.3659	0.3219	0.2954	0.282	0.273	0.279	0.2712	0.2739	0.2973	0.3044	0.2973	0.3074	0.3602	0.3722	0.3253	0.3413	0.3321	0.3214	0.2924	0.2883	0.2974	0.2968	0.2987	0.3019	0.2929	0.295	0.2983		0.0831	0.2764	0.2882	0.2996	0.3382		0.0905
	0.0816	0.2824	0.2751	0.2511	0.2447		0.0897	0.2674	0.3202	0.3244	0.3064		0.2722	0.3134	0.3693	0.324	0.2984	0.2766	0.2733	0.2738	0.2722	0.2734	0.2987	0.3051	0.2987	0.3074	0.3625	0.3752	0.3272	0.3435	0.3358	0.3255	0.2945	0.2891	0.2998	0.2989	0.301	0.3042	0.2969	0.2974	0.3018		0.0831	0.2776	0.2956	0.3057	0.3404		0.0911
	0.0817	0.2831	0.2763	0.2534	0.2474		0.0914	0.2676	0.3224	0.3258	0.3084		0.2741	0.3135	0.3704	0.3269	0.2992	0.2786	0.2781	0.2797	0.2734	0.2752	0.3005	0.3078	0.301	0.3095	0.3648	0.3754	0.3297	0.3461	0.3373	0.3275	0.2958	0.2923	0.3016	0.2998	0.3029	0.3061	0.2959	0.2996	0.3024		0.0832	0.2791	0.3063	0.3092	0.3426		0.0917
	0.0818	0.2843	0.2764	0.2543	0.2502		0.0936	0.2689	0.3237	0.3278	0.3102		0.2749	0.3135	0.3727	0.3284	0.3008	0.2834	0.2782	0.2848	0.2755	0.2765	0.3023	0.3083	0.305	0.3096	0.3657	0.3798	0.3322	0.3495	0.3404	0.3299	0.298	0.2935	0.3039	0.3023	0.3048	0.3085	0.2978	0.3011	0.3049		0.083	0.28	0.3088	0.3147	0.3419		0.0921
	0.0822	0.2849	0.2786	0.2552	0.2504		0.0955	0.2704	0.3258	0.3284	0.3108		0.2795	0.3162	0.375	0.3297	0.302	0.2837	0.2848	0.2799	0.2759	0.2788	0.3041	0.3091	0.305	0.313	0.3655	0.3805	0.3325	0.3501	0.3423	0.3322	0.2997	0.2954	0.3061	0.3039	0.3063	0.3098	0.2997	0.3023	0.3072		0.0832	0.2813	0.3123	0.3148	0.3442		0.0927
	0.0824	0.286	0.2785	0.2572	0.2527		0.0974	0.2711	0.3268	0.3305	0.3124		0.2788	0.319	0.3758	0.3311	0.3031	0.2851	0.2816	0.2879	0.2782	0.2789	0.3045	0.3114	0.3051	0.316	0.3662	0.3816	0.3345	0.3526	0.345	0.335	0.3014	0.2964	0.307	0.305	0.3075	0.3113	0.301	0.3043	0.31		0.0833	0.2823	0.3156	0.3186	0.3447		0.0928
	0.0828	0.2868	0.2797	0.2581	0.2537		0.0999	0.2723	0.3285	0.3317	0.3132		0.28	0.3219	0.3764	0.3339	0.3053	0.2892	0.2823	0.2837	0.2806	0.2841	0.3064	0.3164	0.3093	0.3181	0.3682	0.3824	0.3375	0.3543	0.3464	0.3359	0.3028	0.298	0.3084	0.3077	0.3098	0.3129	0.3037	0.3059	0.3106		0.0833	0.2825	0.3192	0.3227	0.3489		0.0932
	0.0834	0.2875	0.2798	0.2583	0.2551		0.1027	0.2736	0.3304	0.3322	0.3144		0.2812	0.3228	0.3794	0.3335	0.3063	0.2889	0.2847	0.2918	0.2837	0.2817	0.3079	0.316	0.3084	0.3182	0.3711	0.3866	0.3376	0.3556	0.3486	0.3382	0.3051	0.2999	0.311	0.3084	0.3107	0.3146	0.3053	0.3074	0.3118		0.0833	0.2841	0.3213	0.3223	0.3472		0.0931
	0.0841	0.288	0.2799	0.2598	0.2563		0.106	0.2738	0.3317	0.3348	0.3158		0.2846	0.3194	0.3793	0.3372	0.3067	0.2919	0.2861	0.2868	0.2879	0.2858	0.3093	0.3146	0.3105	0.3206	0.3727	0.3859	0.3411	0.3587	0.3498	0.3388	0.3057	0.3014	0.3125	0.3101	0.3122	0.3163	0.3066	0.3095	0.3138		0.0834	0.2843	0.3236	0.3264	0.3534		0.0933
	0.0851	0.289	0.2803	0.26	0.2581		0.1099	0.2757	0.3333	0.3357	0.3169		0.2845	0.3247	0.3803	0.3373	0.3085	0.2933	0.2873	0.2906	0.2859	0.2858	0.3124	0.3205	0.3122	0.3236	0.3742	0.3896	0.3426	0.36	0.353	0.3419	0.3076	0.3026	0.3141	0.3114	0.3136	0.3171	0.3086	0.3108	0.3149		0.0835	0.2855	0.3249	0.3261	0.3542		0.0935
	0.0867	0.2898	0.2807	0.2611	0.2593		0.1143	0.2761	0.3345	0.3364	0.3172		0.2864	0.328	0.3823	0.3394	0.3082	0.2944	0.2886	0.292	0.287	0.2874	0.3117	0.3186	0.3152	0.3253	0.3749	0.3904	0.344	0.3617	0.3538	0.3451	0.3084	0.3051	0.3153	0.3129	0.3161	0.3198	0.3093	0.3122	0.3167		0.0836	0.2871	0.3256	0.3282	0.3517		0.0936
	0.0886	0.2906	0.281	0.2616	0.2608		0.1198	0.2783	0.3354	0.3383	0.3186		0.2941	0.3273	0.3829	0.3406	0.3118	0.2974	0.2897	0.2984	0.2895	0.2916	0.3141	0.3214	0.3151	0.3253	0.375	0.3917	0.3449	0.3641	0.3566	0.3476	0.3112	0.3057	0.317	0.3138	0.3168	0.3211	0.3107	0.3137	0.318		0.0838	0.2874	0.3256	0.3292	0.3544		0.0939
	0.0902	0.2908	0.2811	0.262	0.2612		0.1249	0.2778	0.3363	0.3389	0.3202		0.2941	0.3309	0.3839	0.3418	0.3129	0.2983	0.2913	0.2956	0.2923	0.2918	0.315	0.3233	0.3171	0.3267	0.3765	0.3926	0.3481	0.3662	0.3579	0.3491	0.3118	0.3072	0.3186	0.315	0.3186	0.322	0.3118	0.3155	0.3192		0.0839	0.2869	0.3272	0.3297	0.3568		0.0937
	0.0925	0.2923	0.2817	0.262	0.2632		0.1311	0.2802	0.3379	0.3402	0.3206		0.2958	0.3318	0.3853	0.3432	0.3123	0.2992	0.2933	0.3007	0.295	0.292	0.3148	0.3239	0.3177	0.3298	0.3775	0.394	0.3484	0.3683	0.3584	0.3501	0.313	0.3088	0.3198	0.3161	0.3195	0.3236	0.3127	0.3167	0.321		0.0841	0.2886	0.3284	0.3319	0.3571		0.0937
	0.0953	0.2935	0.282	0.264	0.2652		0.1385	0.2804	0.3383	0.3417	0.3224		0.2966	0.3321	0.3857	0.3463	0.3146	0.3024	0.2938	0.2999	0.2923	0.2947	0.3164	0.323	0.3218	0.3329	0.3784	0.3955	0.3464	0.3706	0.3612	0.3515	0.3144	0.3092	0.3214	0.317	0.3203	0.3243	0.3146	0.3182	0.3225		0.0844	0.2894	0.3283	0.3336	0.3582		0.0934
	0.099	0.2936	0.2822	0.2636	0.2659		0.1447	0.2821	0.3404	0.3424	0.3233		0.2938	0.3322	0.3868	0.3468	0.3159	0.3031	0.2953	0.2994	0.2958	0.295	0.3188	0.3253	0.3212	0.3333	0.3792	0.3972	0.3472	0.3719	0.3622	0.3518	0.315	0.3104	0.3222	0.318	0.3217	0.3258	0.3153	0.3188	0.3234		0.0843	0.291	0.3318	0.3338	0.3594		0.0938
	0.1032	0.2942	0.283	0.2648	0.2657		0.1494	0.2826	0.3411	0.3437	0.3238		0.2968	0.3363	0.3876	0.3475	0.3164	0.3039	0.2963	0.3016	0.2958	0.2957	0.3199	0.3286	0.3227	0.3349	0.3795	0.3993	0.3488	0.3737	0.3641	0.3533	0.3168	0.3118	0.3242	0.3193	0.3232	0.3272	0.3156	0.321	0.3247		0.0848	0.2909	0.3319	0.3341	0.3581		0.0939
	0.1068	0.295	0.2829	0.2653	0.2674		0.1513	0.2841	0.3423	0.3447	0.3247		0.2982	0.3369	0.3887	0.3485	0.3172	0.3059	0.2978	0.3018	0.301	0.2978	0.3211	0.3329	0.324	0.3356	0.3811	0.4013	0.349	0.3757	0.3662	0.3551	0.3172	0.3132	0.3253	0.3203	0.3243	0.3288	0.3167	0.3217	0.3264		0.085	0.2915	0.3336	0.3345	0.3587		0.0938
	0.1108	0.296	0.2833	0.2653	0.2695		0.1536	0.2841	0.3437	0.3469	0.3261		0.2993	0.3373	0.3899	0.3518	0.3173	0.3063	0.2983	0.304	0.299	0.2981	0.3216	0.3327	0.3266	0.3362	0.3816	0.4028	0.3557	0.3773	0.3674	0.3558	0.3186	0.3138	0.3267	0.3212	0.3261	0.3297	0.3183	0.3212	0.3277		0.0857	0.2925	0.3343	0.3372	0.36		0.094
	0.1151	0.297	0.2841	0.2652	0.2709		0.1556	0.285	0.3445	0.3475	0.3271		0.3021	0.3373	0.3906	0.3515	0.3191	0.3062	0.3005	0.3081	0.3016	0.2998	0.3233	0.3348	0.3274	0.3356	0.3829	0.4044	0.352	0.3789	0.37	0.3611	0.3197	0.3156	0.3278	0.3225	0.3267	0.3308	0.3188	0.3242	0.3293		0.0858	0.2945	0.3349	0.3387	0.3638		0.0937
	0.12	0.2978	0.2835	0.2672	0.2712		0.1577	0.2864	0.3456	0.3486	0.3284		0.302	0.3366	0.3908	0.3533	0.319	0.3089	0.3018	0.3077	0.3031	0.3008	0.3245	0.3362	0.3291	0.3378	0.3827	0.4062	0.352	0.3799	0.37	0.3612	0.3207	0.3171	0.3284	0.3231	0.3282	0.3314	0.3203	0.3261	0.3297		0.0867	0.2939	0.3361	0.339	0.3616		0.0945
	0.1252	0.2985	0.2841	0.267	0.2701		0.1602	0.2874	0.3464	0.3492	0.3294		0.3042	0.3396	0.3921	0.3559	0.3203	0.3097	0.3026	0.3087	0.3038	0.302	0.3248	0.3391	0.3297	0.3427	0.3844	0.4083	0.3553	0.3817	0.3717	0.3611	0.3215	0.3179	0.3304	0.3241	0.3285	0.3327	0.3216	0.3235	0.3312		0.0869	0.295	0.3368	0.3406	0.3651		0.0943
	0.1309	0.3	0.2847	0.2677	0.2744		0.1632	0.2888	0.3474	0.3502	0.3318		0.3044	0.3385	0.3933	0.3552	0.3213	0.3103	0.304	0.3074	0.3063	0.3034	0.3265	0.3393	0.3314	0.3418	0.3856	0.4081	0.3535	0.3828	0.3749	0.3649	0.323	0.319	0.3316	0.3243	0.3295	0.3331	0.3224	0.325	0.3316		0.088	0.2959	0.3384	0.3416	0.3668		0.0948
	0.1372	0.3003	0.2842	0.269	0.275		0.1656	0.2891	0.3479	0.3515	0.3327		0.3058	0.3389	0.3936	0.3566	0.3212	0.3116	0.3049	0.311	0.3065	0.3053	0.3275	0.3405	0.334	0.3438	0.3845	0.4095	0.356	0.3854	0.3761	0.3669	0.3236	0.32	0.3321	0.3257	0.3306	0.3341	0.323	0.3285	0.3329		0.0886	0.2965	0.3373	0.3437	0.3672		0.095
	0.144	0.3011	0.2838	0.2688	0.2773		0.1687	0.2908	0.3483	0.3521	0.3342		0.3066	0.3434	0.3946	0.3578	0.3199	0.3142	0.3055	0.3136	0.3086	0.3059	0.3281	0.3424	0.3344	0.3463	0.3849	0.4116	0.356	0.3861	0.3774	0.3673	0.3244	0.3213	0.3339	0.3264	0.3315	0.3354	0.3242	0.328	0.3338		0.0896	0.2966	0.3385	0.3432	0.3674		0.0956
	0.151	0.3019	0.2837	0.2705	0.2766		0.1714	0.292	0.3505	0.354	0.335		0.3083	0.3441	0.3964	0.3591	0.3225	0.3147	0.3078	0.3145	0.311	0.3069	0.329	0.3408	0.3339	0.3466	0.3872	0.4128	0.3601	0.388	0.3795	0.3708	0.3253	0.3216	0.3352	0.3275	0.3321	0.3363	0.3252	0.3301	0.3346		0.0901	0.2976	0.34	0.3453	0.3686		0.0959
	0.1583	0.3025	0.2846	0.2699	0.2793		0.1747	0.2916	0.3508	0.3541	0.3368		0.3086	0.3434	0.3969	0.359	0.3226	0.3154	0.3089	0.3152	0.3117	0.3076	0.3292	0.3449	0.3359	0.3479	0.3885	0.4145	0.3626	0.3895	0.3807	0.3733	0.3262	0.3231	0.3366	0.3283	0.3328	0.3374	0.3252	0.3314	0.3362		0.0911	0.2976	0.3411	0.3445	0.3705		0.0966
	0.1642	0.3035	0.2839	0.2708	0.2784		0.177	0.2932	0.3522	0.3553	0.3369		0.3097	0.3449	0.3985	0.3608	0.3224	0.3161	0.3095	0.3172	0.3122	0.3083	0.3301	0.3456	0.337	0.3494	0.3889	0.4151	0.359	0.3907	0.3811	0.3736	0.3278	0.3238	0.3377	0.3289	0.3341	0.3385	0.3259	0.3324	0.3366		0.0924	0.2989	0.3412	0.3469	0.3705		0.0974
	0.1693	0.3043	0.2837	0.272	0.2794		0.1795	0.2944	0.353	0.3559	0.3382		0.3105	0.345	0.3988	0.3611	0.323	0.3178	0.3113	0.3191	0.3141	0.31	0.3304	0.3466	0.3377	0.3498	0.3898	0.4161	0.364	0.3925	0.3826	0.3747	0.328	0.3251	0.3381	0.33	0.3354	0.3396	0.327	0.3328	0.3382		0.0938	0.2986	0.3409	0.3472	0.3702		0.0984
	0.1745	0.3052	0.2845	0.2721	0.2798		0.1825	0.2966	0.3534	0.3569	0.3406		0.3121	0.3462	0.3994	0.3618	0.3257	0.3185	0.3119	0.3177	0.3159	0.3113	0.3316	0.3471	0.3395	0.3513	0.3898	0.4172	0.3594	0.3937	0.3857	0.3745	0.3288	0.3253	0.339	0.3304	0.3362	0.3408	0.3276	0.334	0.3392		0.0955	0.2996	0.3424	0.3474	0.3733		0.0991
		0.306	0.2843	0.273	0.2792			0.2966	0.3548	0.3573	0.3406			0.3466	0.4006	0.3635	0.325						0.3322	0.3502	0.341	0.353	0.3902	0.4188	0.3605	0.395	0.3853	0.3762	0.3301	0.3262	0.3405	0.3311	0.3373	0.3418	0.3279	0.335	0.3409			0.3	0.3431	0.3484	0.3733
			0.2842	0.2734					0.3552	0.3586					0.4006	0.3637											0.3906	0.4195	0.3608	0.3969			0.3302	0.3276	0.3406										0.3436	0.3495
[truncated: 104 more columns]

## Sheet: NC normalized
	deoA	deoA	deoA	deoA	deoA		deoB	deoB	deoB	deoB	deoB		BW25113	BW25113	BW25113	BW25113	BW25113	BW25113	BW25113	BW25113	BW25113	BW25113	BW25113	BW25113	BW25113	BW25113	BW25113	BW25113	BW25113	BW25113	BW25113	BW25113	BW25113	BW25113	BW25113	BW25113	BW25113	BW25113	BW25113	BW25113	BW25113		folB	folB	folB	folB	folB		folP
	NGM	NGM	NGM	NGM	NGM		NGM	NGM	NGM	NGM	NGM		NGM	NGM	NGM	NGM	NGM	NGM	NGM	NGM	NGM	NGM	NGM	NGM	NGM	NGM	NGM	NGM	NGM	NGM	NGM	NGM	NGM	NGM	NGM	NGM	NGM	NGM	NGM	NGM	NGM		NGM	NGM	NGM	NGM	NGM		NGM
	0.07	0.07	0.07	0.07	0.07		0.07	0.07	0.07	0.07	0.07		0.07	0.07	0.07	0.07	0.07	0.07	0.07	0.07	0.07	0.07	0.07	0.07	0.07	0.07	0.07	0.07	0.07	0.07	0.07	0.07	0.07	0.07	0.07	0.07	0.07	0.07	0.07	0.07	0.07		0.07	0.07	0.07	0.07	0.07		0.07
	0.0704685	0.0749639	0.0710496	0.0699111	0.0702696		0.0706551	0.0731205	0.070523	0.0706234	0.0702685		0.0709371	0.0742159	0.0706266	0.0698217	0.07	0.0708468	0.0711351	0.0715176	0.0713172	0.071028	0.0741948	0.0749573	0.0738655	0.0744553	0.0712694	0.0709987	0.070179	0.0703636	0.0703613	0.0720131	0.0721381	0.0727193	0.0717295	0.0724202	0.0723458	0.072321	0.0706314	0.0706473	0.0707378		0.0708468	0.0732483	0.0708046	0.0697304	0.0700897		0.0706499
	0.0710308	0.0814423	0.0735525	0.0713342	0.0714377		0.0713102	0.076747	0.0722665	0.0729389	0.0716113		0.0725301	0.0820909	0.0732225	0.0711592	0.070544	0.0716935	0.0718919	0.0730352	0.0725403	0.0717757	0.0803995	0.0823932	0.0801681	0.0807099	0.0737176	0.0729961	0.0713427	0.071	0.0709935	0.0729281	0.0738114	0.075614	0.073459	0.0744681	0.0743164	0.0750133	0.0727964	0.0716645	0.072029		0.0714113	0.0790139	0.072682	0.0711682	0.0708974		0.0713926
	0.0723427	0.0875	0.0783968	0.074892	0.0738639		0.0723396	0.0830723	0.0753176	0.0778372	0.0744757		0.0753414	0.0895682	0.0777877	0.0742803	0.0720855	0.0731048	0.0732162	0.0755962	0.0748925	0.0735514	0.0866042	0.0891453	0.0868908	0.0874786	0.0777073	0.0767185	0.0738491	0.0729091	0.0724387	0.0723791	0.0770651	0.0776316	0.076554	0.0778191	0.0774129	0.0777984	0.075232	0.074716	0.0735968		0.0719758	0.0844548	0.0750958	0.0735944	0.0728718		0.0724138
	0.0741232	0.0924639	0.0832411	0.0782719	0.0787163		0.0741176	0.0949639	0.0798506	0.0838041	0.0787724		0.0807764	0.0986364	0.0853069	0.0795414	0.0743523	0.0755511	0.0763378	0.0799593	0.0788441	0.0759813	0.0939451	0.0971795	0.0954622	0.0945043	0.0852332	0.0834371	0.0775192	0.077	0.0748774	0.0746667	0.082085	0.0825439	0.0817425	0.0833112	0.0826676	0.0833687	0.07875	0.0802642	0.0770092		0.0727285	0.0894084	0.07894	0.0770988	0.0757436		0.0738064
	0.0755288	0.0995313	0.0894579	0.0859212	0.0845571		0.0758957	0.0955542	0.0839477	0.0916412	0.0876343		0.0863052	0.10667	0.0995396	0.0872102	0.078614	0.0811022	0.0802162	0.0877371	0.0835484	0.08	0.105743	0.109487	0.105126	0.109498	0.0946632	0.0912451	0.0833376	0.0809091	0.0793032	0.0784183	0.0899867	0.0902632	0.0887516	0.0919681	0.0899866	0.0927454	0.0847036	0.085535	0.0841107		0.0735753	0.097529	0.0850192	0.0814121	0.0812179		0.0753846
	0.0764659	0.106514	0.0979354	0.0935705	0.0919255		0.0761765	0.101289	0.09066	0.103308	0.0919309		0.0955823	0.120989	0.115563	0.0997834	0.0839637	0.0860887	0.0855135	0.096084	0.0912634	0.0856075	0.115006	0.118547	0.116975	0.11541	0.108718	0.105863	0.095601	0.0897273	0.0850839	0.0839085	0.102072	0.101053	0.100676	0.103418	0.101997	0.1037	0.0939948	0.0957067	0.0939789		0.0741398	0.102077	0.0915453	0.0855456	0.0875897		0.0761273
	0.0769344	0.115349	0.105606	0.100508	0.0972272		0.0760829	0.111663	0.101993	0.117023	0.103747		0.110013	0.138091	0.133555	0.114051	0.0931218	0.0948387	0.0941216	0.110027	0.10246	0.0943925	0.130474	0.134701	0.132857	0.131261	0.128484	0.129105	0.108849	0.103091	0.0951097	0.0936993	0.116574	0.113684	0.114876	0.118311	0.116917	0.119854	0.107706	0.106803	0.107813		0.0747043	0.109223	0.0970881	0.0905777	0.0969231		0.0764058
	0.076747	0.127464	0.112307	0.107446	0.105135		0.0762701	0.129289	0.111756	0.131094	0.116726		0.125007	0.156625	0.144834	0.123682	0.105907	0.109422	0.107649	0.124919	0.117984	0.108785	0.147516	0.15359	0.150756	0.151224	0.142176	0.141271	0.124246	0.118909	0.109832	0.106327	0.127357	0.123333	0.124525	0.130691	0.128365	0.131273	0.11808	0.117715	0.119618		0.0752688	0.119211	0.101648	0.0951605	0.10859		0.0766844
	0.076747	0.141094	0.125144	0.114206	0.110796		0.0762701	0.138229	0.123611	0.147837	0.126036		0.135127	0.175318	0.168376	0.139197	0.116516	0.123347	0.120514	0.137344	0.128051	0.119439	0.169625	0.172393	0.17	0.170588	0.163212	0.161971	0.138299	0.130364	0.125277	0.12051	0.14251	0.13693	0.140091	0.14633	0.143941	0.147798	0.132423	0.13251	0.132622		0.0761156	0.12993	0.109246	0.102709	0.125821		0.0767772
	0.0765596	0.156406	0.132088	0.122122	0.116098		0.076738	0.151048	0.135641	0.164669	0.137852		0.153307	0.187966	0.192545	0.157478	0.132927	0.136519	0.132905	0.155081	0.142823	0.132523	0.186142	0.195983	0.187059	0.188152	0.187876	0.187847	0.148951	0.147545	0.139277	0.134967	0.161381	0.154035	0.158479	0.167367	0.164397	0.168408	0.149021	0.1486	0.151067		0.0767742	0.142842	0.119438	0.111425	0.14		0.0769629
	0.0763722	0.17357	0.143149	0.131017	0.121938		0.0764572	0.164289	0.150025	0.186043	0.155486		0.170736	0.199023	0.221279	0.179682	0.149521	0.152513	0.148703	0.16855	0.161263	0.148879	0.197416	0.205299	0.196387	0.200575	0.216166	0.216446	0.170435	0.168545	0.158245	0.155464	0.181554	0.171491	0.17814	0.189894	0.187855	0.192918	0.168235	0.173012	0.169051		0.0777151	0.154536	0.126858	0.121489	0.157769		0.0771485
	0.0764659	0.182825	0.153725	0.140534	0.132452		0.0766444	0.172048	0.167111	0.205992	0.174015		0.186479	0.206818	0.241419	0.199924	0.170194	0.171519	0.166014	0.187805	0.177823	0.165794	0.207903	0.210171	0.205378	0.209572	0.23557	0.242412	0.194514	0.193364	0.181368	0.179072	0.199402	0.18693	0.196073	0.205532	0.205214	0.207772	0.189433	0.191044	0.190079		0.0785618	0.162251	0.135709	0.131823	0.181103		0.0776127
	0.0764659	0.190817	0.16729	0.151296	0.145571		0.0772995	0.179723	0.187422	0.22042	0.19335		0.196131	0.214455	0.25789	0.214726	0.187422	0.185632	0.179162	0.199756	0.189395	0.180093	0.216904	0.222735	0.213025	0.21814	0.253523	0.258846	0.207494	0.213636	0.202052	0.200758	0.212417	0.198421	0.20909	0.215585	0.215912	0.216592	0.201972	0.205007	0.205389		0.07875	0.17094	0.147152	0.141348	0.208654		0.0778912
	0.0763722	0.200325	0.176897	0.159034	0.157433		0.0769251	0.185542	0.205467	0.230573	0.210358		0.207657	0.221852	0.273913	0.229796	0.202021	0.198333	0.193162	0.213604	0.200968	0.194299	0.226342	0.223675	0.220756	0.228421	0.266671	0.273281	0.223159	0.231818	0.220568	0.216863	0.223201	0.208421	0.219831	0.226941	0.227547	0.22866	0.210271	0.217398	0.218946		0.0786559	0.178005	0.160473	0.153838	0.232885		0.0784483
	0.0763722	0.210841	0.185052	0.168463	0.166059		0.077393	0.191361	0.219066	0.240102	0.219936		0.215997	0.2275	0.28913	0.243083	0.213627	0.209906	0.204986	0.221951	0.211411	0.203832	0.234032	0.230513	0.225378	0.234419	0.283446	0.291621	0.239003	0.248182	0.234116	0.230131	0.232961	0.216842	0.229571	0.238484	0.238995	0.240637	0.224253	0.230621	0.228169		0.0783737	0.185557	0.174061	0.169384	0.245		0.0788196
	0.0764659	0.220264	0.1903	0.177268	0.175854		0.0794519	0.196169	0.23066	0.2507	0.23032		0.228929	0.228534	0.295844	0.256102	0.227772	0.220349	0.215486	0.230014	0.22082	0.214766	0.238227	0.232821	0.230084	0.240416	0.290699	0.301518	0.251982	0.262182	0.249561	0.244405	0.241979	0.225877	0.239584	0.247048	0.249692	0.251592	0.235348	0.242272	0.239974		0.0784677	0.192053	0.190958	0.18439	0.251821		0.0794695
	0.0762784	0.22506	0.198858	0.186607	0.1843		0.0787968	0.202157	0.240511	0.262545	0.23954		0.233989	0.231955	0.304348	0.264662	0.239469	0.23164	0.225514	0.241965	0.229946	0.22486	0.242072	0.241538	0.233277	0.241787	0.295505	0.30978	0.264156	0.276909	0.261935	0.258314	0.247928	0.23114	0.245865	0.253657	0.255134	0.257347	0.239948	0.249947	0.248458		0.0783737	0.198469	0.20249	0.200295	0.260436		0.0802122
	0.0762784	0.22851	0.204106	0.193723	0.193466		0.0780481	0.208145	0.249489	0.269669	0.248849		0.24083	0.236489	0.311509	0.270013	0.246904	0.241048	0.23573	0.248415	0.237285	0.233178	0.246092	0.24094	0.237059	0.247013	0.305661	0.315318	0.270243	0.284455	0.272142	0.267281	0.253134	0.235789	0.251235	0.258684	0.260952	0.26134	0.24518	0.254941	0.256574		0.0782796	0.204153	0.210358	0.212246	0.273269		0.0806764
	0.0763722	0.230445	0.209354	0.201817	0.200924		0.078516	0.213795	0.259166	0.274033	0.257263		0.243266	0.238159	0.314821	0.27465	0.251801	0.246788	0.24377	0.25145	0.241989	0.240935	0.249064	0.243761	0.23958	0.251554	0.312008	0.322399	0.275256	0.291091	0.279368	0.274876	0.257689	0.239737	0.25606	0.263617	0.267051	0.265053	0.250503	0.259841	0.259249		0.0784677	0.210568	0.217778	0.223838	0.282154		0.0815119
	0.0762784	0.232464	0.21436	0.209555	0.205058		0.0795455	0.216916	0.265268	0.27813	0.262724		0.245984	0.239432	0.319655	0.278127	0.25706	0.250927	0.247743	0.255244	0.244153	0.244953	0.252035	0.246923	0.242689	0.255153	0.314637	0.326576	0.28	0.297	0.285058	0.280092	0.261129	0.243684	0.25961	0.26641	0.269397	0.270716	0.25366	0.26354	0.265152		0.0782796	0.215684	0.228148	0.233453	0.286372		0.0822546
	0.0762784	0.233726	0.217751	0.214625	0.209371		0.0802005	0.219783	0.26858	0.281603	0.266304		0.248139	0.244045	0.321176	0.281427	0.259689	0.254785	0.250581	0.258279	0.246976	0.247664	0.254395	0.249316	0.244958	0.256353	0.319624	0.326576	0.283849	0.301455	0.289303	0.284301	0.264754	0.246491	0.26316	0.269295	0.272869	0.273873	0.256366	0.266314	0.268287		0.0782796	0.21942	0.235032	0.243787	0.291846		0.082626
	0.0764659	0.234988	0.219204	0.217738	0.212157		0.080107	0.221554	0.272503	0.284008	0.268453		0.249076	0.24317	0.321355	0.283656	0.263497	0.258925	0.252757	0.257046	0.249704	0.25028	0.256579	0.256496	0.247395	0.259009	0.320894	0.333204	0.286266	0.304818	0.293368	0.287869	0.267543	0.248509	0.266619	0.272181	0.276247	0.275915	0.259433	0.268534	0.271331		0.0782796	0.221369	0.244866	0.253132	0.295615		0.0830902
	0.0763722	0.235661	0.220254	0.220673	0.214763		0.0815107	0.223072	0.274421	0.285522	0.271049		0.2517	0.245318	0.324847	0.285707	0.265583	0.258548	0.255405	0.259797	0.251774	0.252336	0.259288	0.254359	0.248824	0.260894	0.322889	0.334929	0.288683	0.307909	0.2968	0.292261	0.270611	0.25	0.268531	0.273949	0.277748	0.278515	0.262049	0.271215	0.274005		0.0781855	0.223318	0.249962	0.26113	0.299026		0.0834615
	0.0764659	0.236839	0.224048	0.221296	0.217458		0.0821658	0.224253	0.276687	0.287214	0.27266		0.252637	0.244364	0.327532	0.287045	0.26785	0.265323	0.258243	0.264634	0.255161	0.255981	0.259813	0.260171	0.249832	0.263378	0.326606	0.337925	0.291189	0.310273	0.299961	0.294092	0.271819	0.252895	0.270715	0.276277	0.280282	0.280279	0.264214	0.272787	0.275112		0.0781855	0.224455	0.25765	0.269217	0.303513		0.0840186
	0.0764659	0.237596	0.222111	0.223342	0.219884		0.0839439	0.225518	0.279128	0.288906	0.274271		0.255074	0.249295	0.330575	0.288917	0.27057	0.260242	0.258527	0.259702	0.256102	0.255514	0.261036	0.260769	0.251008	0.263378	0.328692	0.340649	0.29289	0.312273	0.303303	0.297843	0.273772	0.253596	0.2729	0.278231	0.28244	0.282414	0.267822	0.275007	0.27834		0.0781855	0.225429	0.264266	0.274698	0.305487		0.0845756
	0.0765596	0.238185	0.22308	0.225388	0.222311		0.0855348	0.225687	0.281046	0.290153	0.276061		0.256854	0.249375	0.33156	0.291503	0.271295	0.262124	0.263068	0.265298	0.257231	0.257196	0.262609	0.263077	0.252941	0.265177	0.330777	0.34083	0.295128	0.314636	0.304658	0.299673	0.27498	0.256404	0.274538	0.279069	0.284223	0.284178	0.26692	0.277041	0.278893		0.0782796	0.226647	0.273831	0.277843	0.307462		0.0851326
	0.0766533	0.239195	0.22316	0.226188	0.224827		0.0875936	0.226783	0.282179	0.291934	0.277673		0.257604	0.249375	0.333619	0.292841	0.272746	0.26664	0.263162	0.270136	0.259207	0.258411	0.264182	0.263504	0.256303	0.265263	0.331593	0.344825	0.297366	0.317727	0.307458	0.301869	0.277025	0.257456	0.276632	0.281396	0.286005	0.286406	0.268634	0.278428	0.281199		0.0780914	0.227378	0.276066	0.282786	0.306833		0.085504
	0.0770281	0.2397	0.224937	0.226989	0.225006		0.0893717	0.228048	0.28401	0.292468	0.27821		0.261914	0.251523	0.335678	0.294	0.273834	0.266922	0.269405	0.265488	0.259583	0.260561	0.265755	0.264188	0.256303	0.268176	0.331412	0.34546	0.297634	0.318273	0.309174	0.303974	0.278606	0.259123	0.278635	0.282886	0.287413	0.287613	0.270348	0.279538	0.28332		0.0782796	0.228434	0.279195	0.282875	0.308897		0.086061
	0.0772155	0.240625	0.224856	0.228767	0.227073		0.0911497	0.228639	0.284882	0.294338	0.279642		0.261258	0.25375	0.336394	0.295248	0.274832	0.268239	0.266378	0.273076	0.261747	0.260654	0.266105	0.266154	0.256387	0.270747	0.332047	0.346459	0.299425	0.320545	0.311613	0.306536	0.280186	0.26	0.279454	0.28391	0.288539	0.289005	0.271521	0.281387	0.285903		0.0783737	0.229246	0.282146	0.28629	0.309346		0.0861538
	0.0775904	0.241298	0.225825	0.229568	0.227972		0.0934893	0.229651	0.286364	0.295407	0.280358		0.262383	0.256057	0.336931	0.297745	0.276826	0.272097	0.267041	0.269092	0.264005	0.265514	0.267765	0.270427	0.259916	0.272546	0.33386	0.347185	0.30211	0.322091	0.312877	0.307359	0.281487	0.261404	0.280728	0.286423	0.290697	0.290491	0.273956	0.282867	0.286456		0.0783737	0.229408	0.285364	0.289974	0.313115		0.0865252
	0.0781526	0.241887	0.225905	0.229746	0.22923		0.0961096	0.230747	0.28802	0.295852	0.281432		0.263507	0.256773	0.339616	0.297389	0.277733	0.271815	0.269311	0.276775	0.266922	0.263271	0.269076	0.270085	0.25916	0.272632	0.33649	0.350999	0.302199	0.323273	0.314865	0.309464	0.283625	0.26307	0.283095	0.287074	0.291542	0.292069	0.275399	0.284254	0.287563		0.0783737	0.230708	0.287241	0.289615	0.31159		0.0864324
	0.0788086	0.242308	0.225986	0.23108	0.230308		0.0991979	0.230916	0.289153	0.298168	0.282685		0.266693	0.254068	0.339527	0.300688	0.278096	0.274637	0.270635	0.272033	0.270874	0.267103	0.2703	0.268889	0.260924	0.274688	0.33794	0.350363	0.305332	0.326091	0.315948	0.310013	0.284183	0.264386	0.28446	0.288657	0.292949	0.293647	0.276572	0.286196	0.289407		0.0784677	0.23087	0.289298	0.293299	0.317154		0.086618
	0.0797456	0.243149	0.226309	0.231258	0.231926		0.102848	0.232518	0.290548	0.298969	0.28367		0.2666	0.258284	0.340422	0.300777	0.279728	0.275954	0.27177	0.275637	0.268992	0.267103	0.273009	0.273932	0.262353	0.277258	0.339301	0.353722	0.306675	0.327273	0.318839	0.31285	0.28595	0.265439	0.285917	0.289867	0.294263	0.29439	0.278376	0.287398	0.290422		0.0785618	0.231845	0.29046	0.29303	0.317872		0.0868037
	0.081245	0.243822	0.226632	0.232236	0.233004		0.106965	0.232855	0.291594	0.299593	0.283939		0.26838	0.260909	0.342212	0.30265	0.279456	0.276989	0.273	0.276965	0.270027	0.268598	0.272397	0.272308	0.264874	0.278715	0.339935	0.354449	0.307928	0.328818	0.319561	0.315778	0.286693	0.267632	0.287009	0.291263	0.296609	0.296897	0.279008	0.288692	0.292082		0.0786559	0.233144	0.291086	0.294917	0.315628		0.0868966
	0.0830254	0.244495	0.226874	0.232681	0.234352		0.112112	0.234711	0.292379	0.301285	0.285192		0.275596	0.260352	0.342749	0.30372	0.28272	0.279812	0.274041	0.283035	0.272379	0.272523	0.274494	0.274701	0.26479	0.278715	0.340026	0.355629	0.308734	0.331	0.32209	0.318065	0.289296	0.268158	0.288557	0.292101	0.297265	0.298103	0.280271	0.290079	0.293281		0.0788441	0.233387	0.291086	0.295815	0.318051		0.0871751
	0.0845248	0.244663	0.226955	0.233037	0.234711		0.116885	0.234289	0.293163	0.301819	0.286624		0.275596	0.263216	0.343645	0.30479	0.283718	0.280659	0.275554	0.280379	0.275013	0.27271	0.275281	0.276325	0.266471	0.279914	0.341386	0.356446	0.311598	0.332909	0.323265	0.319438	0.289854	0.269474	0.290013	0.293218	0.298954	0.298939	0.281263	0.291744	0.294387		0.0789382	0.232981	0.292516	0.296264	0.320205		0.0869894
	0.0866801	0.245925	0.227439	0.233037	0.236508		0.122687	0.236313	0.294558	0.302977	0.286982		0.277189	0.263932	0.344898	0.306038	0.283174	0.281505	0.277446	0.285217	0.277554	0.272897	0.275106	0.276838	0.266975	0.28257	0.342293	0.357717	0.311867	0.334818	0.323716	0.320353	0.290969	0.270877	0.291105	0.294242	0.299799	0.300424	0.282075	0.292853	0.296047		0.0791263	0.234362	0.293589	0.298241	0.320474		0.0869894
	0.0893039	0.246935	0.227682	0.234816	0.238306		0.129612	0.236482	0.294907	0.304313	0.288593		0.277938	0.26417	0.345256	0.308803	0.285259	0.284516	0.277919	0.284458	0.275013	0.275421	0.276504	0.276068	0.27042	0.285226	0.343109	0.359079	0.310077	0.336909	0.326245	0.321634	0.292271	0.271228	0.292562	0.29508	0.30055	0.301074	0.283789	0.29424	0.297431		0.0794086	0.235012	0.293499	0.299769	0.321462		0.0867109
	0.0927711	0.247019	0.227843	0.23446	0.238935		0.135414	0.237916	0.296737	0.304936	0.289399		0.275315	0.26425	0.34624	0.309248	0.286438	0.285175	0.279338	0.283984	0.278306	0.275701	0.278602	0.278034	0.269916	0.285569	0.343834	0.360623	0.310793	0.338091	0.327148	0.321908	0.292829	0.272281	0.29329	0.296011	0.301863	0.302467	0.28442	0.294795	0.298261		0.0793145	0.236311	0.296628	0.299949	0.322538		0.0870822
	0.0967068	0.247524	0.228489	0.235527	0.238755		0.139813	0.238337	0.297347	0.306094	0.289847		0.278126	0.267511	0.346957	0.309873	0.286891	0.285927	0.280284	0.28607	0.278306	0.276355	0.279563	0.280855	0.271176	0.28694	0.344106	0.362529	0.312225	0.339727	0.328865	0.323281	0.294502	0.273509	0.295111	0.297221	0.303271	0.303767	0.284691	0.29683	0.29946		0.0797849	0.23623	0.296718	0.300218	0.321372		0.0871751
	0.10008	0.248197	0.228408	0.235972	0.240282		0.141591	0.239602	0.298394	0.306985	0.290652		0.279438	0.267989	0.347941	0.310764	0.287617	0.287809	0.281703	0.28626	0.283199	0.278318	0.280612	0.28453	0.272269	0.28754	0.345557	0.364345	0.312404	0.341545	0.330761	0.324928	0.294874	0.274737	0.296112	0.298152	0.304303	0.305252	0.285683	0.297477	0.301028		0.0799731	0.236717	0.298238	0.300578	0.32191		0.0870822
	0.103829	0.249038	0.228731	0.235972	0.242169		0.143743	0.239602	0.299614	0.308944	0.291905		0.280469	0.268307	0.349015	0.313707	0.287707	0.288185	0.282176	0.288347	0.281317	0.278598	0.281049	0.284359	0.274454	0.288054	0.34601	0.365707	0.318402	0.343	0.331845	0.325569	0.296175	0.275263	0.297386	0.298989	0.305992	0.306088	0.287126	0.297015	0.302227		0.0806317	0.237529	0.298863	0.303004	0.323077		0.0872679
	0.107858	0.24988	0.229377	0.235883	0.243427		0.145615	0.240361	0.300311	0.309478	0.292801		0.283092	0.268307	0.349642	0.313439	0.289339	0.288091	0.284257	0.292236	0.283763	0.280187	0.282534	0.286154	0.275126	0.28754	0.347189	0.36716	0.31509	0.344455	0.334194	0.330418	0.297198	0.276842	0.298388	0.300199	0.306555	0.307109	0.287577	0.299789	0.303702		0.0807258	0.239153	0.2994	0.304352	0.326487		0.0869894
	0.11245	0.250553	0.228893	0.237662	0.243697		0.14758	0.241542	0.30127	0.310458	0.293964		0.282999	0.26775	0.349821	0.315045	0.289249	0.290632	0.285486	0.291856	0.285175	0.281121	0.283583	0.28735	0.276555	0.289425	0.347008	0.368794	0.31509	0.345364	0.334194	0.33051	0.298127	0.278158	0.298934	0.300758	0.307962	0.307666	0.28893	0.301546	0.304071		0.0815726	0.238666	0.300473	0.304621	0.324513		0.0877321
	0.117323	0.251142	0.229377	0.237484	0.242709		0.14992	0.242386	0.301968	0.310992	0.294859		0.28506	0.270136	0.350985	0.317363	0.290427	0.291384	0.286243	0.292805	0.285833	0.282243	0.283845	0.289829	0.277059	0.293623	0.348549	0.3707	0.318043	0.347	0.335729	0.330418	0.298871	0.27886	0.300754	0.301689	0.308244	0.308873	0.290103	0.299141	0.305455		0.0817608	0.239559	0.301098	0.306059	0.327654		0.0875464
	0.122664	0.252404	0.229862	0.238107	0.246573		0.152727	0.243566	0.302839	0.311883	0.297008		0.285248	0.269261	0.352059	0.316739	0.291334	0.291949	0.287568	0.291572	0.288185	0.283551	0.285331	0.29	0.278487	0.292852	0.349637	0.370519	0.316432	0.348	0.338619	0.333895	0.300266	0.279825	0.301847	0.301875	0.309182	0.309244	0.290825	0.300528	0.305823		0.0827957	0.24029	0.302529	0.306958	0.329179		0.0880106
	0.128568	0.252656	0.229458	0.239263	0.247112		0.154973	0.243819	0.303275	0.313041	0.297813		0.28656	0.26958	0.352327	0.317987	0.291244	0.293172	0.288419	0.294986	0.288374	0.285327	0.286205	0.291026	0.280672	0.294565	0.34864	0.37179	0.31867	0.350364	0.339703	0.335725	0.300823	0.280702	0.302302	0.303178	0.310214	0.310172	0.291366	0.303765	0.307022		0.0833602	0.240777	0.301545	0.308845	0.329538		0.0881963
	0.13494	0.253329	0.229135	0.239085	0.249178		0.157874	0.245253	0.303624	0.313575	0.299156		0.287309	0.273159	0.353223	0.319057	0.290065	0.295618	0.288986	0.297453	0.290349	0.285888	0.286729	0.29265	0.281008	0.296707	0.349003	0.373696	0.31867	0.351	0.340877	0.336092	0.301567	0.281842	0.30394	0.30383	0.311059	0.311379	0.292448	0.303303	0.307852		0.0843011	0.240858	0.302618	0.308395	0.329718		0.0887533
	0.141499	0.254002	0.229054	0.240597	0.248549		0.160401	0.246265	0.305542	0.315267	0.299872		0.288902	0.273716	0.354834	0.320217	0.292422	0.296089	0.291162	0.298306	0.292608	0.286822	0.287516	0.291282	0.280588	0.296965	0.351088	0.374786	0.32234	0.352727	0.342774	0.339294	0.302404	0.282105	0.305124	0.304854	0.311622	0.312215	0.293351	0.305244	0.30859		0.0847715	0.241671	0.303959	0.310282	0.330795		0.0890318
	0.14834	0.254507	0.229781	0.240064	0.250976		0.163489	0.245928	0.305803	0.315356	0.301483		0.289183	0.273159	0.355281	0.320127	0.292513	0.296747	0.292203	0.29897	0.293266	0.287477	0.28769	0.294786	0.282269	0.298078	0.352267	0.376329	0.324578	0.354091	0.343858	0.341582	0.30324	0.283421	0.306398	0.305598	0.312279	0.313236	0.293351	0.306446	0.310066		0.0857124	0.241671	0.304943	0.309564	0.3325		0.0896817
	0.153869	0.255349	0.229216	0.240864	0.250167		0.165642	0.247277	0.307024	0.316425	0.301573		0.290214	0.274352	0.356714	0.321732	0.292332	0.297406	0.29277	0.300867	0.293737	0.288131	0.288477	0.295385	0.283193	0.299364	0.35263	0.376874	0.321355	0.355182	0.344219	0.341856	0.304728	0.284035	0.307399	0.306157	0.313499	0.314257	0.293982	0.307371	0.310435		0.0869355	0.242726	0.305032	0.31172	0.3325		0.0904244
	0.158648	0.256022	0.229054	0.241931	0.251065		0.167981	0.248289	0.307721	0.316959	0.302737		0.290964	0.274432	0.356982	0.322	0.292876	0.299005	0.294473	0.302669	0.295524	0.28972	0.288739	0.296239	0.283782	0.299706	0.353446	0.377782	0.325831	0.356818	0.345574	0.342863	0.304914	0.285175	0.307763	0.307181	0.314718	0.315279	0.294974	0.307741	0.31191		0.0882527	0.242483	0.304764	0.31199	0.332231		0.0913528
	0.163521	0.256779	0.2297	0.24202	0.251425		0.170789	0.250145	0.30807	0.31785	0.304885		0.292463	0.275386	0.357519	0.322624	0.295324	0.299664	0.295041	0.301341	0.297218	0.290935	0.289788	0.296667	0.285294	0.300991	0.353446	0.378781	0.321714	0.357909	0.348374	0.34268	0.305657	0.285351	0.308583	0.307553	0.315469	0.316393	0.295515	0.308851	0.312833		0.0898522	0.243295	0.306105	0.312169	0.335013		0.0920027
[truncated: 104 more columns]

[truncated: 6 more sheets: Ser, Ser normalized, FU, FU normalized, FUser, FUser normalized]
